# Supplementary material for: Comparative Transcriptomic Analysis of Two Actinorhizal Plants and the Legume Medicago truncatula Supports the Homology of Root Nodule Symbioses and Is Congruent With a Two-Step Process of Evolution in the Nitrogen-Fixing Clade of Angiosperms
Source: Front Plant Sci. 2018 Oct 8;9:1256. doi: 10.3389/fpls.2018.01256 (PMC6187967; doi:10.3389/fpls.2018.01256)
Supplement: Supplementary file 1 [file Table_1.XLSX]

## Sheet: Table-S01
		Raw			Cleaned
		Lane1	Lane2	Total
Ceanothus thyrsiflorus	Ct01_N	56153471		56153471	50880673
	Ct01_R	68200483		68200483	62993669
	Ct02_N	63531823		63531823	57695607
	Ct02_R	70519303		70519303	64770796
	Ct03_N	61638045		61638045	54913538
	Ct03_R	56213424		56213424	51560110
	Total	376256549		376256549	342814393
Datisca gloemrata	Dg01_N	13477137	12130841	25607978	25114659
	Dg01_R	12425416	11145063	23570479	23124923
	Dg02_N	14213558	12751779	26965337	26468620
	Dg02_R	13721411	12283702	26005113	25358270
	Dg03_N	13915013	12432809	26347822	25831286
	Dg03_R	13330264	12028333	25358597	24955541
	Dg04_N	13476058	12036639	25512697	25031533
	Dg04_R	11796312	10612011	22408323	21773400
	Dg05_N	14776209	13108660	27884869	27456327
	Dg05_R	12394330	11221464	23615794	23000207
	Dg06_N	12696187	11401228	24097415	23675697
	Dg06_R	13570066	12230746	25800812	25073590
	Total	159791961	143383275	303175236	296864053
