# Supplementary material for: Comparative Transcriptomic Analysis of Two Actinorhizal Plants and the Legume Medicago truncatula Supports the Homology of Root Nodule Symbioses and Is Congruent With a Two-Step Process of Evolution in the Nitrogen-Fixing Clade of Angiosperms
Source: Front Plant Sci. 2018 Oct 8;9:1256. doi: 10.3389/fpls.2018.01256 (PMC6187967; doi:10.3389/fpls.2018.01256)
Supplement: Supplementary file 4 [file Table_4.XLSX]

## Sheet: Table-S04
Pathway ID	Pathway name	total enzyme count	Ceanothus thyrsiflorus	Datisca glomerata	Medicago truncatula (transcriptome)	Medicago trancatula (genome)
4	KEGG modules in global maps	24	4	4	4	4
10	Glycolysis / Gluconeogenesis	65	35	35	36	36
20	Citrate cycle (TCA cycle)	27	16	16	16	16
30	Pentose phosphate pathway	60	21	21	22	22
40	Pentose and glucuronate interconversions	57	15	15	16	17
51	Fructose and mannose metabolism	71	27	27	29	29
52	Galactose metabolism	50	18	18	18	19
53	Ascorbate and aldarate metabolism	44	19	20	20	21
61	Fatty acid biosynthesis	24	16	16	16	16
62	Fatty acid elongation	12	10	10	10	10
71	Fatty acid degradation	34	13	13	13	13
72	Synthesis and degradation of ketone bodies	6	3	3	3	3
73	Cutin, suberine and wax biosynthesis	8	6	7	7	7
100	Steroid biosynthesis	28	20	20	20	20
120	Primary bile acid biosynthesis	22	1	2	2	2
121	Secondary bile acid biosynthesis	4	0	0	0	0
130	Ubiquinone and other terpenoid-quinone biosynthesis	47	19	23	24	24
140	Steroid hormone biosynthesis	41	9	9	10	10
190	Oxidative phosphorylation	18	10	10	10	10
195	Photosynthesis	4	4	4	4	4
196	Photosynthesis - antenna proteins	4	2	2	2	2
220	Arginine biosynthesis	36	21	20	21	21
230	Purine metabolism	106	57	61	62	62
231	Puromycin biosynthesis	6	3	4	4	4
232	Caffeine metabolism	10	6	6	6	6
240	Pyrimidine metabolism	75	36	41	40	41
250	Alanine, aspartate and glutamate metabolism	55	26	28	28	28
253	Tetracycline biosynthesis	13	6	6	6	6
254	Aflatoxin biosynthesis	14	2	2	2	2
260	Glycine, serine and threonine metabolism	74	38	38	39	39
261	Monobactam biosynthesis	18	12	11	12	12
270	Cysteine and methionine metabolism	76	40	40	40	40
280	Valine, leucine and isoleucine degradation	48	24	24	24	24
281	Geraniol degradation	12	4	4	4	4
290	Valine, leucine and isoleucine biosynthesis	14	10	10	10	10
300	Lysine biosynthesis	38	12	12	12	12
310	Lysine degradation	52	13	13	13	13
311	Penicillin and cephalosporin biosynthesis	13	0	0	0	0
330	Arginine and proline metabolism	82	27	26	27	27
331	Clavulanic acid biosynthesis	4	0	0	0	0
332	Carbapenem biosynthesis	13	8	8	8	8
340	Histidine metabolism	42	15	15	15	15
350	Tyrosine metabolism	57	16	15	16	16
360	Phenylalanine metabolism	61	16	16	16	16
361	Chlorocyclohexane and chlorobenzene degradation	28	5	5	5	5
362	Benzoate degradation	75	10	10	10	10
363	Bisphenol degradation	5	1	1	1	1
364	Fluorobenzoate degradation	17	2	2	2	2
365	Furfural degradation	4	0	0	0	0
380	Tryptophan metabolism	64	11	12	13	13
400	Phenylalanine, tyrosine and tryptophan biosynthesis	46	22	22	22	22
401	Novobiocin biosynthesis	15	4	4	4	4
402	Benzoxazinoid biosynthesis	8	0	0	0	0
403	Indole diterpene alkaloid biosynthesis	4	2	2	2	2
404	Staurosporine biosynthesis	26	6	6	6	6
410	beta-Alanine metabolism	44	22	22	23	23
430	Taurine and hypotaurine metabolism	21	5	5	5	5
440	Phosphonate and phosphinate metabolism	20	3	3	3	3
450	Selenocompound metabolism	22	11	10	11	11
460	Cyanoamino acid metabolism	31	12	12	13	13
471	D-Glutamine and D-glutamate metabolism	6	1	1	1	1
472	D-Arginine and D-ornithine metabolism	5	0	0	0	0
473	D-Alanine metabolism	4	0	0	0	0
480	Glutathione metabolism	39	24	23	24	24
500	Starch and sucrose metabolism	80	33	33	32	33
510	N-Glycan biosynthesis	35	24	24	26	26
511	Other glycan degradation	9	7	7	7	7
512	Mucin type O-glycan biosynthesis	7	1	1	1	1
513	Various types of N-glycan biosynthesis	31	19	18	20	20
514	Other types of O-glycan biosynthesis	20	5	5	5	5
520	Amino sugar and nucleotide sugar metabolism	116	43	45	45	45
521	Streptomycin biosynthesis	18	5	5	5	5
522	Biosynthesis of 12-, 14- and 16-membered macrolides	20	3	3	3	3
523	Polyketide sugar unit biosynthesis	31	3	3	3	3
524	Neomycin, kanamycin and gentamicin biosynthesis	38	8	8	8	8
525	Acarbose and validamycin biosynthesis	21	7	7	7	7
531	Glycosaminoglycan degradation	14	5	5	5	5
532	Glycosaminoglycan biosynthesis - chondroitin sulfate / dermatan sulfate	13	0	0	0	0
533	Glycosaminoglycan biosynthesis - keratan sulfate	12	1	1	1	1
534	Glycosaminoglycan biosynthesis - heparan sulfate / heparin	13	3	3	3	3
540	Lipopolysaccharide biosynthesis	33	8	12	13	13
550	Peptidoglycan biosynthesis	23	5	5	4	4
561	Glycerolipid metabolism	48	28	28	28	28
562	Inositol phosphate metabolism	55	33	33	33	33
563	Glycosylphosphatidylinositol(GPI)-anchor biosynthesis	8	5	6	7	7
564	Glycerophospholipid metabolism	67	34	34	35	36
565	Ether lipid metabolism	23	13	13	13	14
590	Arachidonic acid metabolism	34	15	15	15	16
591	Linoleic acid metabolism	20	8	8	8	9
592	alpha-Linolenic acid metabolism	20	16	17	17	18
600	Sphingolipid metabolism	26	15	14	15	15
601	Glycosphingolipid biosynthesis - lacto and neolacto series	19	2	2	2	2
603	Glycosphingolipid biosynthesis - globo and isoglobo series	12	4	4	4	4
604	Glycosphingolipid biosynthesis - ganglio series	10	3	3	3	3
620	Pyruvate metabolism	65	27	27	29	29
621	Dioxin degradation	18	1	1	1	1
622	Xylene degradation	26	3	3	3	3
623	Toluene degradation	27	4	4	4	4
624	Polycyclic aromatic hydrocarbon degradation	29	3	4	4	4
625	Chloroalkane and chloroalkene degradation	22	3	3	3	3
626	Naphthalene degradation	20	4	4	4	4
627	Aminobenzoate degradation	51	11	10	11	11
630	Glyoxylate and dicarboxylate metabolism	68	26	27	28	29
633	Nitrotoluene degradation	10	1	1	1	1
640	Propanoate metabolism	67	22	22	22	22
642	Ethylbenzene degradation	11	3	3	3	3
643	Styrene degradation	21	6	6	6	6
650	Butanoate metabolism	65	15	15	15	15
660	C5-Branched dibasic acid metabolism	18	5	5	5	5
670	One carbon pool by folate	24	9	13	13	13
680	Methane metabolism	94	26	25	27	27
710	Carbon fixation in photosynthetic organisms	27	19	21	23	23
720	Carbon fixation pathways in prokaryotes	59	17	17	18	18
730	Thiamine metabolism	29	14	16	18	18
740	Riboflavin metabolism	26	10	11	11	11
750	Vitamin B6 metabolism	21	7	8	8	8
760	Nicotinate and nicotinamide metabolism	66	19	20	20	20
770	Pantothenate and CoA biosynthesis	29	19	18	19	19
780	Biotin metabolism	21	12	14	14	14
785	Lipoic acid metabolism	3	2	2	2	2
790	Folate biosynthesis	30	11	14	15	15
791	Atrazine degradation	9	1	1	1	1
830	Retinol metabolism	28	11	12	13	13
860	Porphyrin and chlorophyll metabolism	87	23	30	32	32
900	Terpenoid backbone biosynthesis	50	31	31	33	33
901	Indole alkaloid biosynthesis	10	1	1	1	2
902	Monoterpenoid biosynthesis	24	1	1	2	2
903	Limonene and pinene degradation	14	3	3	3	3
904	Diterpenoid biosynthesis	47	8	9	9	9
905	Brassinosteroid biosynthesis	4	4	4	4	4
906	Carotenoid biosynthesis	40	22	25	25	25
908	Zeatin biosynthesis	7	5	4	5	5
909	Sesquiterpenoid and triterpenoid biosynthesis	77	5	4	11	11
910	Nitrogen metabolism	36	11	13	13	13
920	Sulfur metabolism	53	18	18	18	18
930	Caprolactam degradation	21	1	1	1	1
940	Phenylpropanoid biosynthesis	31	19	19	20	20
941	Flavonoid biosynthesis	19	16	13	13	15
942	Anthocyanin biosynthesis	14	5	5	3	3
943	Isoflavonoid biosynthesis	14	1	1	9	9
944	Flavone and flavonol biosynthesis	12	4	3	4	4
945	Stilbenoid, diarylheptanoid and gingerol biosynthesis	13	6	6	5	5
950	Isoquinoline alkaloid biosynthesis	36	7	6	7	7
960	Tropane, piperidine and pyridine alkaloid biosynthesis	22	6	6	6	6
965	Betalain biosynthesis	5	2	2	2	2
966	Glucosinolate biosynthesis	11	2	2	4	4
970	Aminoacyl-tRNA biosynthesis	32	23	24	24	24
980	Metabolism of xenobiotics by cytochrome P450	21	7	7	8	8
981	Insect hormone biosynthesis	9	3	3	3	3
982	Drug metabolism - cytochrome P450	15	6	6	7	7
983	Drug metabolism - other enzymes	25	15	15	16	16
984	Steroid degradation	13	0	0	0	0
1040	Biosynthesis of unsaturated fatty acids	25	17	17	17	17
1051	Biosynthesis of ansamycins	9	4	4	4	4
1052	Type I polyketide structures	18	3	3	3	3
1053	Biosynthesis of siderophore group nonribosomal peptides	8	2	2	3	3
1054	Nonribosomal peptide structures	3	1	1	1	1
1055	Biosynthesis of vancomycin group antibiotics	12	1	1	1	1
1056	Biosynthesis of type II polyketide backbone	4	2	2	2	2
1057	Biosynthesis of type II polyketide products	33	5	5	5	5
1058	Acridone alkaloid biosynthesis	2	0	0	0	0
1200	Carbon metabolism	221	92	93	96	97
1210	2-Oxocarboxylic acid metabolism	58	30	29	32	32
1212	Fatty acid metabolism	53	31	31	31	31
1220	Degradation of aromatic compounds	115	12	13	13	13
1230	Biosynthesis of amino acids	163	106	105	106	106
1501	beta-Lactam resistance	9	6	6	6	6
1502	Vancomycin resistance	12	5	5	4	4
1503	Cationic antimicrobial peptide (CAMP) resistance	22	5	6	6	6
1521	EGFR tyrosine kinase inhibitor resistance	12	11	11	11	11
1522	Endocrine resistance	15	14	14	14	14
1523	Antifolate resistance	13	10	11	11	11
1524	Platinum drug resistance	13	12	12	12	12
2010	ABC transporters	26	4	4	4	4
2020	Two-component system	58	18	17	18	18
2024	Quorum sensing	51	25	26	26	26
2030	Bacterial chemotaxis	5	2	2	2	2
2040	Flagellar assembly	2	1	1	1	1
2060	Phosphotransferase system (PTS)	20	1	1	1	1
3008	Ribosome biogenesis in eukaryotes	13	12	12	12	12
3010	Ribosome	1	1	1	1	1
3013	RNA transport	9	9	9	9	9
3015	mRNA surveillance pathway	11	11	11	11	11
3018	RNA degradation	18	15	16	16	16
3020	RNA polymerase	1	1	1	1	1
3022	Basal transcription factors	4	4	4	4	4
3030	DNA replication	9	9	9	9	9
3040	Spliceosome	5	5	5	5	5
3050	Proteasome	2	2	2	2	2
3060	Protein export	6	5	5	5	5
3070	Bacterial secretion system	7	6	6	6	6
3320	PPAR signaling pathway	24	8	9	9	9
3410	Base excision repair	18	14	15	15	15
3420	Nucleotide excision repair	9	9	9	9	9
3430	Mismatch repair	11	8	8	8	8
3440	Homologous recombination	13	10	11	11	11
3450	Non-homologous end-joining	9	7	8	8	8
3460	Fanconi anemia pathway	14	12	14	14	14
4010	MAPK signaling pathway	15	14	15	15	15
4011	MAPK signaling pathway - yeast	20	17	17	17	17
4012	ErbB signaling pathway	12	11	11	11	11
4013	MAPK signaling pathway - fly	15	13	15	14	14
4014	Ras signaling pathway	17	15	15	15	16
4015	Rap1 signaling pathway	9	9	9	9	9
4016	MAPK signaling pathway - plant	16	16	16	16	16
4020	Calcium signaling pathway	19	14	14	14	14
4022	cGMP - PKG signaling pathway	19	14	14	14	14
4024	cAMP signaling pathway	20	15	15	15	15
4060	Cytokine-cytokine receptor interaction	3	1	2	2	2
4062	Chemokine signaling pathway	15	13	13	13	13
4064	NF-kappa B signaling pathway	12	11	11	11	11
4066	HIF-1 signaling pathway	18	17	17	17	17
4068	FoxO signaling pathway	23	19	20	20	20
4070	Phosphatidylinositol signaling system	36	28	28	28	28
4071	Sphingolipid signaling pathway	23	21	21	21	21
4072	Phospholipase D signaling pathway	18	18	18	18	18
4075	Plant hormone signal transduction	9	9	9	9	9
4080	Neuroactive ligand-receptor interaction	6	1	1	1	1
4110	Cell cycle	14	12	13	13	13
4111	Cell cycle - yeast	11	9	10	10	10
4112	Cell cycle - Caulobacter	10	8	8	7	7
4113	Meiosis - yeast	12	10	10	10	10
4114	Oocyte meiosis	14	13	13	13	13
4115	p53 signaling pathway	12	11	10	11	11
4120	Ubiquitin mediated proteolysis	8	8	8	8	8
4122	Sulfur relay system	11	10	11	11	11
4130	SNARE interactions in vesicular transport	1	1	1	1	1
4139	Regulation of mitophagy - yeast	13	12	12	12	12
4140	Regulation of autophagy	5	5	5	5	5
4141	Protein processing in endoplasmic reticulum	23	20	20	21	21
4142	Lysosome	51	22	22	22	23
4144	Endocytosis	14	11	12	12	12
4145	Phagosome	9	5	5	6	6
4146	Peroxisome	51	33	33	33	33
4150	mTOR signaling pathway	13	13	13	13	13
4151	PI3K-Akt signaling pathway	20	17	17	17	17
4152	AMPK signaling pathway	25	17	17	17	17
4210	Apoptosis	36	21	22	22	22
4211	Longevity regulating pathway - mammal	12	11	11	11	11
4212	Longevity regulating pathway - worm	18	16	16	16	16
4213	Longevity regulating pathway - multiple species	11	10	10	10	10
4214	Apoptosis - fly	18	15	16	15	15
4215	Apoptosis - multiple species	10	7	8	7	7
4260	Cardiac muscle contraction	4	3	3	3	3
4261	Adrenergic signaling in cardiomyocytes	11	10	10	10	10
4270	Vascular smooth muscle contraction	13	9	9	9	9
4310	Wnt signaling pathway	17	15	15	15	15
4320	Dorso-ventral axis formation	4	4	4	4	4
4330	Notch signaling pathway	7	6	6	6	6
4340	Hedgehog signaling pathway	6	5	5	5	5
4341	Hedgehog signaling pathway - Fly	6	5	5	5	5
4350	TGF-beta signaling pathway	7	6	7	7	7
4360	Axon guidance	14	12	13	13	13
4370	VEGF signaling pathway	14	13	13	13	13
4380	Osteoclast differentiation	16	14	15	15	15
4390	Hippo signaling pathway	5	4	5	5	5
4391	Hippo signaling pathway -fly	6	6	6	6	6
4392	Hippo signaling pathway - multiple species	2	2	2	2	2
4510	Focal adhesion	15	13	13	13	13
4512	ECM-receptor interaction	2	1	2	2	2
4514	Cell adhesion molecules (CAMs)	2	2	2	2	2
4520	Adherens junction	9	8	9	9	9
4530	Tight junction	9	9	9	9	9
4540	Gap junction	14	12	12	12	12
4550	Signaling pathways regulating pluripotency of stem cells	14	12	13	13	13
4610	Complement and coagulation cascades	22	5	5	5	5
4611	Platelet activation	17	11	11	11	11
4612	Antigen processing and presentation	6	4	4	5	5
4614	Renin-angiotensin system	16	5	4	4	4
4620	Toll-like receptor signaling pathway	10	7	7	7	7
4621	NOD-like receptor signaling pathway	24	18	18	18	18
4622	RIG-I-like receptor signaling pathway	13	12	12	12	12
4623	Cytosolic DNA-sensing pathway	9	6	6	6	6
4624	Toll and Imd signaling pathway	10	8	9	8	8
4626	Plant-pathogen interaction	14	14	13	14	14
4630	Jak-STAT signaling pathway	7	6	6	6	6
4640	Hematopoietic cell lineage	7	3	3	3	3
4650	Natural killer cell mediated cytotoxicity	12	11	11	11	11
4660	T cell receptor signaling pathway	16	15	15	15	15
4662	B cell receptor signaling pathway	14	13	13	13	13
4664	Fc epsilon RI signaling pathway	11	9	9	9	9
4666	Fc gamma R-mediated phagocytosis	14	12	12	12	12
4668	TNF signaling pathway	19	14	14	14	14
4670	Leukocyte transendothelial migration	10	8	8	8	8
4672	Intestinal immune network for IgA production	3	2	2	2	2
4710	Circadian rhythm	3	3	3	3	3
4711	Circadian rhythm - fly	3	3	3	3	3
4712	Circadian rhythm - plant	4	4	4	4	4
4713	Circadian entrainment	10	8	8	8	8
4720	Long-term potentiation	11	10	10	10	10
4721	Synaptic vesicle cycle	4	4	4	4	4
4722	Neurotrophin signaling pathway	16	16	16	16	16
4723	Retrograde endocannabinoid signaling	11	8	8	8	8
4724	Glutamatergic synapse	12	9	9	9	9
4725	Cholinergic synapse	12	10	10	10	10
4726	Serotonergic synapse	20	11	11	11	11
4727	GABAergic synapse	12	9	9	9	9
4728	Dopaminergic synapse	14	10	10	10	10
4730	Long-term depression	12	10	10	10	10
4740	Olfactory transduction	8	5	5	5	5
4742	Taste transduction	4	4	4	4	4
4744	Phototransduction	4	2	2	2	2
4745	Phototransduction - fly	8	6	6	6	6
4750	Inflammatory mediator regulation of TRP channels	16	14	14	14	14
4810	Regulation of actin cytoskeleton	13	10	10	10	10
4910	Insulin signaling pathway	27	19	19	19	19
4911	Insulin secretion	8	6	6	6	6
4912	GnRH signaling pathway	16	14	14	14	14
4913	Ovarian Steroidogenesis	19	9	9	9	9
4914	Progesterone-mediated oocyte maturation	13	12	12	12	12
4915	Estrogen signaling pathway	15	14	14	14	14
4916	Melanogenesis	15	11	11	11	11
4917	Prolactin signaling pathway	11	9	9	9	9
4918	Thyroid hormone synthesis	12	9	9	9	9
4919	Thyroid hormone signaling pathway	19	16	16	16	16
4920	Adipocytokine signaling pathway	16	12	12	12	12
4921	Oxytocin signaling pathway	22	16	16	16	16
4922	Glucagon signaling pathway	25	19	19	19	19
4923	Regulation of lipolysis in adipocyte	16	11	11	11	12
4924	Renin secretion	11	7	7	7	7
4925	Aldosterone synthesis and secretion	16	8	7	7	7
4930	Type II diabetes mellitus	10	9	9	9	9
4931	Insulin resistance	28	22	22	22	22
4932	Non-alcoholic fatty liver disease (NAFLD)	22	19	19	19	19
4933	AGE-RAGE signaling pathway in diabetic complications	12	10	11	11	11
4940	Type I diabetes mellitus	5	3	3	3	3
4950	Maturity onset diabetes of the young	3	1	1	1	1
4960	Aldosterone-regulated sodium reabsorption	8	7	7	7	7
4961	Endocrine and other factor-regulated calcium reabsorption	9	6	6	6	6
4962	Vasopressin-regulated water reabsorption	4	4	3	4	4
4964	Proximal tubule bicarbonate reclamation	7	4	4	4	4
4966	Collecting duct acid secretion	3	2	2	2	2
4970	Salivary secretion	13	7	7	7	7
4971	Gastric acid secretion	11	7	7	7	7
4972	Pancreatic secretion	20	9	9	9	9
4973	Carbohydrate digestion and absorption	13	6	6	5	6
4974	Protein digestion and absorption	17	3	3	3	3
4975	Fat digestion and absorption	10	9	9	9	9
4976	Bile secretion	14	7	7	7	7
4977	Vitamin digestion and absorption	8	4	4	4	4
4978	Mineral absorption	8	6	5	6	6
5010	Alzheimer's disease	33	23	23	23	23
5012	Parkinson's disease	19	16	17	16	16
5014	Amyotrophic lateral sclerosis (ALS)	11	10	10	10	10
5016	Huntington's disease	17	16	16	16	16
5020	Prion diseases	7	7	7	7	7
5030	Cocaine addiction	6	3	3	3	3
5031	Amphetamine addiction	9	6	6	6	6
5032	Morphine addiction	9	7	7	7	7
5033	Nicotine addiction	2	2	2	2	2
5034	Alcoholism	12	9	9	9	9
5100	Bacterial invasion of epithelial cells	7	7	7	7	7
5110	Vibrio cholerae infection	11	9	9	9	9
5111	Vibrio cholerae pathogenic cycle	7	4	5	5	5
5120	Epithelial cell signaling in Helicobacter pylori infection	16	15	15	15	15
5130	Pathogenic Escherichia coli infection	4	4	4	4	4
5131	Shigellosis	7	6	6	6	6
5132	Salmonella infection	9	5	5	5	5
5133	Pertussis	17	12	12	12	12
5134	Legionellosis	10	6	6	6	6
5140	Leishmaniasis	11	10	10	10	10
5142	Chagas disease (American trypanosomiasis)	16	12	13	13	13
5143	African trypanosomiasis	8	6	6	6	6
5144	Malaria	2	1	1	1	1
5145	Toxoplasmosis	16	14	14	14	14
5146	Amoebiasis	11	9	9	9	9
5150	Staphylococcus aureus infection	13	2	2	2	2
5152	Tuberculosis	21	16	16	16	16
5160	Hepatitis C	12	11	11	11	11
5161	Hepatitis B	22	19	20	20	20
5162	Measles	14	13	13	13	13
5164	Influenza A	24	17	17	17	17
5166	HTLV-I infection	21	20	21	21	21
5168	Herpes simplex infection	21	20	20	20	20
5169	Epstein-Barr virus infection	22	20	20	20	20
5200	Pathways in cancer	31	25	26	26	26
5202	Transcriptional misregulation in cancers	23	13	14	14	14
5203	Viral carcinogenesis	20	18	18	18	18
5204	Chemical carcinogenesis	22	7	7	8	8
5205	Proteoglycans in cancer	22	18	18	19	19
5206	MicroRNAs in cancer	29	24	25	25	25
5210	Colorectal cancer	8	7	8	8	8
5211	Renal cell carcinoma	10	10	10	10	10
5212	Pancreatic cancer	10	9	10	10	10
5213	Endometrial cancer	10	9	9	9	9
5214	Glioma	13	12	13	13	13
5215	Prostate cancer	16	14	14	14	14
5216	Thyroid cancer	4	4	4	4	4
5217	Basal cell carcinoma	3	3	3	3	3
5218	Melanoma	10	10	10	10	10
5219	Bladder cancer	11	8	8	8	8
5220	Chronic myeloid leukemia	11	10	11	11	11
5221	Acute myeloid leukemia	6	6	6	6	6
5222	Small cell lung cancer	12	11	11	11	11
5223	Non-small cell lung cancer	10	10	10	10	10
5224	Breast cancer	11	11	11	11	11
5230	Central carbon metabolism in cancer	21	17	17	17	17
5231	Choline metabolism in cancer	18	16	16	16	16
5310	Asthma	3	3	3	3	3
5320	Autoimmune thyroid disease	3	1	1	1	1
5321	Inflammatiory bowel disease (IBD)	1	0	0	0	0
5322	Systemic lupus erythematosus	7	3	3	3	3
5323	Rheumatoid arthritis	8	3	3	4	4
5330	Allograft rejection	1	0	0	0	0
5332	Graft-versus-host disease	1	0	0	0	0
5340	Primary immunodeficiency	7	5	6	6	6
5410	Hypertrophic cardiomyopathy (HCM)	4	3	3	3	3
5412	Arrhythmogenic right ventricular cardiomyopathy (ARVC)	1	0	0	0	0
5414	Dilated cardiomyopathy (DCM)	4	3	3	3	3
5416	Viral myocarditis	5	4	4	4	4
