# Supplementary material for: Comparative Transcriptomic Analysis of Two Actinorhizal Plants and the Legume Medicago truncatula Supports the Homology of Root Nodule Symbioses and Is Congruent With a Two-Step Process of Evolution in the Nitrogen-Fixing Clade of Angiosperms
Source: Front Plant Sci. 2018 Oct 8;9:1256. doi: 10.3389/fpls.2018.01256 (PMC6187967; doi:10.3389/fpls.2018.01256)
Supplement: Supplementary file 5 [file Table_5.XLSX]

## Sheet: Table-S05a
Gene ID	RepSeq	Annotation						TPM						Expected read counts						DE analysis			Orthology
		KO	EC	InterPro ID	Pfam ID	EggNOG ID	GO	Ct01_N	Ct02_N	Ct03_N	Ct01_R	Ct02_R	Ct03_R	Ct01_N	Ct02_N	Ct03_N	Ct01_R	Ct02_R	Ct03_R	LogFC	AdjP	Up tissue	Orthologs	MergedOrthoGroup ID
CtTrNR00001_a1_i1	YES	NA	NA	IPR001841;IPR013083	NA	NA	GO:0003674;GO:0005488;GO:0005575;GO:0006464;GO:0008150;GO:0008152;GO:0008270;GO:0009987;GO:0016021;GO:0016567;GO:0019538;GO:0031224;GO:0032446;GO:0036211;GO:0043167;GO:0043169;GO:0043170;GO:0043412;GO:0044237;GO:0044238;GO:0044260;GO:0044267;GO:0044425;GO:0046872;GO:0046914;GO:0070647;GO:0071704	11.9	22.21	17.81	12.67	7.97	9.52	202	389	313	248	148	140	0.93384	0.135069	NA	At_AT2G46160;At_AT3G61550;Cs_Cucsa258750;Ct_CtTrNR00001;Fv_mrna19007;Gm_Glyma07G062800;Gm_Glyma09G253500;Gm_Glyma16G030900;Gm_Glyma18G239400;Lj_Lj0g3v0133169;Lj_Lj0g3v0133179;Lj_Lj1g3v2807930;Md_MDP0000203740;Md_MDP0000869624;Me_Manes01G251800;Me_Manes05G028500;Mt_Medtr7g079280;Mt_Medtr8g028465;Pp_Prupe2G178600;Pt_Potri002G165200;Pt_Potri014G091000;Pv_Phvul008G057200;Pv_Phvul010G105200	MergedOrthoGroup000001
CtTrNR00002_a1_i1	YES	NA	NA	IPR000868	PF00857.17	ENOG4111HN4	GO:0001101;GO:0003674;GO:0003824;GO:0006139;GO:0006725;GO:0006732;GO:0006733;GO:0006753;GO:0006793;GO:0006796;GO:0006807;GO:0008150;GO:0008152;GO:0008936;GO:0009058;GO:0009108;GO:0009117;GO:0009165;GO:0009719;GO:0009725;GO:0009737;GO:0009987;GO:0010033;GO:0016787;GO:0016810;GO:0016811;GO:0018130;GO:0019362;GO:0019363;GO:0019365;GO:0019438;GO:0019637;GO:0033993;GO:0034641;GO:0034654;GO:0042221;GO:…	14.92	17.65	15.49	5.37	4.55	7.08	577	706	619	238	191	236	1.69068	0.00823095	NA	At_AT2G22570;Cf_6909d;Cs_Cucsa103970;Cs_Cucsa213660;Cs_Cucsa261770;Ct_CtTrNR00002;Dg_DgTrNR13178;Fv_mrna20819;Gm_Glyma08G279200;Lj_Lj0g3v0218549;Md_MDP0000207268;Md_MDP0000828007;Me_Manes12G126000;Me_Manes13G100100;Mt_Medtr8g068830;Pp_Prupe6G202000;Pp_Prupe6G202200;Pt_Potri005G147400;Pv_Phvul003G288700	MergedOrthoGroup000002
CtTrNR00003_a1_i1	YES	NA	NA	IPR001810	PF00646.30	ENOG410YK80	GO:0003674;GO:0005488;GO:0005515	344.06	158.87	274.8	33.31	81.22	68.43	9321	4449	7698	1036	2396	1601	2.28314	0.0172467	NA	At_AT2G36090;Cs_Cucsa241410;Ct_CtTrNR00003;Dg_DgTrNR11755;Fv_mrna15632;Gm_Glyma03G198600;Gm_Glyma10G075800;Gm_Glyma19G196400;Lj_Lj0g3v0187919;Lj_Lj1g3v1932840;Md_MDP0000285927;Me_Manes09G051600;Mt_Medtr1g058490;Mt_Medtr1g060460;Mt_Medtr7g105320;Pp_Prupe7G100900;Pt_Potri006G208400;Pv_Phvul001G192900	MergedOrthoGroup000003
CtTrNR00004_a1_i1	YES	K10740	3.6.4.12	IPR012340;IPR013970	NA	NA	GO:0003674;GO:0003676;GO:0003677;GO:0005488;GO:0005575;GO:0005634;GO:0006139;GO:0006259;GO:0006260;GO:0006281;GO:0006310;GO:0006725;GO:0006807;GO:0006950;GO:0006974;GO:0008150;GO:0008152;GO:0009058;GO:0009059;GO:0009987;GO:0033554;GO:0034641;GO:0034645;GO:0043170;GO:0043226;GO:0043227;GO:0043229;GO:0043231;GO:0044237;GO:0044238;GO:0044249;GO:0044260;GO:0044424;GO:0044464;GO:0044699;GO:0044710;GO:…	9.94	12.83	10.17	20.01	8.03	6.11	133	177	141	310	118	71	0.0793036	0.914472	NA	At_AT3G52630;At_AT4G18590;Cs_Cucsa241220;Ct_CtTrNR00004;Dg_DgTrNR12321;Fv_mrna27547;Fv_mrna30324;Gm_Glyma03G196800;Lj_Lj1g3v4717420;Md_MDP0000295689;Md_MDP0000668926;Me_Manes09G054300;Mt_Medtr7g104870;Pp_Prupe7G108800;Pt_Potri006G211900;Pt_Potri006G212100;Pv_Phvul001G191000	MergedOrthoGroup000004
CtTrNR00005_a1_i1	YES	NA	NA	IPR004360;IPR029068	PF00903.22	COG0346	GO:0000287;GO:0003674;GO:0003824;GO:0005488;GO:0005575;GO:0005737;GO:0008150;GO:0009636;GO:0016740;GO:0016765;GO:0042221;GO:0043167;GO:0043169;GO:0044424;GO:0044464;GO:0046677;GO:0046872;GO:0050896	302.73	95.85	138.95	6.12	5.42	3.79	6184	2022	2937	144	121	67	5.24845	0.00252856	nodule	Cs_Cucsa292870;Ct_CtTrNR00005;Dg_DgTrNR09541;Fv_mrna31004;Gm_Glyma13G168200;Gm_Glyma17G115900;Lj_Lj0g3v0056989;Lj_Lj4g3v1876860;Md_MDP0000133579;Me_Manes14G130900;Mt_Medtr4g114080;Pp_Prupe7G240200;Pp_Prupe7G241600;Pp_Prupe8G193600;Pt_Potri007G129200;Pv_Phvul003G163400	MergedOrthoGroup000005Sub001
CtTrNR00006_a1_i1	YES	NA	NA	IPR003851	PF02701.12	ENOG410YH6N	GO:0001071;GO:0003674;GO:0003676;GO:0003677;GO:0003700;GO:0005488;GO:0005575;GO:0005634;GO:0006139;GO:0006351;GO:0006355;GO:0006725;GO:0006807;GO:0008150;GO:0008152;GO:0009058;GO:0009059;GO:0009889;GO:0009987;GO:0010468;GO:0010556;GO:0016070;GO:0018130;GO:0019219;GO:0019222;GO:0019438;GO:0031323;GO:0031326;GO:0032774;GO:0034641;GO:0034645;GO:0034654;GO:0043167;GO:0043169;GO:0043170;GO:0043226;GO:…	6.02	7.33	12.17	17.16	15.41	18.44	109	137	228	358	305	289	-0.843119	0.107599	NA	Ct_CtTrNR00006;Dg_DgTrNR11386;Fv_mrna12818;Gm_Glyma04G233300;Gm_Glyma06G131500;Lj_Lj0g3v0363619;Md_MDP0000145616;Md_MDP0000162225;Me_Manes01G036500;Me_Manes05G192300;Mt_Medtr3g091820;Pp_Prupe2G314800;Pt_Potri012G018700;Pt_Potri015G009300;Pv_Phvul001G062100;Pv_Phvul009G047500	MergedOrthoGroup000006Sub001
CtTrNR00007_a1_i1	YES	NA	NA	IPR010770	PF07093.8	ENOG410XR07	NA	11.32	14.17	12.69	9.86	14.25	14.27	582	754	674	580	795	632	0.174512	0.443799	NA	Cf_5175d;Ct_CtTrNR00007;Fv_mrna20820;Gm_Glyma01G022800;Gm_Glyma09G199500;Lj_Lj2g3v1455060;Md_MDP0000218246;Md_MDP0000316513;Md_MDP0000740503;Mt_Medtr4g125890;Mt_Medtr5g032050;Pp_Prupe6G202100;Pv_Phvul002G146800;Pv_Phvul008G217000	MergedOrthoGroup000007
CtTrNR00008_a1_i1	YES	NA	NA	IPR003245;IPR008972	PF02298.14	NA	GO:0003674;GO:0005488;GO:0008150;GO:0008152;GO:0009055;GO:0043167;GO:0043169;GO:0044699;GO:0044710;GO:0046872;GO:0055114	10.72	6.5	19.81	24.02	30.95	29.29	160	100	306	414	506	379	-1.03037	0.106726	NA	At_AT5G07475;Cs_Cucsa129300;Ct_CtTrNR00008;Dg_DgTrNR00994;Dg_DgTrNR00995;Fv_mrna21156;Gm_Glyma10G193600;Gm_Glyma20G196800;Lj_Lj0g3v0254709;Lj_Lj5g3v1697330;Md_MDP0000213154;Md_MDP0000838746;Me_Manes06G130500;Mt_Medtr1g090190;Pp_Prupe2G271300;Pt_Potri001G080700;Pt_Potri003G150300;Pv_Phvul007G135500	MergedOrthoGroup000008
CtTrNR00008_a2_i2	NO	NA	NA	IPR003245;IPR008972	PF02298.14	NA	GO:0003674;GO:0005488;GO:0008150;GO:0008152;GO:0009055;GO:0043167;GO:0043169;GO:0044699;GO:0044710;GO:0046872;GO:0055114	10.72	6.5	19.81	24.02	30.95	29.29	160	100	306	414	506	379	-1.03037	0.106726	NA	At_AT5G07475;Cs_Cucsa129300;Ct_CtTrNR00008;Dg_DgTrNR00994;Dg_DgTrNR00995;Fv_mrna21156;Gm_Glyma10G193600;Gm_Glyma20G196800;Lj_Lj0g3v0254709;Lj_Lj5g3v1697330;Md_MDP0000213154;Md_MDP0000838746;Me_Manes06G130500;Mt_Medtr1g090190;Pp_Prupe2G271300;Pt_Potri001G080700;Pt_Potri003G150300;Pv_Phvul007G135500	MergedOrthoGroup000008
CtTrNR00009_a1_i1	YES	K11254	3.5.1.98	IPR001951;IPR009072;IPR019809	PF02969.14;PF15511.3	COG2036	GO:0000786;GO:0003674;GO:0003676;GO:0003677;GO:0005488;GO:0005575;GO:0005634;GO:0005730;GO:0005774;GO:0005829;GO:0005886;GO:0005911;GO:0006139;GO:0006325;GO:0006334;GO:0006352;GO:0006461;GO:0006725;GO:0006807;GO:0008150;GO:0008152;GO:0009058;GO:0009059;GO:0009506;GO:0009507;GO:0009536;GO:0009579;GO:0009987;GO:0016020;GO:0016043;GO:0016070;GO:0018130;GO:0019438;GO:0022607;GO:0030054;GO:0031090;GO:…	136.09	228.69	111.52	442.93	67.3	44.83	694	1191	592	2668	384	201	0.138446	0.901087	NA	Ct_CtTrNR00009	MergedOrthoGroup000009
CtTrNR00010_a1_i1	YES	NA	NA	IPR001478;IPR008915	PF02163.19	COG0750	GO:0003674;GO:0003824;GO:0004175;GO:0004222;GO:0005488;GO:0005575;GO:0006508;GO:0006996;GO:0008150;GO:0008152;GO:0008233;GO:0008237;GO:0009507;GO:0009528;GO:0009536;GO:0009657;GO:0009658;GO:0009706;GO:0009987;GO:0016020;GO:0016021;GO:0016043;GO:0016787;GO:0019538;GO:0019866;GO:0031090;GO:0031224;GO:0031969;GO:0042170;GO:0043167;GO:0043169;GO:0043170;GO:0043226;GO:0043227;GO:0043229;GO:0043231;GO:…	10.16	16.9	12.58	5.89	7.65	9.06	552	951	706	366	451	424	0.997193	0.021102	NA	At_AT1G05140;At_AT2G32480;Cf_1539d;Cs_Cucsa072660;Ct_CtTrNR00010;Dg_DgTrNR00759;Fv_mrna23779;Gm_Glyma06G306700;Gm_Glyma12G098200;Lj_Lj3g3v2908680;Md_MDP0000128876;Md_MDP0000167646;Md_MDP0000312973;Md_MDP0000616396;Me_Manes12G074100;Mt_Medtr4g048590;Pp_Prupe3G216500;Pt_Potri002G228600;Pt_Potri014G154000;Pv_Phvul011G103000	MergedOrthoGroup000010
CtTrNR00011_a1_i1	YES	NA	NA	IPR000182;IPR016181	NA	NA	GO:0003674;GO:0003824;GO:0005575;GO:0008080;GO:0009507;GO:0009536;GO:0016407;GO:0016410;GO:0016740;GO:0016746;GO:0016747;GO:0043226;GO:0043227;GO:0043229;GO:0043231;GO:0044424;GO:0044444;GO:0044464	16.48	17.21	15.84	8.55	12.4	7.68	235	253	234	141	194	95	0.935399	0.0773436	NA	At_AT1G26220;Cf_14358d;Cs_Cucsa284230;Ct_CtTrNR00011;Dg_DgTrNR04949;Fv_mrna04500;Gm_Glyma02G126500;Md_MDP0000307358;Me_Manes13G005500;Mt_Medtr1g018030;Pp_Prupe1G184800;Pp_Prupe1G298700;Pt_Potri008G113600;Pv_Phvul006G034800;Pv_Phvul006G035000	MergedOrthoGroup000011
CtTrNR00012_a1_i1	YES	K15178	NA	IPR004343	PF03126.15	COG5296	GO:0003006;GO:0003674;GO:0003676;GO:0003677;GO:0005488;GO:0005575;GO:0006139;GO:0006325;GO:0006352;GO:0006354;GO:0006355;GO:0006368;GO:0006464;GO:0006725;GO:0006807;GO:0006996;GO:0008023;GO:0008150;GO:0008152;GO:0009058;GO:0009059;GO:0009791;GO:0009889;GO:0009891;GO:0009893;GO:0009908;GO:0009909;GO:0009910;GO:0009987;GO:0010468;GO:0010556;GO:0010557;GO:0010604;GO:0010628;GO:0016043;GO:0016070;GO:…	35.7	45.23	46.92	28.17	27.08	31.37	2287	3000	3104	2062	1880	1730	0.728075	0.0188823	NA	Ct_CtTrNR00012;Fv_mrna16490;Fv_mrna30419;Md_MDP0000121475;Md_MDP0000124804;Md_MDP0000130704;Md_MDP0000165022;Md_MDP0000264134;Md_MDP0000354321;Md_MDP0000613004;Pp_Prupe3G050300	MergedOrthoGroup000012
CtTrNR00013_a1_i1	YES	K02942	3.6.4.13	IPR001859	PF00428.16	NA	GO:0003674;GO:0003735;GO:0005198;GO:0005575;GO:0005840;GO:0006414;GO:0008150;GO:0008152;GO:0009058;GO:0009059;GO:0009987;GO:0030529;GO:0032991;GO:0034645;GO:0043170;GO:0043226;GO:0043228;GO:0043229;GO:0043232;GO:0044237;GO:0044249;GO:0044260;GO:0044424;GO:0044444;GO:0044464;GO:0071704;GO:1901576	0.49	0.79	0	97.09	94.29	215.68	3	5	0	705	649	1168	-8.20408	0.00508381	NA	At_AT1G01100;At_AT4G00810;At_AT5G47700;Ct_CtTrNR00013;Ct_CtTrNR00014;Ct_CtTrNR08548;Dg_DgTrNR08738	MergedOrthoGroup000013
CtTrNR00014_a1_i1	YES	K02942	3.6.4.13	IPR027534	PF00428.16	NA	GO:0003674;GO:0003735;GO:0005198;GO:0005575;GO:0005840;GO:0006414;GO:0008150;GO:0008152;GO:0009058;GO:0009059;GO:0009987;GO:0030529;GO:0032991;GO:0034645;GO:0043170;GO:0043226;GO:0043228;GO:0043229;GO:0043232;GO:0044237;GO:0044249;GO:0044260;GO:0044424;GO:0044444;GO:0044464;GO:0071704;GO:1901576	0	0	0.14	0.13	57.97	0	0	0	1	1	437	0	-4.67981	0.180902	NA	At_AT1G01100;At_AT4G00810;At_AT5G47700;Ct_CtTrNR00013;Ct_CtTrNR00014;Ct_CtTrNR08548;Dg_DgTrNR08738	MergedOrthoGroup000013
CtTrNR00015_a1_i1	YES	NA	NA	IPR001810;IPR006652;IPR015916	NA	NA	GO:0003674;GO:0005488;GO:0005515;GO:0006464;GO:0008150;GO:0008152;GO:0009987;GO:0016567;GO:0019538;GO:0032446;GO:0036211;GO:0043170;GO:0043412;GO:0044237;GO:0044238;GO:0044260;GO:0044267;GO:0070647;GO:0071704	44.44	23.53	26.65	19.4	26.68	26.82	1623	889	1006	812	1059	845	0.529036	0.226891	NA	At_AT3G63220;Cf_17669d;Cf_20994d;Cs_Cucsa184550;Ct_CtTrNR00015;Dg_DgTrNR10509;Fv_mrna20314;Gm_Glyma02G146000;Gm_Glyma03G156000;Gm_Glyma10G028000;Gm_Glyma19G158300;Lj_Lj0g3v0153239;Lj_Lj1g3v4446660;Lj_Lj1g3v4446670;Lj_Lj1g3v4446700;Lj_Lj1g3v4446710;Lj_Lj5g3v0998700;Lj_Lj5g3v0998710;Lj_Lj5g3v0998740;Lj_Lj5g3v0998750;Md_MDP0000155272;Md_MDP0000228595;Md_MDP0000337705;Md_MDP0000642867;Me_Manes01G2058…	MergedOrthoGroup000014
CtTrNR00016_a1_i1	YES	K03259	2.7.11.1	IPR001040;IPR019770;IPR023398	PF01652.15	NA	GO:0003674;GO:0003676;GO:0003723;GO:0003743;GO:0005488;GO:0005575;GO:0005737;GO:0006413;GO:0006417;GO:0008135;GO:0008150;GO:0008152;GO:0009889;GO:0009987;GO:0010468;GO:0010556;GO:0010608;GO:0019222;GO:0031323;GO:0031326;GO:0032268;GO:0044237;GO:0044424;GO:0044464;GO:0050789;GO:0050794;GO:0051246;GO:0060255;GO:0065007;GO:0080090;GO:0097159;GO:1901363;GO:2000112	94.18	100.42	99.1	96.33	103.43	91.59	1880	2070	2047	2214	2255	1582	0.174631	0.344802	NA	At_AT5G18110;Cf_17214d;Ct_CtTrNR00016;Dg_DgTrNR11722;Fv_mrna10401;Gm_Glyma02G072700;Gm_Glyma16G153800;Lj_Lj0g3v0296709;Md_MDP0000219700;Md_MDP0000410520;Me_Manes08G145200;Me_Manes09G140300;Mt_Medtr6g029230;Pp_Prupe7G005900;Pt_Potri013G057000;Pv_Phvul004G080900	MergedOrthoGroup000015
CtTrNR00017_a1_i1	YES	NA	NA	IPR000719;IPR008271;IPR011009	PF00069.22;PF07714.14	COG0515	GO:0000166;GO:0001882;GO:0001883;GO:0003674;GO:0003824;GO:0004672;GO:0004674;GO:0005488;GO:0005524;GO:0005575;GO:0005773;GO:0005886;GO:0006464;GO:0006468;GO:0006793;GO:0006796;GO:0008150;GO:0008152;GO:0009987;GO:0016020;GO:0016021;GO:0016301;GO:0016310;GO:0016740;GO:0016772;GO:0016773;GO:0017076;GO:0019538;GO:0030246;GO:0030554;GO:0031224;GO:0032549;GO:0032550;GO:0032553;GO:0032555;GO:0032559;GO:…	6.51	4.48	6.23	15.03	17.19	18.9	107	76	106	285	309	269	-1.40602	0.0316671	NA	At_AT1G15530;Cs_Cucsa196510;Ct_CtTrNR00017;Dg_DgTrNR11307;Fv_mrna09931;Gm_Glyma05G041300;Gm_Glyma17G085000;Md_MDP0000178493;Md_MDP0000357938;Md_MDP0000911085;Me_Manes14G061200;Mt_Medtr4g105070;Pp_Prupe5G166300;Pt_Potri012G084900;Pt_Potri015G083300;Pv_Phvul003G204500	MergedOrthoGroup000016
CtTrNR00018_a1_i1	YES	NA	NA	IPR001938	NA	NA	NA	44.77	45.6	43.1	92.17	43.44	46.95	1300	1369	1294	3071	1373	1177	-0.222407	0.543843	NA	At_AT2G28790;Cs_Cucsa213780;Ct_CtTrNR00018;Dg_DgTrNR10350;Fv_mrna14139;Gm_Glyma11G140800;Gm_Glyma12G064300;Lj_Lj0g3v0085069;Lj_Lj3g3v3188510;Md_MDP0000600238;Md_MDP0000688991;Me_Manes11G132100;Mt_Medtr4g063630;Pp_Prupe6G080600;Pt_Potri001G237600;Pt_Potri009G028800;Pv_Phvul011G065300	MergedOrthoGroup000017
CtTrNR00019_a1_i1	YES	NA	NA	IPR000118;IPR000169;IPR000668;IPR013201;IPR025660;IPR025661	PF00112.20;PF00396.15;PF08246.9	COG4870	GO:0000323;GO:0003674;GO:0003824;GO:0004175;GO:0004197;GO:0005575;GO:0005576;GO:0005615;GO:0005764;GO:0005773;GO:0005911;GO:0006508;GO:0006950;GO:0006952;GO:0008150;GO:0008152;GO:0008233;GO:0008234;GO:0009506;GO:0009507;GO:0009536;GO:0009605;GO:0009607;GO:0009620;GO:0016787;GO:0019538;GO:0030054;GO:0043170;GO:0043207;GO:0043226;GO:0043227;GO:0043229;GO:0043231;GO:0044238;GO:0044421;GO:0044424;GO:…	131.96	22.76	30.79	82.28	53.69	32.89	6090	1087	1468	4345	2689	1308	-0.0339316	0.950528	NA	Cs_Cucsa219630;Ct_CtTrNR00019;Dg_DgTrNR13988;Fv_mrna26364;Md_MDP0000217215;Md_MDP0000269532;Pp_Prupe8G131600	MergedOrthoGroup000018
CtTrNR00020_a1_i1	YES	K15104	NA	IPR002030;IPR018108;IPR023395	PF00153.24	ENOG410XQHU	GO:0003674;GO:0003735;GO:0005198;GO:0005215;GO:0005310;GO:0005342;GO:0005575;GO:0005743;GO:0006412;GO:0006810;GO:0006811;GO:0006812;GO:0006818;GO:0006820;GO:0006835;GO:0006839;GO:0008150;GO:0008152;GO:0008509;GO:0008514;GO:0009058;GO:0009059;GO:0009987;GO:0015075;GO:0015672;GO:0015711;GO:0015849;GO:0015992;GO:0016020;GO:0016021;GO:0017077;GO:0019538;GO:0019866;GO:0022857;GO:0022891;GO:0022892;GO:…	306.02	368.81	281.86	233.85	208.8	180.72	12906	16094	12283	11290	9561	6570	0.788299	0.018427	NA	At_AT2G22500;Cf_42d;Cs_Cucsa104060;Ct_CtTrNR00020;Dg_DgTrNR03603;Dg_DgTrNR09583;Fv_mrna20791;Gm_Glyma01G024000;Gm_Glyma02G040700;Gm_Glyma08G280300;Lj_Lj0g3v0186679;Lj_Lj0g3v0194679;Lj_Lj0g3v0194689;Md_MDP0000281065;Md_MDP0000299537;Me_Manes12G127500;Me_Manes13G099000;Mt_Medtr5g032420;Mt_Medtr8g068890;Pp_Prupe6G196900;Pv_Phvul002G148300	MergedOrthoGroup000019
CtTrNR00021_a1_i1	YES	NA	NA	IPR000528;IPR016140	PF00234.19;PF14368.3	ENOG410Z3NP	GO:0003674;GO:0005488;GO:0005575;GO:0005576;GO:0005886;GO:0006810;GO:0006869;GO:0008150;GO:0008289;GO:0016020;GO:0031224;GO:0031225;GO:0031226;GO:0044425;GO:0044459;GO:0044464;GO:0044699;GO:0044765;GO:0046658;GO:0051179;GO:0051234;GO:0071702;GO:1902578	24.04	18.69	38.16	74.03	95.2	89.68	445	357	731	1579	1926	1437	-1.53819	0.0109951	NA	At_AT1G03103;Ct_CtTrNR00021;Fv_mrna20317;Fv_mrna20319;Gm_Glyma10G028100;Lj_Lj0g3v0163389;Lj_Lj5g3v0999920;Md_MDP0000155272;Me_Manes01G205700;Mt_Medtr1g071730;Pp_Prupe8G237900;Pt_Potri002G050300;Pt_Potri005G211900;Pv_Phvul007G173500	MergedOrthoGroup000014Sub001
CtTrNR00022_a1_i1	YES	K17086	NA	IPR004240	PF02990.13	ENOG410XPIW	GO:0000139;GO:0005575;GO:0010008;GO:0016020;GO:0016021;GO:0031090;GO:0031224;GO:0044422;GO:0044424;GO:0044425;GO:0044431;GO:0044440;GO:0044444;GO:0044446;GO:0044464;GO:0098588	139.02	135.26	102.93	127.21	80.43	75.44	10785	10866	8246	11270	6758	5037	0.62336	0.0481595	NA	At_AT5G35160;Cf_20969d;Cs_Cucsa132670;Cs_Cucsa350720;Ct_CtTrNR00022;Dg_DgTrNR03176;Fv_mrna30853;Gm_Glyma09G096700;Gm_Glyma13G156800;Gm_Glyma15G203000;Gm_Glyma17G104400;Md_MDP0000118878;Md_MDP0000679839;Me_Manes06G041000;Me_Manes14G139600;Mt_Medtr0204s0010;Pp_Prupe7G253600;Pt_Potri006G189300;Pt_Potri018G113500;Pv_Phvul003G175400;Pv_Phvul009G209100	MergedOrthoGroup000020
CtTrNR00023_a1_i1	YES	K00760	2.4.2.8	IPR000836;IPR005904;IPR029057	PF00156.24	COG0634	GO:0000166;GO:0003674;GO:0003824;GO:0004422;GO:0005488;GO:0005575;GO:0005737;GO:0006139;GO:0006163;GO:0006164;GO:0006166;GO:0006188;GO:0006725;GO:0006753;GO:0006793;GO:0006796;GO:0006807;GO:0008150;GO:0008152;GO:0009058;GO:0009116;GO:0009117;GO:0009119;GO:0009123;GO:0009124;GO:0009126;GO:0009127;GO:0009150;GO:0009152;GO:0009156;GO:0009161;GO:0009163;GO:0009165;GO:0009167;GO:0009168;GO:0009259;GO:…	11.82	17.36	18.29	14.98	26.08	15.66	305	463	488	444	733	349	-0.100216	0.769926	NA	At_AT1G71750;Cs_Cucsa364030;Ct_CtTrNR00023;Dg_DgTrNR07661;Fv_mrna27561;Gm_Glyma10G220400;Gm_Glyma20G171100;Lj_Lj0g3v0231859;Md_MDP0000291925;Md_MDP0000309868;Me_Manes18G095900;Mt_Medtr1g097460;Pp_Prupe8G043500;Pt_Potri002G062900;Pt_Potri005G198400;Pv_Phvul007G084700	MergedOrthoGroup000021Sub001
CtTrNR00024_a1_i1	NO	K00059	1.1.1.100	IPR002347;IPR016040	NA	NA	GO:0003674;GO:0003824;GO:0016491	70.93	47.94	89.46	43.93	47.97	51.68	1911	1325	2479	1374	1414	1213	0.651677	0.0621943	NA	At_AT3G03980;At_AT3G04000;At_AT5G18210;Cf_2404d;Ct_CtTrNR00024;Gm_Glyma16G042000;Lj_Lj1g3v3964680;Me_Manes09G142200;Mt_Medtr1g068955;Mt_Medtr7g094510;Mt_Medtr7g094520;Pt_Potri013G059100;Pt_Potri019G033500;Pt_Potri019G033600;Pv_Phvul001G109700	MergedOrthoGroup000022
CtTrNR00024_a2_i2	YES	K00059	1.1.1.100	IPR002347;IPR016040	NA	NA	GO:0003674;GO:0003824;GO:0016491	70.93	47.94	89.46	43.93	47.97	51.68	1911	1325	2479	1374	1414	1213	0.651677	0.0621943	NA	At_AT3G03980;At_AT3G04000;At_AT5G18210;Cf_2404d;Ct_CtTrNR00024;Gm_Glyma16G042000;Lj_Lj1g3v3964680;Me_Manes09G142200;Mt_Medtr1g068955;Mt_Medtr7g094510;Mt_Medtr7g094520;Pt_Potri013G059100;Pt_Potri019G033500;Pt_Potri019G033600;Pv_Phvul001G109700	MergedOrthoGroup000022
CtTrNR00025_a1_i1	YES	NA	NA	NA	NA	COG4886	GO:0000166;GO:0001882;GO:0001883;GO:0003674;GO:0005488;GO:0005524;GO:0006950;GO:0006952;GO:0008150;GO:0017076;GO:0030554;GO:0032549;GO:0032550;GO:0032553;GO:0032555;GO:0032559;GO:0035639;GO:0036094;GO:0043167;GO:0043168;GO:0043531;GO:0050896;GO:0097159;GO:0097367;GO:1901265;GO:1901363	0.1	0.29	0	7.01	20.29	16.12	3	9	0	246	675	423	-6.86446	0.00648157	NA	Ct_CtTrNR00025;Ct_CtTrNR00202;Ct_CtTrNR00534;Ct_CtTrNR05399;Ct_CtTrNR10785;Ct_CtTrNR11303;Ct_CtTrNR14580;Ct_CtTrNR14772;Ct_CtTrNR14964;Ct_CtTrNR15160;Gm_Glyma08G259000;Gm_Glyma12G011700;Gm_Glyma14G199400;Gm_Glyma18G283200;Gm_Glyma18G287000;Gm_Glyma18G287100;Gm_GlymaU008900;Mt_Medtr4g073840;Pv_Phvul008G014700;Pv_Phvul011G014200;Pv_Phvul011G014300;Pv_Phvul011G014400;Pv_Phvul011G014500	MergedOrthoGroup000021
CtTrNR00025_a1_i2	NO	NA	NA	NA	NA	COG4886	GO:0000166;GO:0001882;GO:0001883;GO:0003674;GO:0005488;GO:0005524;GO:0006950;GO:0006952;GO:0008150;GO:0017076;GO:0030554;GO:0032549;GO:0032550;GO:0032553;GO:0032555;GO:0032559;GO:0035639;GO:0036094;GO:0043167;GO:0043168;GO:0043531;GO:0050896;GO:0097159;GO:0097367;GO:1901265;GO:1901363	0.1	0.29	0	7.01	20.29	16.12	3	9	0	246	675	423	-6.86446	0.00648157	NA	Ct_CtTrNR00025;Ct_CtTrNR00202;Ct_CtTrNR00534;Ct_CtTrNR05399;Ct_CtTrNR10785;Ct_CtTrNR11303;Ct_CtTrNR14580;Ct_CtTrNR14772;Ct_CtTrNR14964;Ct_CtTrNR15160;Gm_Glyma08G259000;Gm_Glyma12G011700;Gm_Glyma14G199400;Gm_Glyma18G283200;Gm_Glyma18G287000;Gm_Glyma18G287100;Gm_GlymaU008900;Mt_Medtr4g073840;Pv_Phvul008G014700;Pv_Phvul011G014200;Pv_Phvul011G014300;Pv_Phvul011G014400;Pv_Phvul011G014500	MergedOrthoGroup000021
CtTrNR00025_a1_i3	NO	NA	NA	NA	NA	COG4886	GO:0000166;GO:0001882;GO:0001883;GO:0003674;GO:0005488;GO:0005524;GO:0006950;GO:0006952;GO:0008150;GO:0017076;GO:0030554;GO:0032549;GO:0032550;GO:0032553;GO:0032555;GO:0032559;GO:0035639;GO:0036094;GO:0043167;GO:0043168;GO:0043531;GO:0050896;GO:0097159;GO:0097367;GO:1901265;GO:1901363	0.1	0.29	0	7.01	20.29	16.12	3	9	0	246	675	423	-6.86446	0.00648157	NA	Ct_CtTrNR00025;Ct_CtTrNR00202;Ct_CtTrNR00534;Ct_CtTrNR05399;Ct_CtTrNR10785;Ct_CtTrNR11303;Ct_CtTrNR14580;Ct_CtTrNR14772;Ct_CtTrNR14964;Ct_CtTrNR15160;Gm_Glyma08G259000;Gm_Glyma12G011700;Gm_Glyma14G199400;Gm_Glyma18G283200;Gm_Glyma18G287000;Gm_Glyma18G287100;Gm_GlymaU008900;Mt_Medtr4g073840;Pv_Phvul008G014700;Pv_Phvul011G014200;Pv_Phvul011G014300;Pv_Phvul011G014400;Pv_Phvul011G014500	MergedOrthoGroup000021
CtTrNR00026_a1_i1	YES	K15631	NA	IPR000192;IPR015421;IPR015424	PF00266.16	COG0520;COG3217	GO:0000160;GO:0000165;GO:0000302;GO:0000303;GO:0000305;GO:0000956;GO:0001101;GO:0002682;GO:0003674;GO:0003824;GO:0005488;GO:0005575;GO:0005622;GO:0006066;GO:0006082;GO:0006139;GO:0006401;GO:0006402;GO:0006464;GO:0006605;GO:0006612;GO:0006629;GO:0006714;GO:0006720;GO:0006721;GO:0006725;GO:0006732;GO:0006777;GO:0006793;GO:0006796;GO:0006807;GO:0006810;GO:0006886;GO:0006950;GO:0006952;GO:0006970;GO:…	0	0	0	10.77	36.21	0	0	0	0	35	111	0	-4.99065	0.0649075	NA	Ct_CtTrNR00026	MergedOrthoGroup000023
CtTrNR00027_a1_i1	YES	K05765	4.6.1.1	IPR002108;IPR017904;IPR029006	PF00241.17	ENOG41122P5	GO:0003674;GO:0003779;GO:0005488;GO:0005515;GO:0005575;GO:0005622;GO:0008092;GO:0044464	10.53	14.4	13.78	67.52	90.58	38.2	149	210	202	1105	1406	469	-2.19164	0.00784231	NA	Cs_Cucsa234350;Ct_CtTrNR00027;Fv_mrna07635;Gm_Glyma06G003900;Md_MDP0000219783;Mt_Medtr4g073590;Pp_Prupe8G163900;Pv_Phvul009G120100	MergedOrthoGroup000021Sub002
CtTrNR00028_a1_i1	YES	NA	NA	IPR006873	PF04788.9	NA	NA	6.15	7.48	6.15	15.42	12.66	10.39	394	496	407	1129	879	573	-0.788627	0.0425163	NA	At_AT1G49840;At_AT3G19540;Cs_Cucsa097370;Ct_CtTrNR00028;Dg_DgTrNR06869;Fv_mrna22825;Gm_Glyma10G259500;Gm_Glyma20G131300;Lj_Lj5g3v2112000;Md_MDP0000270189;Md_MDP0000820534;Me_Manes07G066800;Me_Manes10G073200;Mt_Medtr1g106875;Pp_Prupe8G138900;Pt_Potri001G297500;Pt_Potri009G092400;Pv_Phvul007G042600	MergedOrthoGroup000024
CtTrNR00029_a1_i1	YES	K14652	3.5.4.25;4.1.99.12	IPR000422;IPR000926;IPR016299;IPR017945;IPR032677	PF00925.17;PF00926.16	COG0108;COG0807	GO:0000166;GO:0001882;GO:0001883;GO:0003674;GO:0003824;GO:0003933;GO:0003935;GO:0005488;GO:0005525;GO:0005575;GO:0006766;GO:0006767;GO:0006771;GO:0006807;GO:0008150;GO:0008152;GO:0008686;GO:0009058;GO:0009110;GO:0009231;GO:0009507;GO:0009532;GO:0009536;GO:0009570;GO:0009987;GO:0016020;GO:0016787;GO:0016810;GO:0016814;GO:0016829;GO:0016830;GO:0017076;GO:0018130;GO:0019001;GO:0019238;GO:0032549;GO:…	9.4	14.04	12.15	3.85	3.86	4.07	483	747	645	226	215	180	1.7651	0.00628765	NA	Ct_CtTrNR00029;Dg_DgTrNR06129;Fv_mrna16232;Gm_Glyma05G175500;Gm_Glyma08G132700;Md_MDP0000151746;Md_MDP0000175149;Me_Manes12G129700;Me_Manes13G097000;Me_Manes13G097200;Pp_Prupe6G193700;Pt_Potri005G071600;Pt_Potri007G097300;Pv_Phvul002G260600	MergedOrthoGroup000025
CtTrNR00030_a1_i1	NO	K13280	NA	IPR001733;IPR015927;IPR019759;IPR028360	PF00717.20	COG0681	GO:0003674;GO:0003824;GO:0005575;GO:0005789;GO:0006465;GO:0006518;GO:0006807;GO:0008150;GO:0008152;GO:0008233;GO:0008236;GO:0009987;GO:0016020;GO:0016021;GO:0016485;GO:0016787;GO:0017171;GO:0019538;GO:0031090;GO:0031224;GO:0034641;GO:0043170;GO:0043603;GO:0044237;GO:0044238;GO:0044260;GO:0044267;GO:0044422;GO:0044424;GO:0044425;GO:0044432;GO:0044444;GO:0044446;GO:0044464;GO:0070011;GO:0071704;GO:…	8.26	24.57	6.34	3.18	1.49	2.53	328	1000	242	134	56	82	2.64817	0.0378944	NA	Ct_CtTrNR00030;Me_Manes06G049000;Pt_Potri006G274900;Pt_Potri018G005800	MergedOrthoGroup000026
CtTrNR00030_a1_i2	YES	K13280	NA	IPR001733;IPR015927;IPR019759;IPR028360	PF00717.20	COG0681	GO:0003674;GO:0003824;GO:0005575;GO:0005789;GO:0006465;GO:0006518;GO:0006807;GO:0008150;GO:0008152;GO:0008233;GO:0008236;GO:0009987;GO:0016020;GO:0016021;GO:0016485;GO:0016787;GO:0017171;GO:0019538;GO:0031090;GO:0031224;GO:0034641;GO:0043170;GO:0043603;GO:0044237;GO:0044238;GO:0044260;GO:0044267;GO:0044422;GO:0044424;GO:0044425;GO:0044432;GO:0044444;GO:0044446;GO:0044464;GO:0070011;GO:0071704;GO:…	8.26	24.57	6.34	3.18	1.49	2.53	328	1000	242	134	56	82	2.64817	0.0378944	NA	Ct_CtTrNR00030;Me_Manes06G049000;Pt_Potri006G274900;Pt_Potri018G005800	MergedOrthoGroup000026
CtTrNR00031_a1_i1	YES	NA	NA	IPR001461;IPR001969;IPR021109;IPR032799;IPR032861;IPR033121	PF00026.20;PF14541.3;PF14543.3	NA	GO:0003674;GO:0003824;GO:0004175;GO:0004190;GO:0005575;GO:0005576;GO:0008233;GO:0016787;GO:0070001;GO:0070011	9.98	23.32	14.96	11.35	9.67	7.18	251	606	389	328	265	156	0.926822	0.114451	NA	At_AT2G03200;Cs_Cucsa357440;Ct_CtTrNR00031;Fv_mrna20570;Gm_Glyma04G206700;Gm_Glyma06G158800;Lj_Lj1g3v1379740;Md_MDP0000335132;Me_Manes13G078400;Mt_Medtr3g097150;Pp_Prupe3G007600;Pt_Potri001G306200;Pt_Potri019G002100;Pv_Phvul009G151500	MergedOrthoGroup000027
CtTrNR00032_a1_i1	YES	K07408	1.14.14.1	IPR001128;IPR002401	PF00067.19	NA	GO:0003674;GO:0003824;GO:0004497;GO:0005488;GO:0005506;GO:0005575;GO:0008150;GO:0008152;GO:0016021;GO:0016491;GO:0016705;GO:0016709;GO:0020037;GO:0031224;GO:0033771;GO:0043167;GO:0043169;GO:0044425;GO:0044699;GO:0044710;GO:0046872;GO:0046906;GO:0046914;GO:0055114;GO:0097159;GO:1901363	9.75	30.26	11.28	0	0.02	0.05	420	1349	502	0	1	2	9.25394	0.00257329	nodule	Ct_CtTrNR00032;Fv_mrna12016;Fv_mrna12151;Fv_mrna13987;Fv_mrna18199;Fv_mrna19166;Lj_Lj4g3v0485090;Lj_Lj4g3v0485100;Lj_Lj4g3v0486150;Md_MDP0000118787;Md_MDP0000153265;Md_MDP0000213946;Md_MDP0000218395;Md_MDP0000276623;Mt_Medtr7g027960;Mt_Medtr7g028020;Pp_Prupe6G007200;Pp_Prupe6G086200;Pp_Prupe6G086500;Pv_Phvul003G051700;Pv_Phvul003G074000	MergedOrthoGroup000021
CtTrNR00033_a1_i1	YES	K02870	3.6.4.13	IPR000911;IPR020783;IPR020784;IPR020785	PF00298.16;PF03946.11	NA	GO:0003674;GO:0003676;GO:0003723;GO:0003735;GO:0005198;GO:0005488;GO:0005575;GO:0005840;GO:0006412;GO:0008150;GO:0008152;GO:0009058;GO:0009059;GO:0009987;GO:0019538;GO:0019843;GO:0030529;GO:0032991;GO:0034645;GO:0043170;GO:0043226;GO:0043228;GO:0043229;GO:0043232;GO:0044237;GO:0044238;GO:0044249;GO:0044260;GO:0044267;GO:0044424;GO:0044444;GO:0044464;GO:0071704;GO:0097159;GO:1901363;GO:1901576	117.8	143.5	124.52	211.36	213.54	141.61	3621	4561	3957	7452	7141	3757	-0.361061	0.183768	NA	Ct_CtTrNR00033	MergedOrthoGroup000028
CtTrNR00034_a1_i1	YES	K09842	1.2.3.14	IPR008274	PF02738.15	COG4630;COG4631	GO:0000166;GO:0003674;GO:0003824;GO:0004031;GO:0004854;GO:0005488;GO:0005506;GO:0005575;GO:0005829;GO:0006066;GO:0006082;GO:0006139;GO:0006144;GO:0006145;GO:0006629;GO:0006714;GO:0006720;GO:0006721;GO:0006725;GO:0006807;GO:0008150;GO:0008152;GO:0008299;GO:0008610;GO:0009055;GO:0009056;GO:0009058;GO:0009112;GO:0009115;GO:0009687;GO:0009688;GO:0009850;GO:0009851;GO:0009987;GO:0010817;GO:0016053;GO:…	2.5	6.48	4.49	16.23	38.8	17.33	8	21	15	62	140	49	-2.26639	0.0322687	NA	At_AT3G43600;At_AT5G20960;Cf_3560d;Cs_Cucsa152810;Cs_Cucsa152820;Ct_CtTrNR00034;Ct_CtTrNR01228;Ct_CtTrNR01229;Ct_CtTrNR13353;Ct_CtTrNR13354;Ct_CtTrNR15053;Ct_CtTrNR15054;Ct_CtTrNR15058;Ct_CtTrNR15189;Fv_mrna07687;Gm_Glyma02G272200;Gm_Glyma02G272300;Gm_Glyma02G272400;Gm_Glyma14G045100;Lj_Lj2g3v2925300;Me_Manes04G051100;Me_Manes04G057100;Me_Manes11G105300;Mt_Medtr5g087390;Mt_Medtr5g087410;Pp_Prupe6…	MergedOrthoGroup000029
CtTrNR00035_a1_i1	YES	K18980	NA	NA	NA	NA	GO:0003674;GO:0003824;GO:0005488;GO:0008270;GO:0016491;GO:0043167;GO:0043169;GO:0046872;GO:0046914	448.33	611.36	967.27	695.23	343.36	1387.94	1403	1940	3160	2601	1213	3843	-0.0152754	0.97363	NA	Ct_CtTrNR00035;Ct_CtTrNR12320;Ct_CtTrNR12322;Fv_mrna28406;Fv_mrna28407;Md_MDP0000158456;Md_MDP0000246161;Md_MDP0000290170;Md_MDP0000315728;Md_MDP0000317129;Md_MDP0000431106;Md_MDP0000486576;Md_MDP0000570344;Pp_Prupe3G284300;Pp_Prupe3G284400;Pp_Prupe3G284500;Pp_Prupe3G284600;Pp_Prupe3G284700;Pp_Prupe3G284800;Pp_Prupe3G284900	MergedOrthoGroup000030
CtTrNR00035_a2_i2	NO	K18980	NA	NA	NA	NA	GO:0003674;GO:0003824;GO:0005488;GO:0008270;GO:0016491;GO:0043167;GO:0043169;GO:0046872;GO:0046914	448.33	611.36	967.27	695.23	343.36	1387.94	1403	1940	3160	2601	1213	3843	-0.0152754	0.97363	NA	Ct_CtTrNR00035;Ct_CtTrNR12320;Ct_CtTrNR12322;Fv_mrna28406;Fv_mrna28407;Md_MDP0000158456;Md_MDP0000246161;Md_MDP0000290170;Md_MDP0000315728;Md_MDP0000317129;Md_MDP0000431106;Md_MDP0000486576;Md_MDP0000570344;Pp_Prupe3G284300;Pp_Prupe3G284400;Pp_Prupe3G284500;Pp_Prupe3G284600;Pp_Prupe3G284700;Pp_Prupe3G284800;Pp_Prupe3G284900	MergedOrthoGroup000030
CtTrNR00036_a1_i1	YES	K05909	NA	IPR001117;IPR002355;IPR008972;IPR011706;IPR011707;IPR017761;IPR033138	PF00394.19;PF07731.11;PF07732.12	COG2132	GO:0003674;GO:0003824;GO:0005488;GO:0005507;GO:0005575;GO:0005576;GO:0006725;GO:0008150;GO:0008152;GO:0009056;GO:0009058;GO:0009698;GO:0009699;GO:0009808;GO:0009809;GO:0009832;GO:0009834;GO:0009987;GO:0016491;GO:0016679;GO:0016682;GO:0016722;GO:0019438;GO:0019439;GO:0019748;GO:0042546;GO:0043167;GO:0043169;GO:0044085;GO:0044237;GO:0044248;GO:0044249;GO:0044550;GO:0044699;GO:0044710;GO:0044711;GO:…	19.38	1.87	3.6	36.35	4.47	4.48	960	96	184	2059	240	191	-0.709705	0.0678017	NA	Ct_CtTrNR00036;Fv_mrna07983;Me_Manes01G164900;Me_Manes02G122300;Pp_Prupe6G061300;Pt_Potri001G248700;Pt_Potri009G042500	MergedOrthoGroup000031
CtTrNR00037_a1_i1	YES	K01025	NA	IPR000863;IPR027417	PF00685.24	ENOG4111H56	GO:0001101;GO:0003674;GO:0003824;GO:0005575;GO:0005737;GO:0006082;GO:0008146;GO:0008150;GO:0008152;GO:0009694;GO:0009719;GO:0009725;GO:0009753;GO:0009987;GO:0010033;GO:0016740;GO:0016782;GO:0019752;GO:0032787;GO:0042221;GO:0043436;GO:0044237;GO:0044281;GO:0044424;GO:0044464;GO:0044699;GO:0044710;GO:0044763;GO:0050896;GO:0071704;GO:0080131;GO:1901700	16.22	27.58	18.35	4.21	0.69	0.68	609	1071	712	181	28	22	3.82932	0.0192147	NA	Ct_CtTrNR00037	MergedOrthoGroup000032
CtTrNR00038_a1_i1	YES	K05666	2.7.11.10	IPR003439;IPR027417	PF00005.24	COG1132	GO:0000166;GO:0000325;GO:0001882;GO:0001883;GO:0003674;GO:0003824;GO:0005215;GO:0005488;GO:0005524;GO:0005575;GO:0005576;GO:0005773;GO:0005774;GO:0005911;GO:0008559;GO:0009506;GO:0010290;GO:0015238;GO:0015399;GO:0015405;GO:0015431;GO:0016020;GO:0016021;GO:0016462;GO:0016787;GO:0016817;GO:0016818;GO:0016820;GO:0016887;GO:0017076;GO:0017111;GO:0022804;GO:0022857;GO:0022891;GO:0022892;GO:0030054;GO:…	9.52	13.54	4.57	18.98	30.09	26.41	38	55	19	90	135	93	-1.34559	0.105421	NA	At_AT3G13080;At_AT3G13090;At_AT3G13100;Cs_Cucsa281460;Ct_CtTrNR00038;Ct_CtTrNR02173;Ct_CtTrNR15048;Dg_DgTrNR10690;Fv_mrna21684;Fv_mrna21745;Gm_Glyma08G326200;Gm_Glyma18G079600;Gm_Glyma18G080900;Gm_Glyma18G094000;Lj_Lj6g3v0781000;Md_MDP0000128635;Md_MDP0000141888;Md_MDP0000618819;Md_MDP0000744636;Md_MDP0000854462;Me_Manes03G138600;Mt_Medtr3g056675;Mt_Medtr3g056700;Pp_Prupe4G235100;Pp_Prupe4G235200…	MergedOrthoGroup000033
CtTrNR00039_a1_i1	YES	K08237	NA	IPR002213	PF00201.15	NA	GO:0003674;GO:0003824;GO:0008150;GO:0008152;GO:0008194;GO:0016740;GO:0016757;GO:0016758;GO:0035251;GO:0046527;GO:0050505	845.13	1472.29	823.19	229.18	281.58	444.38	46860	84504	47148	14528	16930	21222	1.8859	0.0096036	NA	At_AT1G01390;At_AT1G01420;At_AT4G01070;Cf_3229d;Cs_Cucsa259040;Cs_Cucsa259050;Ct_CtTrNR00039;Dg_DgTrNR01053;Fv_mrna18900;Gm_Glyma03G256500;Gm_Glyma19G254500;Lj_Lj1g3v5034560;Lj_Lj3g3v2427430;Md_MDP0000164134;Md_MDP0000324726;Me_Manes01G247800;Me_Manes05G025000;Mt_Medtr7g117170;Mt_Medtr8g027870;Mt_Medtr8g027885;Pp_Prupe2G184800;Pt_Potri002G168600;Pt_Potri014G096100;Pv_Phvul006G111400;Pv_Phvul009G1…	MergedOrthoGroup000034
CtTrNR00040_a1_i1	YES	NA	NA	NA	NA	NA	NA	43.12	53.13	126.68	56.84	110.43	156.71	837	1065	2545	1271	2342	2633	-0.42075	0.164904	NA	Ct_CtTrNR00040;Fv_mrna06287;Gm_Glyma05G203500;Lj_Lj4g3v2894410;Md_MDP0000303054;Md_MDP0000492906;Md_MDP0000929655;Mt_Medtr8g096640;Pp_Prupe5G148200;Pv_Phvul002G285300	MergedOrthoGroup000035
CtTrNR00041_a1_i1	YES	NA	NA	NA	NA	NA	NA	103.45	71.69	76.39	42.67	52.87	69.18	5841	4190	4455	2754	3237	3364	0.793671	0.0552172	NA	At_AT4G38060;At_AT5G65480;Cf_2387d;Cf_8229d;Cs_Cucsa103980;Ct_CtTrNR00041;Dg_DgTrNR03464;Dg_DgTrNR12028;Fv_mrna20817;Gm_Glyma01G023000;Gm_Glyma08G279400;Gm_Glyma09G199300;Gm_Glyma18G147200;Lj_Lj2g3v1455010;Md_MDP0000285219;Me_Manes13G100300;Mt_Medtr5g032070;Mt_Medtr8g471140;Pp_Prupe6G201800;Pv_Phvul002G147000	MergedOrthoGroup000036
CtTrNR00042_a1_i1	YES	NA	NA	IPR000504;IPR012677	PF00076.19;PF13893.3	COG0724	GO:0000166;GO:0003674;GO:0003676;GO:0003723;GO:0005488;GO:0005575;GO:0006139;GO:0006396;GO:0006397;GO:0006725;GO:0006807;GO:0008150;GO:0008152;GO:0009507;GO:0009532;GO:0009536;GO:0009570;GO:0009579;GO:0009987;GO:0016070;GO:0016071;GO:0030529;GO:0032991;GO:0034641;GO:0036094;GO:0043170;GO:0043226;GO:0043227;GO:0043229;GO:0043231;GO:0044237;GO:0044238;GO:0044260;GO:0044422;GO:0044424;GO:0044434;GO:…	14.62	14.41	14.14	14.09	20.99	17.6	374	381	374	414	585	389	-0.118339	0.69387	NA	At_AT2G35410;Cf_3453d;Cs_Cucsa321920;Ct_CtTrNR00042;Dg_DgTrNR02829;Fv_mrna02195;Gm_Glyma01G017400;Gm_Glyma09G205500;Lj_Lj2g3v1471890;Md_MDP0000199604;Md_MDP0000249192;Me_Manes17G010200;Mt_Medtr5g030020;Pp_Prupe5G034000;Pt_Potri001G141300;Pv_Phvul002G140400	MergedOrthoGroup000037
CtTrNR00043_a1_i1	YES	NA	NA	NA	NA	NA	NA	14.65	14.02	5.38	21.84	25.26	28.5	26	25	10	47	51	45	-1.07594	0.233043	NA	At_AT2G26610;At_AT3G33530;Cf_18140d;Cf_3527d;Cs_Cucsa292340;Ct_CtTrNR00043;Ct_CtTrNR00214;Dg_DgTrNR05681;Fv_mrna31084;Gm_Glyma13G158400;Lj_Lj4g3v1881380;Md_MDP0000179973;Md_MDP0000558976;Me_Manes14G114600;Mt_Medtr4g114930;Pp_Prupe7G246700;Pt_Potri018G128400	MergedOrthoGroup000038
CtTrNR00044_a1_i1	YES	K12937	2.4.1.254	NA	NA	NA	GO:0003674;GO:0003824;GO:0016740;GO:0016757;GO:0016758	42.61	17.08	82.24	13.55	1.04	0.66	145	59	292	55	4	2	3.56577	0.0600228	NA	Cs_Cucsa153020;Cs_Cucsa153030;Cs_Cucsa153040;Ct_CtTrNR00044;Ct_CtTrNR00388;Ct_CtTrNR00946;Ct_CtTrNR06055;Ct_CtTrNR06671;Ct_CtTrNR06672;Ct_CtTrNR06673;Ct_CtTrNR08593;Ct_CtTrNR10829;Ct_CtTrNR15176;Dg_DgTrNR08283;Me_Manes07G090000	MergedOrthoGroup000039
CtTrNR00045_a1_i1	YES	NA	NA	IPR006501	NA	NA	GO:0003674;GO:0004857;GO:0030234	23.97	84.08	40.02	0.8	0.14	0.18	470	1702	812	18	3	3	7.22681	0.00524573	NA	At_AT5G20740;Cs_Cucsa142030;Ct_CtTrNR00045;Fv_mrna12923;Gm_Glyma09G072700;Gm_Glyma15G181600;Gm_Glyma17G046800;Lj_Lj4g3v2214870;Lj_Lj6g3v1163980;Md_MDP0000263005;Md_MDP0000280994;Me_Manes03G043600;Me_Manes16G091600;Mt_Medtr2g043560;Mt_Medtr4g124855;Pp_Prupe7G193700;Pt_Potri006G137800;Pv_Phvul003G128500;Pv_Phvul009G224200	MergedOrthoGroup000040
CtTrNR00046_a1_i1	YES	K00799	2.5.1.18	IPR004045;IPR010987;IPR012336	PF02798.17;PF13409.3;PF13417.3	NA	GO:0003674;GO:0003824;GO:0004364;GO:0005488;GO:0005515;GO:0007165;GO:0008150;GO:0009734;GO:0009755;GO:0016740;GO:0016765;GO:0050789;GO:0050794;GO:0065007	0	0	0	42.33	3.97	6.87	0	0	0	281	25	34	-6.87895	0.00669195	NA	At_AT3G43800;Ct_CtTrNR00046;Fv_mrna10378;Fv_mrna10380;Fv_mrna10382;Md_MDP0000600356;Pp_Prupe4G145800;Pp_Prupe4G145900;Pp_Prupe4G146000;Pp_Prupe4G146100;Pp_Prupe4G146200;Pp_Prupe4G146600;Pp_Prupe4G146800;Pp_Prupe4G147000;Pp_Prupe4G147200	MergedOrthoGroup000041
CtTrNR00047_a1_i1	YES	K00550	2.1.1.16	IPR007318	NA	NA	GO:0000773;GO:0003674;GO:0003824;GO:0005575;GO:0005789;GO:0006066;GO:0006576;GO:0006629;GO:0006644;GO:0006650;GO:0006656;GO:0006793;GO:0006796;GO:0006807;GO:0008150;GO:0008152;GO:0008168;GO:0008170;GO:0008610;GO:0008654;GO:0008757;GO:0009058;GO:0009308;GO:0009987;GO:0016020;GO:0016021;GO:0016740;GO:0016741;GO:0019637;GO:0031090;GO:0031224;GO:0034641;GO:0042439;GO:0043226;GO:0043227;GO:0043229;GO:…	7.27	14.03	10.22	10.17	6.44	3.99	105	209	153	170	102	50	0.763821	0.29839	NA	At_AT1G80860;Cs_Cucsa177240;Ct_CtTrNR00047;Dg_DgTrNR03394;Fv_mrna15839;Gm_Glyma07G022900;Gm_Glyma08G218900;Lj_Lj0g3v0319119;Lj_Lj0g3v0319129;Md_MDP0000257008;Me_Manes04G102300;Mt_Medtr4g007090;Mt_Medtr4g007095;Pp_Prupe3G098300;Pt_Potri001G044200;Pt_Potri003G182400;Pv_Phvul010G161400	MergedOrthoGroup000042
CtTrNR00048_a1_i1	YES	NA	NA	IPR008942;IPR011417;IPR013809	PF07651.13	ENOG410XQ90	GO:0003674;GO:0005488;GO:0005543;GO:0005575;GO:0005794;GO:0005905;GO:0006810;GO:0006897;GO:0008150;GO:0008289;GO:0016023;GO:0016192;GO:0030135;GO:0030136;GO:0031410;GO:0031982;GO:0031988;GO:0043167;GO:0043168;GO:0043226;GO:0043227;GO:0043229;GO:0043231;GO:0044424;GO:0044425;GO:0044444;GO:0044464;GO:0051179;GO:0051234	21.97	16.92	20.25	34.54	47.21	42.32	638	508	608	1151	1492	1061	-0.899764	0.0268097	NA	Ct_CtTrNR00048;Fv_mrna12033;Gm_Glyma04G098000;Gm_Glyma06G099700;Gm_Glyma14G178700;Lj_Lj0g3v0176919;Lj_Lj1g3v1526040;Lj_Lj3g3v0462050;Lj_Lj3g3v0462320;Md_MDP0000131990;Md_MDP0000735686;Me_Manes18G062900;Me_ManesS092000;Mt_Medtr3g099670;Pp_Prupe1G524700;Pt_Potri001G431800;Pt_Potri005G160800;Pv_Phvul008G178200;Pv_Phvul009G034000	MergedOrthoGroup000043
CtTrNR00049_a1_i1	YES	NA	NA	IPR003441	PF02365.12	ENOG410YG0P	GO:0001071;GO:0003674;GO:0003676;GO:0003677;GO:0003700;GO:0005488;GO:0005575;GO:0005634;GO:0006139;GO:0006351;GO:0006355;GO:0006725;GO:0006807;GO:0008150;GO:0008152;GO:0009058;GO:0009059;GO:0009832;GO:0009834;GO:0009889;GO:0009891;GO:0009893;GO:0009900;GO:0009987;GO:0010047;GO:0010468;GO:0010556;GO:0010557;GO:0010604;GO:0010628;GO:0016070;GO:0018130;GO:0019219;GO:0019222;GO:0019438;GO:0022414;GO:…	124.06	0.49	6.74	1.86	0.44	0.65	6838	28	384	117	26	31	5.35625	0.0073852	NA	Cs_Cucsa120870;Ct_CtTrNR00049;Fv_mrna18635;Fv_mrna18636;Md_MDP0000245306;Md_MDP0000276921;Md_MDP0000327373;Md_MDP0000818363;Pp_Prupe2G196600	MergedOrthoGroup000044
CtTrNR00050_a1_i1	YES	NA	NA	NA	NA	NA	GO:0005575;GO:0005576;GO:0005618;GO:0030312;GO:0044464	6.28	16.51	25.31	18.8	7.87	19.71	127	345	530	438	174	345	0.225063	0.751226	NA	Cs_Cucsa181170;Ct_CtTrNR00050;Fv_mrna17523;Fv_mrna17749;Fv_mrna30257;Md_MDP0000643891;Pp_Prupe3G134900	MergedOrthoGroup000045
CtTrNR00051_a1_i1	YES	NA	NA	NA	NA	NA	NA	46.21	66.06	60.41	44.86	45.75	37.09	878	1296	1188	982	950	610	0.583954	0.075165	NA	At_AT3G51010;Cf_515d;Cs_Cucsa011970;Ct_CtTrNR00051;Dg_DgTrNR04100;Fv_mrna00999;Fv_mrna06671;Gm_Glyma13G002400;Gm_Glyma16G220800;Gm_Glyma20G066700;Lj_Lj0g3v0203669;Lj_Lj0g3v0242069;Lj_Lj1g3v2534970;Lj_Lj1g3v2534980;Lj_Lj3g3v0461040;Lj_Lj3g3v0461050;Md_MDP0000209563;Md_MDP0000279069;Md_MDP0000317950;Md_MDP0000351801;Me_Manes01G140500;Me_Manes02G099200;Mt_Medtr8g077440;Pp_Prupe8G013400;Pt_Potri007G0…	MergedOrthoGroup000046
CtTrNR00052_a1_i1	YES	NA	NA	NA	NA	NA	NA	14.06	9.86	12.26	8.74	21.98	19.9	96	69	87	70	167	119	-0.306245	0.665045	NA	Cs_Cucsa087940;Ct_CtTrNR00052;Dg_DgTrNR06828;Gm_Glyma02G089300;Gm_Glyma18G293700;Lj_Lj1g3v3268800;Me_Manes02G071900;Pp_Prupe3G149000;Pt_Potri017G119700;Pv_Phvul008G008600	MergedOrthoGroup000047
CtTrNR00053_a1_i1	YES	K09422	NA	IPR001005;IPR009057;IPR017930	NA	NA	GO:0001071;GO:0001101;GO:0003674;GO:0003676;GO:0003677;GO:0003700;GO:0005488;GO:0005575;GO:0005634;GO:0006139;GO:0006351;GO:0006725;GO:0006807;GO:0006950;GO:0006952;GO:0006970;GO:0007165;GO:0008150;GO:0008152;GO:0009058;GO:0009059;GO:0009414;GO:0009415;GO:0009605;GO:0009607;GO:0009617;GO:0009620;GO:0009628;GO:0009651;GO:0009719;GO:0009723;GO:0009725;GO:0009733;GO:0009737;GO:0009738;GO:0009739;GO:…	19.72	12.51	13.26	11.68	12.47	5.5	590	387	410	401	406	142	0.750533	0.110423	NA	Cf_9838d;Cs_Cucsa244650;Ct_CtTrNR00053;Fv_mrna26289;Md_MDP0000260617;Pp_Prupe8G134900;Pt_Potri001G300200;Pt_Potri009G096000	MergedOrthoGroup000048
CtTrNR00054_a1_i1	YES	NA	NA	IPR000626;IPR003103;IPR029071	PF00240.20;PF02179.13;PF14560.3	ENOG4111WNH	GO:0003006;GO:0003674;GO:0005488;GO:0005515;GO:0005575;GO:0005829;GO:0006950;GO:0006970;GO:0008150;GO:0009266;GO:0009409;GO:0009628;GO:0009651;GO:0010228;GO:0022414;GO:0032502;GO:0044424;GO:0044444;GO:0044464;GO:0050896;GO:0051087	20.62	19.91	14.59	12.53	8.3	10.59	722	721	528	503	316	320	0.989651	0.0270308	NA	Cs_Cucsa139360;Ct_CtTrNR00054;Fv_mrna07950;Gm_Glyma02G229300;Md_MDP0000149345;Md_MDP0000221929;Md_MDP0000261036;Me_Manes18G141400;Pp_Prupe6G053300;Pt_Potri001G279500;Pt_Potri009G074300;Pv_Phvul008G259000	MergedOrthoGroup000049
CtTrNR00055_a1_i1	YES	K04382	3.1.3.16	IPR004843;IPR006186;IPR029052	PF00149.25	NA	GO:0003674;GO:0003824;GO:0004721;GO:0005488;GO:0005575;GO:0005737;GO:0016787;GO:0016788;GO:0016791;GO:0042578;GO:0043167;GO:0043169;GO:0044424;GO:0044464;GO:0046872	26.66	30.11	26.32	34.31	30.24	25.23	1130	1321	1153	1665	1392	922	0.0611114	0.791003	NA	Ct_CtTrNR00055;Fv_mrna09528;Me_Manes14G072300;Pp_Prupe5G182500;Pt_Potri012G073300;Pt_Potri015G068300	MergedOrthoGroup000050
CtTrNR00056_a1_i1	YES	NA	NA	NA	NA	NA	NA	6.21	13.73	12.09	5	5.77	4.52	148	338	298	137	150	93	1.21075	0.059342	NA	At_AT1G01840;Cs_Cucsa363130;Ct_CtTrNR00056;Fv_mrna18896;Gm_Glyma09G264200;Gm_Glyma18G227800;Lj_Lj1g3v2624810;Md_MDP0000133007;Me_Manes01G262500;Me_Manes05G040200;Mt_Medtr7g076270;Pp_Prupe2G154500;Pt_Potri002G153000;Pt_Potri014G077000;Pv_Phvul008G070400	MergedOrthoGroup000051
CtTrNR00057_a1_i1	YES	NA	NA	IPR001024	NA	NA	NA	193.07	227.91	222.08	454.11	302.9	172.91	5040	6149	5995	13614	8613	3899	-0.233015	0.609755	NA	At_AT2G22170;At_AT4G39730;Cf_20488d;Cs_Cucsa104490;Ct_CtTrNR00057;Dg_DgTrNR13522;Dg_DgTrNR13523;Fv_mrna16342;Gm_Glyma05G179300;Gm_Glyma08G137000;Gm_Glyma11G239400;Lj_Lj4g3v2412540;Lj_Lj4g3v2821260;Md_MDP0000126526;Md_MDP0000252422;Md_MDP0000423104;Md_MDP0000632704;Me_Manes13G092000;Mt_Medtr3g087490;Mt_Medtr3g087510;Mt_Medtr8g090315;Pp_Prupe6G182600;Pt_Potri005G076900;Pt_Potri005G077000;Pt_Potri00…	MergedOrthoGroup000052
CtTrNR00058_a1_i1	YES	NA	NA	IPR015926	NA	ENOG410YYM0	NA	0.43	4.23	5.21	37.68	12.27	10.45	8	81	100	806	249	168	-2.45815	0.14206	NA	Ct_CtTrNR00058;Ct_CtTrNR01004;Ct_CtTrNR04874;Ct_CtTrNR08288;Ct_CtTrNR08289;Md_MDP0000050893;Md_MDP0000122867;Md_MDP0000126517;Md_MDP0000152659;Md_MDP0000185731;Md_MDP0000208083;Md_MDP0000298965;Md_MDP0000306773;Md_MDP0000330947;Md_MDP0000454192;Pp_Prupe1G577300;Pp_Prupe2G116800;Pp_Prupe2G116900	MergedOrthoGroup000053
CtTrNR00059_a1_i1	YES	K11252	3.5.1.98	IPR000558;IPR007125;IPR009072	NA	NA	GO:0000786;GO:0003674;GO:0003676;GO:0003677;GO:0005488;GO:0005575;GO:0005634;GO:0032991;GO:0032993;GO:0043226;GO:0043227;GO:0043229;GO:0043231;GO:0043234;GO:0044422;GO:0044424;GO:0044427;GO:0044446;GO:0044464;GO:0044815;GO:0097159;GO:1901363;GO:1990104	234.41	277.73	192.27	457.87	272.07	210.23	3625	4430	3079	8179	4610	2819	-0.18945	0.565648	NA	Ct_CtTrNR00059;Dg_DgTrNR11112;Me_Manes06G025200;Pp_Prupe6G113500;Pt_Potri008G030400;Pt_Potri008G030500;Pt_Potri010G230600;Pt_Potri010G230800	MergedOrthoGroup000054
CtTrNR00060_a1_i1	YES	K15287	NA	IPR009262	PF06027.9	COG0697	GO:0005575;GO:0006810;GO:0008150;GO:0016021;GO:0031224;GO:0044425;GO:0051179;GO:0051234	5.2	6.05	6.59	21.46	10.17	9.43	41	49	54	198	89	65	-1.03028	0.192115	NA	Ct_CtTrNR00060;Ct_CtTrNR08274;Ct_CtTrNR08276;Ct_CtTrNR08277;Ct_CtTrNR09521;Dg_DgTrNR14898;Fv_mrna30262;Md_MDP0000222013;Md_MDP0000236942;Me_ManesS086600;Mt_Medtr7g104290;Mt_Medtr7g104300;Pp_Prupe7G113500;Pt_Potri003G030800	MergedOrthoGroup000055Sub001
CtTrNR00061_a1_i1	YES	NA	NA	IPR006153	NA	NA	GO:0003674;GO:0005215;GO:0005575;GO:0006810;GO:0006811;GO:0006812;GO:0006813;GO:0008150;GO:0008324;GO:0015075;GO:0015077;GO:0015078;GO:0015291;GO:0015297;GO:0015298;GO:0015299;GO:0015672;GO:0016021;GO:0022804;GO:0022857;GO:0022890;GO:0022891;GO:0022892;GO:0030001;GO:0031224;GO:0044425;GO:0044699;GO:0044765;GO:0051179;GO:0051234;GO:1902578	0	0	0.05	9.96	29.51	4.04	0	0	1	210	590	64	-7.98291	0.00556052	NA	At_AT1G08140;At_AT2G28180;Ct_CtTrNR00061;Gm_Glyma09G128600;Mt_Medtr6g053320;Pv_Phvul004G104400	MergedOrthoGroup000056
CtTrNR00062_a1_i1	YES	K01714	4.3.3.7	IPR002220;IPR005263;IPR013785;IPR020624;IPR020625	NA	NA	GO:0003674;GO:0003824;GO:0005575;GO:0006082;GO:0006520;GO:0006553;GO:0006807;GO:0008150;GO:0008152;GO:0008652;GO:0008840;GO:0009058;GO:0009066;GO:0009067;GO:0009085;GO:0009089;GO:0009507;GO:0009536;GO:0009987;GO:0016053;GO:0016829;GO:0016835;GO:0016836;GO:0019752;GO:0019877;GO:0043226;GO:0043227;GO:0043229;GO:0043231;GO:0043436;GO:0043648;GO:0043650;GO:0044237;GO:0044238;GO:0044249;GO:0044281;GO:…	24.06	27.13	31.81	41.2	19.88	35.1	1049	1224	1433	2056	941	1319	-0.00716701	0.98574	NA	At_AT2G45440;At_AT3G60880;Cf_3475d;Cs_Cucsa257740;Ct_CtTrNR00062;Dg_DgTrNR09460;Fv_mrna19393;Gm_Glyma03G022300;Gm_Glyma09G268200;Gm_Glyma18G221700;Lj_Lj0g3v0100599;Lj_Lj1g3v2582190;Lj_Lj1g3v2582220;Lj_Lj3g3v2723700;Lj_Lj3g3v2723750;Lj_Lj3g3v2723850;Lj_Lj3g3v2723870;Lj_Lj3g3v2723890;Md_MDP0000499579;Me_Manes01G154900;Me_Manes02G113700;Mt_Medtr1g088775;Mt_Medtr7g075090;Mt_Medtr8g036020;Mt_Medtr8g03…	MergedOrthoGroup000057
CtTrNR00063_a1_i1	YES	K05666	2.7.11.10	IPR011527	PF00664.20	COG1132	GO:0000166;GO:0000325;GO:0001882;GO:0001883;GO:0003674;GO:0003824;GO:0005215;GO:0005488;GO:0005524;GO:0005575;GO:0005576;GO:0005773;GO:0005774;GO:0005911;GO:0006810;GO:0008150;GO:0008559;GO:0009506;GO:0009987;GO:0010290;GO:0015238;GO:0015399;GO:0015405;GO:0015431;GO:0016020;GO:0016021;GO:0016462;GO:0016787;GO:0016817;GO:0016818;GO:0016820;GO:0016887;GO:0017076;GO:0017111;GO:0022804;GO:0022857;GO:…	3.21	2.78	1.53	30	82.42	35.24	8	7	4	90	233	78	-4.03908	0.009674	NA	Cs_Cucsa281460;Ct_CtTrNR00063;Ct_CtTrNR00098;Ct_CtTrNR02421;Ct_CtTrNR15048;Dg_DgTrNR10690;Fv_mrna21684;Fv_mrna21745;Gm_Glyma02G298300;Gm_Glyma02G298400;Gm_Glyma02G298500;Gm_Glyma08G326500;Gm_Glyma08G326600;Gm_Glyma08G347000;Gm_Glyma14G015300;Gm_Glyma18G158400;Lj_Lj0g3v0300949;Md_MDP0000128635;Md_MDP0000141888;Md_MDP0000618819;Md_MDP0000744636;Md_MDP0000854462;Me_Manes03G138600;Me_Manes03G138700;M…	MergedOrthoGroup000033
CtTrNR00064_a1_i1	YES	K09580	5.3.4.1	IPR012336;IPR013766	PF00085.17;PF13848.3	COG0526	GO:0003674;GO:0003756;GO:0003824;GO:0005575;GO:0005783;GO:0005788;GO:0006457;GO:0006950;GO:0008150;GO:0008152;GO:0009987;GO:0016853;GO:0016860;GO:0016864;GO:0019538;GO:0019725;GO:0031974;GO:0033554;GO:0034976;GO:0042592;GO:0043170;GO:0043226;GO:0043227;GO:0043229;GO:0043231;GO:0043233;GO:0044237;GO:0044238;GO:0044260;GO:0044267;GO:0044422;GO:0044424;GO:0044432;GO:0044444;GO:0044446;GO:0044464;GO:…	38.95	60.74	46.17	28.66	20.66	19.61	2117	3417	2592	1781	1218	918	1.24596	0.0191422	NA	At_AT1G52260;At_AT3G16110;Cs_Cucsa062010;Cs_Cucsa101710;Ct_CtTrNR00064;Dg_DgTrNR13426;Fv_mrna25846;Gm_Glyma13G357700;Gm_Glyma15G015700;Lj_Lj3g3v0235110;Md_MDP0000181021;Md_MDP0000489044;Md_MDP0000613354;Me_Manes04G128900;Mt_Medtr2g093500;Mt_Medtr2g101880;Pp_Prupe3G067900;Pt_Potri001G183500;Pv_Phvul005G168200	MergedOrthoGroup000058
CtTrNR00065_a1_i1	YES	K00878	2.7.1.50	IPR000417;IPR029056	PF02110.12;PF08543.9	COG2145	GO:0000166;GO:0001882;GO:0001883;GO:0003674;GO:0003824;GO:0004417;GO:0005488;GO:0005524;GO:0006139;GO:0006725;GO:0006732;GO:0006766;GO:0006767;GO:0006772;GO:0006790;GO:0006793;GO:0006796;GO:0006807;GO:0008150;GO:0008152;GO:0008655;GO:0009058;GO:0009108;GO:0009110;GO:0009228;GO:0009229;GO:0009987;GO:0016301;GO:0016740;GO:0016772;GO:0016773;GO:0017076;GO:0018130;GO:0019438;GO:0019637;GO:0030554;GO:…	38.76	56.21	57.79	18.27	11.1	16.4	1756	2630	2706	946	546	640	1.908	0.00657361	NA	At_AT3G24030;Cs_Cucsa256100;Ct_CtTrNR00065;Dg_DgTrNR15197;Fv_mrna00913;Gm_Glyma10G127400;Lj_Lj0g3v0260219;Md_MDP0000597117;Md_MDP0000757883;Me_Manes03G154700;Me_Manes15G049800;Mt_Medtr1g046510;Mt_Medtr1g046790;Pp_Prupe1G056900;Pt_Potri001G053900;Pt_Potri003G174400;Pv_Phvul007G238000	MergedOrthoGroup000059
CtTrNR00065_a1_i2	NO	K00878	2.7.1.50	IPR000417;IPR029056	PF02110.12;PF08543.9	COG2145	GO:0000166;GO:0001882;GO:0001883;GO:0003674;GO:0003824;GO:0004417;GO:0005488;GO:0005524;GO:0006139;GO:0006725;GO:0006732;GO:0006766;GO:0006767;GO:0006772;GO:0006790;GO:0006793;GO:0006796;GO:0006807;GO:0008150;GO:0008152;GO:0008655;GO:0009058;GO:0009108;GO:0009110;GO:0009228;GO:0009229;GO:0009987;GO:0016301;GO:0016740;GO:0016772;GO:0016773;GO:0017076;GO:0018130;GO:0019438;GO:0019637;GO:0030554;GO:…	38.76	56.21	57.79	18.27	11.1	16.4	1756	2630	2706	946	546	640	1.908	0.00657361	NA	At_AT3G24030;Cs_Cucsa256100;Ct_CtTrNR00065;Dg_DgTrNR15197;Fv_mrna00913;Gm_Glyma10G127400;Lj_Lj0g3v0260219;Md_MDP0000597117;Md_MDP0000757883;Me_Manes03G154700;Me_Manes15G049800;Mt_Medtr1g046510;Mt_Medtr1g046790;Pp_Prupe1G056900;Pt_Potri001G053900;Pt_Potri003G174400;Pv_Phvul007G238000	MergedOrthoGroup000059
CtTrNR00066_a1_i1	YES	NA	NA	NA	NA	NA	GO:0005575;GO:0005576;GO:0005618;GO:0008150;GO:0030312;GO:0044464;GO:0048580;GO:0050789;GO:0050793;GO:0051239;GO:0065007;GO:0080050;GO:2000026;GO:2000033;GO:2000034;GO:2000241;GO:2000280	0	0.27	0	44.98	3.87	16.86	0	4	0	736	60	207	-7.47353	0.0172529	NA	Ct_CtTrNR00066;Fv_mrna21019;Gm_Glyma11G232100;Gm_Glyma18G025200;Lj_Lj2g3v2794500;Me_Manes07G132700;Me_Manes10G009700;Mt_Medtr3g071470;Mt_Medtr5g014340;Pp_Prupe2G254400;Pt_Potri008G072000;Pt_Potri010G185400;Pv_Phvul001G245200	MergedOrthoGroup000060
CtTrNR00067_a1_i1	YES	K03426	3.6.1.22	IPR000086;IPR015375;IPR015376;IPR015797;IPR020084;IPR020476	PF00293.25;PF09296.8;PF09297.8	COG2816	GO:0000210;GO:0003674;GO:0003824;GO:0004551;GO:0005488;GO:0005575;GO:0005829;GO:0009507;GO:0009536;GO:0016462;GO:0016787;GO:0016817;GO:0016818;GO:0043167;GO:0043169;GO:0043226;GO:0043227;GO:0043229;GO:0043231;GO:0044424;GO:0044444;GO:0044464;GO:0046872	41.19	49.52	45.79	32.26	31.04	31.44	1964	2444	2256	1760	1606	1292	0.694548	0.0195214	NA	At_AT5G20070;Cf_21562d;Cf_621d;Cs_Cucsa131900;Ct_CtTrNR00067;Dg_DgTrNR03018;Fv_mrna30999;Gm_Glyma05G008300;Gm_Glyma06G216700;Gm_Glyma17G116600;Lj_Lj0g3v0334059;Lj_Lj4g3v1865760;Md_MDP0000097759;Md_MDP0000315900;Md_MDP0000328326;Md_MDP0000789227;Me_Manes06G050000;Me_Manes14G130500;Mt_Medtr2g054680;Mt_Medtr4g113990;Pp_Prupe7G239600;Pt_Potri006G154200;Pt_Potri018G070400;Pv_Phvul003G162700;Pv_Phvul00…	MergedOrthoGroup000061Sub001
CtTrNR00068_a1_i1	YES	K06689	2.3.2.23	IPR000608;IPR016135;IPR023313	PF00179.23	COG5078	GO:0000166;GO:0001882;GO:0001883;GO:0003674;GO:0003824;GO:0005488;GO:0005524;GO:0006464;GO:0008150;GO:0008152;GO:0009987;GO:0016567;GO:0016740;GO:0017076;GO:0019538;GO:0030554;GO:0032446;GO:0032549;GO:0032550;GO:0032553;GO:0032555;GO:0032559;GO:0035639;GO:0036094;GO:0036211;GO:0043167;GO:0043168;GO:0043170;GO:0043412;GO:0044237;GO:0044238;GO:0044260;GO:0044267;GO:0070647;GO:0071704;GO:0097159;GO:…	5.22	3.97	3.39	68.48	19.96	26.27	55	43	37	839	232	241	-2.95397	0.00796039	NA	Cs_Cucsa370560;Ct_CtTrNR00068;Dg_DgTrNR09958;Fv_mrna07654;Md_MDP0000174159;Pp_Prupe8G165100	MergedOrthoGroup000062
CtTrNR00069_a1_i1	YES	K13162	NA	IPR004087;IPR004088	PF00013.26	ENOG410XNN8	GO:0003674;GO:0003676;GO:0003723;GO:0005488;GO:0005575;GO:0005634;GO:0043226;GO:0043227;GO:0043229;GO:0043231;GO:0044424;GO:0044464;GO:0097159;GO:1901363	20.25	39.31	27.53	42.05	29.79	31.37	62	122	88	154	103	85	-0.147878	0.82528	NA	Cf_18689d;Ct_CtTrNR00069;Fv_mrna12835;Gm_Glyma04G234100;Gm_Glyma06G130700;Lj_Lj1g3v0986640;Md_MDP0000181981;Mt_Medtr3g091800;Pp_Prupe2G313500;Pv_Phvul009G051000	MergedOrthoGroup000063Sub001
CtTrNR00070_a1_i1	YES	NA	NA	IPR002213	PF00201.15	COG1819	GO:0003674;GO:0003824;GO:0005575;GO:0005975;GO:0005996;GO:0006063;GO:0006082;GO:0008150;GO:0008152;GO:0008194;GO:0009058;GO:0009812;GO:0009813;GO:0009987;GO:0016740;GO:0016757;GO:0016758;GO:0019585;GO:0019752;GO:0032787;GO:0035251;GO:0043226;GO:0043227;GO:0043229;GO:0043231;GO:0043436;GO:0044237;GO:0044238;GO:0044281;GO:0044424;GO:0044464;GO:0044699;GO:0044710;GO:0044723;GO:0044763;GO:0046527;GO:…	26.13	26.12	15.21	161.2	29.27	57.81	36	36	22	271	46	71	-1.67414	0.103265	NA	Ct_CtTrNR00070;Ct_CtTrNR09160;Fv_mrna26355;Fv_mrna26356;Pp_Prupe8G130800;Pp_Prupe8G130900;Pp_Prupe8G131000	MergedOrthoGroup000064
CtTrNR00071_a1_i1	YES	K09842	1.2.3.14	IPR000674;IPR005107	PF01315.19;PF03450.14	COG4630;COG4631	GO:0000166;GO:0003674;GO:0003824;GO:0004031;GO:0004854;GO:0005488;GO:0005506;GO:0005575;GO:0005829;GO:0006066;GO:0006082;GO:0006139;GO:0006144;GO:0006145;GO:0006629;GO:0006714;GO:0006720;GO:0006721;GO:0006725;GO:0006807;GO:0008150;GO:0008152;GO:0008299;GO:0008610;GO:0009055;GO:0009056;GO:0009058;GO:0009112;GO:0009115;GO:0009687;GO:0009688;GO:0009850;GO:0009851;GO:0009987;GO:0010817;GO:0016053;GO:…	2.23	4.34	3.52	10.2	24.9	15.37	22	44	36	117	271	132	-2.14293	0.0184763	NA	At_AT3G43600;At_AT5G20960;Cs_Cucsa152810;Cs_Cucsa152820;Ct_CtTrNR00071;Ct_CtTrNR00430;Ct_CtTrNR00611;Ct_CtTrNR00612;Ct_CtTrNR00841;Ct_CtTrNR00981;Ct_CtTrNR15060;Dg_DgTrNR04736;Fv_mrna07687;Gm_Glyma02G272200;Gm_Glyma02G272400;Gm_Glyma14G045100;Lj_Lj2g3v2925300;Me_Manes04G051100;Me_Manes04G057200;Me_Manes11G105300;Mt_Medtr5g087390;Mt_Medtr5g087410;Pp_Prupe6G150900;Pt_Potri004G191300;Pt_Potri009G153…	MergedOrthoGroup000029
CtTrNR00072_a1_i1	YES	K02870	3.6.4.13	IPR000911;IPR020783;IPR020784;IPR020785	PF00298.16;PF03946.11	NA	GO:0003674;GO:0003676;GO:0003723;GO:0003735;GO:0005198;GO:0005488;GO:0005575;GO:0005840;GO:0006412;GO:0008150;GO:0008152;GO:0009058;GO:0009059;GO:0009987;GO:0019538;GO:0019843;GO:0030529;GO:0032991;GO:0034645;GO:0043170;GO:0043226;GO:0043228;GO:0043229;GO:0043232;GO:0044237;GO:0044238;GO:0044249;GO:0044260;GO:0044267;GO:0044424;GO:0044444;GO:0044464;GO:0071704;GO:0097159;GO:1901363;GO:1901576	336.48	457.62	404.27	618.47	502.11	390.5	4825	6766	6005	10256	7898	4859	-0.156788	0.622079	NA	Ct_CtTrNR00072;Dg_DgTrNR06804;Fv_mrna09726;Fv_mrna21570;Fv_mrna30681	MergedOrthoGroup000028
CtTrNR00073_a1_i1	YES	NA	NA	IPR001810;IPR006652;IPR015916	PF00646.30;PF01344.22;PF12937.4	ENOG410YBT9	GO:0000151;GO:0001558;GO:0003674;GO:0005488;GO:0005515;GO:0005575;GO:0008150;GO:0008361;GO:0009987;GO:0016043;GO:0019005;GO:0031461;GO:0032535;GO:0032991;GO:0040008;GO:0043234;GO:0044424;GO:0044464;GO:0044699;GO:0044763;GO:0050789;GO:0050794;GO:0051128;GO:0065007;GO:0065008;GO:0071840;GO:0090066;GO:1902494;GO:1990234	42.49	35.15	35.25	31.43	25.17	27.68	2658	2289	2270	2250	1680	1502	0.599305	0.0215523	NA	At_AT5G42350;At_AT5G42360;Cf_21280d;Cf_2253d;Cs_Cucsa077440;Ct_CtTrNR00073;Dg_DgTrNR09409;Fv_mrna31515;Gm_Glyma04G016300;Gm_Glyma06G016400;Lj_Lj1g3v3384760;Md_MDP0000232655;Md_MDP0000284104;Me_Manes05G124800;Mt_Medtr3g115870;Pp_Prupe1G085800;Pp_Prupe5G009000;Pt_Potri002G007700;Pt_Potri005G253500;Pv_Phvul009G012500	MergedOrthoGroup000065
CtTrNR00073_a2_i2	NO	NA	NA	IPR001810;IPR006652;IPR015916	PF00646.30;PF01344.22;PF12937.4	ENOG410YBT9	GO:0000151;GO:0001558;GO:0003674;GO:0005488;GO:0005515;GO:0005575;GO:0008150;GO:0008361;GO:0009987;GO:0016043;GO:0019005;GO:0031461;GO:0032535;GO:0032991;GO:0040008;GO:0043234;GO:0044424;GO:0044464;GO:0044699;GO:0044763;GO:0050789;GO:0050794;GO:0051128;GO:0065007;GO:0065008;GO:0071840;GO:0090066;GO:1902494;GO:1990234	42.49	35.15	35.25	31.43	25.17	27.68	2658	2289	2270	2250	1680	1502	0.599305	0.0215523	NA	At_AT5G42350;At_AT5G42360;Cf_21280d;Cf_2253d;Cs_Cucsa077440;Ct_CtTrNR00073;Dg_DgTrNR09409;Fv_mrna31515;Gm_Glyma04G016300;Gm_Glyma06G016400;Lj_Lj1g3v3384760;Md_MDP0000232655;Md_MDP0000284104;Me_Manes05G124800;Mt_Medtr3g115870;Pp_Prupe1G085800;Pp_Prupe5G009000;Pt_Potri002G007700;Pt_Potri005G253500;Pv_Phvul009G012500	MergedOrthoGroup000065
CtTrNR00074_a1_i1	YES	K02732	3.4.25.1	IPR001353;IPR016050;IPR023333;IPR029055	NA	NA	GO:0003674;GO:0003824;GO:0004175;GO:0004298;GO:0005575;GO:0005634;GO:0005737;GO:0005839;GO:0006508;GO:0008150;GO:0008152;GO:0008233;GO:0016787;GO:0019538;GO:0032991;GO:0043170;GO:0043226;GO:0043227;GO:0043229;GO:0043231;GO:0043234;GO:0044238;GO:0044424;GO:0044464;GO:0051603;GO:0070003;GO:0070011;GO:0071704	165.34	198.1	149.07	186.9	186.94	163.25	4706	5829	4387	6105	5792	4012	0.0918338	0.622328	NA	At_AT3G60820;Cf_597d;Cs_Cucsa257670;Ct_CtTrNR00074;Dg_DgTrNR05091;Fv_mrna19396;Gm_Glyma03G134000;Gm_Glyma08G286200;Gm_Glyma18G138900;Lj_Lj3g3v2735090;Md_MDP0000526174;Md_MDP0000556834;Me_Manes01G265800;Me_Manes05G045100;Mt_Medtr2g098010;Mt_Medtr5g079740;Pp_Prupe2G145800;Pv_Phvul003G030400;Pv_Phvul003G061000	MergedOrthoGroup000066
CtTrNR00075_a1_i1	YES	K05350	3.2.1.21	IPR001360;IPR013781;IPR017853	PF00232.15	COG2723	GO:0003674;GO:0003824;GO:0004553;GO:0005975;GO:0008150;GO:0008152;GO:0008422;GO:0015926;GO:0016787;GO:0016798;GO:0044238;GO:0071704	15	30.44	16.96	3.27	0.53	0.68	50	103	59	13	2	2	3.96854	0.027187	NA	Cs_Cucsa123340;Cs_Cucsa341810;Cs_Cucsa341820;Ct_CtTrNR00075;Ct_CtTrNR14313;Dg_DgTrNR06170;Gm_Glyma12G222800;Gm_Glyma12G222900;Gm_Glyma13G278600;Gm_Glyma13G278700;Lj_Lj0g3v0252079;Md_MDP0000220181;Me_Manes03G114000;Mt_Medtr2g079550;Mt_Medtr2g079580;Pp_Prupe4G186400;Pt_Potri001G403900;Pv_Phvul005G082800;Pv_Phvul005G082900;Pv_Phvul007G273800	MergedOrthoGroup000067
CtTrNR00076_a1_i1	YES	K14487	2.7.11.1	IPR004993	PF03321.10	ENOG410XQH0	GO:0003674;GO:0003824;GO:0008150;GO:0009719;GO:0009725;GO:0009733;GO:0010033;GO:0016874;GO:0042221;GO:0050896	8.2	1.95	3.71	18.29	36.15	11.55	475	117	222	1211	2270	576	-2.07527	0.0590619	NA	Ct_CtTrNR00076	MergedOrthoGroup000068
CtTrNR00077_a1_i1	YES	K04079	1.3.1.22	IPR001404;IPR020568	PF00183.15	NA	GO:0000166;GO:0001882;GO:0001883;GO:0003674;GO:0005488;GO:0005515;GO:0005524;GO:0005575;GO:0005737;GO:0006457;GO:0006950;GO:0008150;GO:0008152;GO:0009987;GO:0017076;GO:0019538;GO:0030554;GO:0032549;GO:0032550;GO:0032553;GO:0032555;GO:0032559;GO:0035639;GO:0036094;GO:0043167;GO:0043168;GO:0043170;GO:0044237;GO:0044238;GO:0044260;GO:0044267;GO:0044424;GO:0044464;GO:0050896;GO:0051082;GO:0071704;GO:…	15.81	38.03	32.2	15.81	20.27	21.67	83	204	176	98	119	100	0.687975	0.22233	NA	Ct_CtTrNR00077	MergedOrthoGroup000069
CtTrNR00078_a1_i1	NO	K20661	NA	IPR001128;IPR002401;IPR017972	PF00067.19	COG2124	GO:0003674;GO:0003824;GO:0004497;GO:0005488;GO:0005506;GO:0005575;GO:0005789;GO:0008150;GO:0008152;GO:0016020;GO:0016021;GO:0016491;GO:0016705;GO:0020037;GO:0031090;GO:0031224;GO:0043167;GO:0043169;GO:0044422;GO:0044424;GO:0044425;GO:0044432;GO:0044444;GO:0044446;GO:0044464;GO:0044699;GO:0044710;GO:0046872;GO:0046906;GO:0046914;GO:0055114;GO:0097159;GO:0098588;GO:0098589;GO:1901363	87.16	89.05	116.12	73.31	100.61	92.18	1162	863	1204	921	1893	1375	-0.181428	0.67474	NA	At_AT5G24900;At_AT5G24910;Cs_Cucsa143740;Ct_CtTrNR00078;Dg_DgTrNR05654;Fv_mrna21394;Gm_Glyma04G224800;Gm_Glyma06G140000;Lj_Lj1g3v1112810;Md_MDP0000179291;Md_MDP0000270163;Md_MDP0000320108;Me_Manes03G045800;Me_Manes16G076900;Me_Manes16G134300;Me_ManesS022300;Mt_Medtr3g093530;Pp_Prupe2G267600;Pt_Potri019G064200;Pt_Potri019G064600;Pv_Phvul009G041200	MergedOrthoGroup000021
CtTrNR00078_a2_i2	YES	K20661	NA	IPR001128;IPR002401;IPR017972	PF00067.19	COG2124	GO:0003674;GO:0003824;GO:0004497;GO:0005488;GO:0005506;GO:0005575;GO:0005789;GO:0008150;GO:0008152;GO:0016020;GO:0016021;GO:0016491;GO:0016705;GO:0020037;GO:0031090;GO:0031224;GO:0043167;GO:0043169;GO:0044422;GO:0044424;GO:0044425;GO:0044432;GO:0044444;GO:0044446;GO:0044464;GO:0044699;GO:0044710;GO:0046872;GO:0046906;GO:0046914;GO:0055114;GO:0097159;GO:0098588;GO:0098589;GO:1901363	87.16	89.05	116.12	73.31	100.61	92.18	1162	863	1204	921	1893	1375	-0.181428	0.67474	NA	At_AT5G24900;At_AT5G24910;Cs_Cucsa143740;Ct_CtTrNR00078;Dg_DgTrNR05654;Fv_mrna21394;Gm_Glyma04G224800;Gm_Glyma06G140000;Lj_Lj1g3v1112810;Md_MDP0000179291;Md_MDP0000270163;Md_MDP0000320108;Me_Manes03G045800;Me_Manes16G076900;Me_Manes16G134300;Me_ManesS022300;Mt_Medtr3g093530;Pp_Prupe2G267600;Pt_Potri019G064200;Pt_Potri019G064600;Pv_Phvul009G041200	MergedOrthoGroup000021
CtTrNR00078_a3_i3	NO	K20661	NA	IPR001128;IPR002401;IPR017972	PF00067.19	COG2124	GO:0003674;GO:0003824;GO:0004497;GO:0005488;GO:0005506;GO:0005575;GO:0005789;GO:0008150;GO:0008152;GO:0016020;GO:0016021;GO:0016491;GO:0016705;GO:0020037;GO:0031090;GO:0031224;GO:0043167;GO:0043169;GO:0044422;GO:0044424;GO:0044425;GO:0044432;GO:0044444;GO:0044446;GO:0044464;GO:0044699;GO:0044710;GO:0046872;GO:0046906;GO:0046914;GO:0055114;GO:0097159;GO:0098588;GO:0098589;GO:1901363	87.16	89.05	116.12	73.31	100.61	92.18	1162	863	1204	921	1893	1375	-0.181428	0.67474	NA	At_AT5G24900;At_AT5G24910;Cs_Cucsa143740;Ct_CtTrNR00078;Dg_DgTrNR05654;Fv_mrna21394;Gm_Glyma04G224800;Gm_Glyma06G140000;Lj_Lj1g3v1112810;Md_MDP0000179291;Md_MDP0000270163;Md_MDP0000320108;Me_Manes03G045800;Me_Manes16G076900;Me_Manes16G134300;Me_ManesS022300;Mt_Medtr3g093530;Pp_Prupe2G267600;Pt_Potri019G064200;Pt_Potri019G064600;Pv_Phvul009G041200	MergedOrthoGroup000021
CtTrNR00079_a1_i1	YES	NA	NA	IPR001117;IPR002355;IPR008972;IPR011706;IPR011707;IPR017760;IPR033138	PF00394.19;PF07731.11;PF07732.12	NA	GO:0003674;GO:0003824;GO:0005488;GO:0005507;GO:0005575;GO:0005576;GO:0008150;GO:0008152;GO:0008447;GO:0016491;GO:0016679;GO:0016682;GO:0043167;GO:0043169;GO:0044699;GO:0044710;GO:0046872;GO:0046914;GO:0055114	0.25	0.2	0.25	19.39	12.25	15.58	15	12	15	1310	785	793	-5.85403	0.00252856	root	At_AT4G39830;Cf_19664d;Cs_Cucsa104600;Ct_CtTrNR00079;Dg_DgTrNR06385;Fv_mrna31737;Gm_Glyma08G138900;Gm_GlymaU040600;Lj_Lj4g3v2817870;Md_MDP0000125594;Md_MDP0000142508;Md_MDP0000323739;Md_MDP0000764742;Md_MDP0000875406;Me_Manes12G138500;Mt_Medtr8g091390;Pp_Prupe6G179500;Pt_Potri005G079400;Pt_Potri007G088300;Pt_PotriT079500;Pt_PotriT079600;Pt_PotriT079700;Pv_Phvul002G262200;Pv_Phvul006G156400	MergedOrthoGroup000070
CtTrNR00080_a1_i1	YES	NA	NA	NA	NA	NA	NA	15.68	18.5	19.37	15.27	21.21	18.59	258	314	330	290	382	265	0.116401	0.715303	NA	At_AT1G35430;At_AT4G09170;Ct_CtTrNR00080;Dg_DgTrNR11705;Fv_mrna26876;Gm_Glyma10G090400;Gm_Glyma15G276200;Lj_Lj3g3v0825050;Md_MDP0000120013;Md_MDP0000159349;Md_MDP0000292369;Me_Manes02G198100;Mt_Medtr0045s0130;Pp_Prupe1G555000;Pt_Potri013G107300;Pt_Potri013G107400;Pt_Potri019G079800;Pv_Phvul005G023800	MergedOrthoGroup000071Sub001
CtTrNR00081_a1_i1	YES	NA	NA	NA	NA	NA	NA	14.37	17.67	22.11	17.61	20.95	22.39	355	451	565	500	564	478	-0.00957947	0.972366	NA	At_AT2G45520;Cf_9347d;Cs_Cucsa362880;Ct_CtTrNR00081;Dg_DgTrNR05069;Fv_mrna19343;Gm_Glyma09G267200;Lj_Lj1g3v2595920;Md_MDP0000195916;Md_MDP0000288520;Me_Manes05G043400;Me_Manes12G048300;Me_ManesS108200;Me_ManesS108300;Mt_Medtr7g075640;Pp_Prupe2G148900;Pt_Potri014G072400;Pv_Phvul008G074700	MergedOrthoGroup000072
CtTrNR00082_a1_i1	YES	NA	NA	IPR003480;IPR023213	NA	NA	GO:0003674;GO:0003824;GO:0005575;GO:0005737;GO:0016740;GO:0016746;GO:0016747;GO:0044424;GO:0044464;GO:0047183	34.04	82.2	67.3	12.07	3.11	6.99	307	762	630	127	31	55	3.21177	0.0214865	NA	Cf_19756d;Ct_CtTrNR00082;Ct_CtTrNR00269;Ct_CtTrNR05133;Ct_CtTrNR05134;Dg_DgTrNR05945;Fv_mrna03835;Fv_mrna04257;Fv_mrna04259;Fv_mrna04261;Fv_mrna04262;Fv_mrna04264;Fv_mrna04266;Fv_mrna29347;Fv_mrna29348;Gm_Glyma08G247200;Gm_Glyma13G054000;Gm_Glyma13G056100;Gm_Glyma18G268400;Gm_Glyma18G268500;Gm_Glyma18G268600;Gm_Glyma19G030500;Gm_Glyma19G030700;Gm_Glyma19G030800;Lj_Lj0g3v0308229;Lj_Lj1g3v3024050;L…	MergedOrthoGroup000073
CtTrNR00083_a1_i1	YES	NA	NA	NA	NA	ENOG411154Q	GO:0005575;GO:0009507;GO:0009536;GO:0043226;GO:0043227;GO:0043229;GO:0043231;GO:0044424;GO:0044444;GO:0044464	45.29	41.8	39.68	88.2	93.22	88.42	523	497	475	1182	1185	888	-0.937486	0.0107964	NA	At_AT1G04330;Cs_Cucsa255150;Cs_Cucsa383760;Ct_CtTrNR00083;Dg_DgTrNR10457;Fv_mrna01761;Fv_mrna12405;Md_MDP0000147837;Md_MDP0000193560;Md_MDP0000346694;Md_MDP0000587089;Md_MDP0000824191;Pp_Prupe1G034700	MergedOrthoGroup000074
CtTrNR00083_a2_i2	NO	NA	NA	NA	NA	ENOG411154Q	GO:0005575;GO:0009507;GO:0009536;GO:0043226;GO:0043227;GO:0043229;GO:0043231;GO:0044424;GO:0044444;GO:0044464	45.29	41.8	39.68	88.2	93.22	88.42	523	497	475	1182	1185	888	-0.937486	0.0107964	NA	At_AT1G04330;Cs_Cucsa255150;Cs_Cucsa383760;Ct_CtTrNR00083;Dg_DgTrNR10457;Fv_mrna01761;Fv_mrna12405;Md_MDP0000147837;Md_MDP0000193560;Md_MDP0000346694;Md_MDP0000587089;Md_MDP0000824191;Pp_Prupe1G034700	MergedOrthoGroup000074
CtTrNR00084_a1_i1	YES	K09286	NA	IPR001471;IPR016177	PF00847.17	NA	GO:0000160;GO:0001071;GO:0003674;GO:0003676;GO:0003677;GO:0003700;GO:0005488;GO:0005575;GO:0005634;GO:0006139;GO:0006351;GO:0006355;GO:0006725;GO:0006807;GO:0006950;GO:0006952;GO:0007165;GO:0008150;GO:0008152;GO:0009058;GO:0009059;GO:0009755;GO:0009873;GO:0009889;GO:0009987;GO:0010468;GO:0010556;GO:0016070;GO:0018130;GO:0019219;GO:0019222;GO:0019438;GO:0031323;GO:0031326;GO:0032774;GO:0034641;GO:…	182.07	126.65	145.76	170.92	239.64	276.16	5402	3885	4471	5818	7737	7073	-0.416654	0.226796	NA	Ct_CtTrNR00084;Fv_mrna21166;Pp_Prupe2G272400	MergedOrthoGroup000075
CtTrNR00085_a1_i1	YES	NA	NA	IPR007650	PF04570.11	NA	NA	80.03	83.71	82.34	124.17	157.02	188.53	1705	1842	1815	3044	3651	3474	-0.75006	0.018636	NA	At_AT4G39795;Cs_Cucsa104550;Ct_CtTrNR00085;Fv_mrna16377;Md_MDP0000153359;Md_MDP0000291561;Md_MDP0000448625;Md_MDP0000735967;Md_MDP0000830088;Me_Manes12G137700;Pp_Prupe6G180700;Pt_Potri005G078600;Pt_Potri007G089200	MergedOrthoGroup000076
CtTrNR00086_a1_i1	YES	K02926	3.6.4.13	IPR002136;IPR013005;IPR023574	PF00573.19	NA	GO:0003674;GO:0003676;GO:0003723;GO:0003735;GO:0005198;GO:0005488;GO:0005575;GO:0005840;GO:0006412;GO:0008150;GO:0008152;GO:0009058;GO:0009059;GO:0009507;GO:0009536;GO:0009987;GO:0019538;GO:0019843;GO:0030529;GO:0032991;GO:0034645;GO:0043170;GO:0043226;GO:0043227;GO:0043228;GO:0043229;GO:0043231;GO:0043232;GO:0044237;GO:0044238;GO:0044249;GO:0044260;GO:0044267;GO:0044424;GO:0044444;GO:0044464;GO:…	21.24	21.37	21.84	20.69	30.09	19.78	787	819	836	878	1211	632	0.0457468	0.869334	NA	At_AT1G07320;Cs_Cucsa139100;Ct_CtTrNR00086;Dg_DgTrNR09402;Fv_mrna07992;Gm_Glyma03G110100;Gm_Glyma04G101800;Gm_Glyma07G114900;Gm_Glyma09G108400;Lj_Lj3g3v0565000;Md_MDP0000095013;Md_MDP0000245413;Md_MDP0000263170;Md_MDP0000296955;Md_MDP0000311945;Md_MDP0000321792;Md_MDP0000500940;Md_MDP0000580781;Me_Manes01G164100;Mt_Medtr8g006995;Pp_Prupe6G060600;Pt_Potri006G221100;Pv_Phvul010G048100	MergedOrthoGroup000077
CtTrNR00087_a1_i1	YES	K01626	2.5.1.54	IPR002480	PF01474.13	COG3200	GO:0003674;GO:0003824;GO:0003849;GO:0005575;GO:0006082;GO:0006520;GO:0006725;GO:0006807;GO:0008150;GO:0008152;GO:0008652;GO:0009058;GO:0009072;GO:0009073;GO:0009423;GO:0009507;GO:0009534;GO:0009536;GO:0009579;GO:0009987;GO:0016053;GO:0016740;GO:0016765;GO:0019438;GO:0019752;GO:0031976;GO:0031984;GO:0043226;GO:0043227;GO:0043229;GO:0043231;GO:0043436;GO:0043648;GO:0043650;GO:0044237;GO:0044238;GO:…	33.51	46.09	37.76	41.34	26.34	36.13	1664	2369	1937	2348	1419	1546	0.358958	0.304967	NA	At_AT4G33510;Cf_7180d;Cs_Cucsa218120;Ct_CtTrNR00087;Gm_Glyma15G054700;Lj_Lj6g3v2204800;Lj_Lj6g3v2204810;Md_MDP0000257797;Mt_Medtr2g009080;Pp_Prupe8G064200;Pv_Phvul006G205200	MergedOrthoGroup000078
CtTrNR00088_a1_i1	YES	NA	NA	IPR005018;IPR006593	PF03188.13;PF03351.14	ENOG410Y10S	GO:0003674;GO:0005488;GO:0005575;GO:0008150;GO:0008152;GO:0016021;GO:0031224;GO:0043167;GO:0043169;GO:0044425;GO:0044699;GO:0044710;GO:0046872;GO:0055114	32.46	5.26	4.86	22.08	5.39	5.93	1538	258	238	1197	277	242	0.454043	0.185833	NA	At_AT3G61750;Cf_17741d;Cs_Cucsa259220;Ct_CtTrNR00088;Fv_mrna19190;Gm_Glyma03G257500;Gm_Glyma07G055800;Gm_Glyma16G024500;Gm_Glyma19G255800;Lj_Lj1g3v5034790;Md_MDP0000023070;Md_MDP0000164649;Me_Manes01G246500;Mt_Medtr7g117375;Pp_Prupe2G188200;Pt_Potri002G171100;Pt_Potri014G098700;Pv_Phvul006G113100;Pv_Phvul010G114200	MergedOrthoGroup000079
CtTrNR00089_a1_i1	YES	K03236	3.6.4.13	IPR001253;IPR006196;IPR012340;IPR018104	PF01176.16	NA	GO:0003674;GO:0003676;GO:0003723;GO:0003743;GO:0005488;GO:0006413;GO:0008135;GO:0008150;GO:0008152;GO:0009987;GO:0044237;GO:0097159;GO:1901363	246.06	182.86	201.24	181.85	232.11	202.02	5789	4445	4897	4918	5954	4108	0.193491	0.444418	NA	Ct_CtTrNR00089	MergedOrthoGroup000080
CtTrNR00090_a1_i1	YES	K00121	1.1.1.1;1.1.1.284	IPR011032;IPR013154	PF08240.9	NA	GO:0003674;GO:0003824;GO:0005488;GO:0006066;GO:0006067;GO:0006069;GO:0008150;GO:0008152;GO:0008270;GO:0016491;GO:0016614;GO:0016616;GO:0034308;GO:0043167;GO:0043169;GO:0044281;GO:0044699;GO:0044710;GO:0046872;GO:0046914;GO:0051903;GO:0055114;GO:0071704;GO:1901615	0	0.45	0	20.48	16.13	36.07	0	1	0	54	40	70	-6.03037	0.00761171	NA	Ct_CtTrNR00090	MergedOrthoGroup000081
CtTrNR00091_a1_i1	YES	NA	NA	IPR012946	NA	NA	GO:0005575;GO:0016023;GO:0031410;GO:0031982;GO:0031988;GO:0043226;GO:0043227;GO:0043229;GO:0043231;GO:0044424;GO:0044444;GO:0044464	29.63	42.58	25.88	13.13	4.67	4.41	481	713	435	246	83	62	2.29676	0.0224254	NA	Cs_Cucsa117900;Ct_CtTrNR00091;Dg_DgTrNR09566;Fv_mrna14081;Lj_Lj4g3v0667980;Md_MDP0000135191;Me_Manes01G173700;Mt_Medtr4g083500;Pp_Prupe6G076900;Pt_Potri001G240000;Pv_Phvul002G099500	MergedOrthoGroup000082
CtTrNR00092_a1_i1	YES	K01180	NA	IPR005200	PF03639.10	NA	GO:0003674;GO:0003824;GO:0004553;GO:0016787;GO:0016798;GO:0052736;GO:0052861	15.92	17.35	18.15	28.87	15.82	17.33	31	34	37	68	35	30	-0.151872	0.845316	NA	Ct_CtTrNR00092	MergedOrthoGroup000083
CtTrNR00093_a1_i1	YES	K17278	NA	IPR001199	PF00173.25	ENOG4111UG0	GO:0003674;GO:0005488;GO:0005496;GO:0005575;GO:0005634;GO:0005829;GO:0008289;GO:0012505;GO:0016020;GO:0043226;GO:0043227;GO:0043229;GO:0043231;GO:0044424;GO:0044444;GO:0044464;GO:0097159	0	0	0	0	62.51	0	0	0	0	0	448	0	-4.8947	0.162162	NA	Ct_CtTrNR00093	MergedOrthoGroup000084
CtTrNR00094_a1_i1	YES	NA	NA	IPR009072	NA	NA	GO:0000786;GO:0003674;GO:0003676;GO:0003677;GO:0005488;GO:0005575;GO:0005634;GO:0032991;GO:0032993;GO:0043226;GO:0043227;GO:0043229;GO:0043231;GO:0043234;GO:0044422;GO:0044424;GO:0044427;GO:0044446;GO:0044464;GO:0044815;GO:0097159;GO:1901363;GO:1990104	1409.36	1772.36	1527.52	1692.04	1170.82	1067.86	2369	2991	2692	3454	2241	1598	0.375194	0.247907	NA	Ct_CtTrNR00094	MergedOrthoGroup000085
CtTrNR00094_a2_i2	NO	NA	NA	IPR009072	NA	NA	GO:0000786;GO:0003674;GO:0003676;GO:0003677;GO:0005488;GO:0005575;GO:0005634;GO:0032991;GO:0032993;GO:0043226;GO:0043227;GO:0043229;GO:0043231;GO:0043234;GO:0044422;GO:0044424;GO:0044427;GO:0044446;GO:0044464;GO:0044815;GO:0097159;GO:1901363;GO:1990104	1409.36	1772.36	1527.52	1692.04	1170.82	1067.86	2369	2991	2692	3454	2241	1598	0.375194	0.247907	NA	Ct_CtTrNR00094	MergedOrthoGroup000085
CtTrNR00095_a1_i1	YES	NA	NA	IPR032675	PF00560.30;PF13516.3	ENOG410XSG4	GO:0000166;GO:0001882;GO:0001883;GO:0003674;GO:0003824;GO:0004672;GO:0004674;GO:0005488;GO:0005515;GO:0005524;GO:0005575;GO:0005886;GO:0016020;GO:0016021;GO:0016301;GO:0016740;GO:0016772;GO:0016773;GO:0017076;GO:0030554;GO:0031224;GO:0032549;GO:0032550;GO:0032553;GO:0032555;GO:0032559;GO:0035639;GO:0036094;GO:0043167;GO:0043168;GO:0044425;GO:0044464;GO:0097159;GO:0097367;GO:1901265;GO:1901363	12.21	24.25	12.63	6.73	14.77	34.32	24	48	26	16	33	60	0.0615936	0.951715	NA	Ct_CtTrNR00095	MergedOrthoGroup000086
CtTrNR00096_a1_i1	YES	NA	NA	IPR000719;IPR001245;IPR011009	PF00069.22;PF07714.14	ENOG410XSG4	GO:0000166;GO:0001882;GO:0001883;GO:0003674;GO:0003824;GO:0004672;GO:0004674;GO:0005488;GO:0005524;GO:0005575;GO:0005886;GO:0006464;GO:0006468;GO:0006793;GO:0006796;GO:0008150;GO:0008152;GO:0009987;GO:0016020;GO:0016021;GO:0016301;GO:0016310;GO:0016740;GO:0016772;GO:0016773;GO:0017076;GO:0019538;GO:0030554;GO:0031224;GO:0032549;GO:0032550;GO:0032553;GO:0032555;GO:0032559;GO:0035639;GO:0036094;GO:…	33.66	13.72	15.27	42.34	13.59	23.57	61	25	29	93	28	38	-0.230689	0.737912	NA	At_AT1G56120;At_AT1G56130;At_AT1G56140;At_AT1G56145;Cs_Cucsa022890;Cs_Cucsa239700;Ct_CtTrNR00096;Ct_CtTrNR01434;Ct_CtTrNR11363;Ct_CtTrNR14959;Dg_DgTrNR05868;Fv_mrna28050;Gm_Glyma08G235800;Gm_Glyma08G235900;Gm_Glyma09G099900;Lj_Lj1g3v0694020;Lj_Lj3g3v0397040;Lj_Lj3g3v0424180;Md_MDP0000205890;Me_Manes06G174600;Me_Manes06G174700;Mt_Medtr8g445800;Mt_Medtr8g461110;Pp_Prupe4G136900;Pt_Potri007G067900;P…	MergedOrthoGroup000086
CtTrNR00096_a2_i2	NO	NA	NA	IPR000719;IPR001245;IPR011009	PF00069.22;PF07714.14	ENOG410XSG4	GO:0000166;GO:0001882;GO:0001883;GO:0003674;GO:0003824;GO:0004672;GO:0004674;GO:0005488;GO:0005524;GO:0005575;GO:0005886;GO:0006464;GO:0006468;GO:0006793;GO:0006796;GO:0008150;GO:0008152;GO:0009987;GO:0016020;GO:0016021;GO:0016301;GO:0016310;GO:0016740;GO:0016772;GO:0016773;GO:0017076;GO:0019538;GO:0030554;GO:0031224;GO:0032549;GO:0032550;GO:0032553;GO:0032555;GO:0032559;GO:0035639;GO:0036094;GO:…	33.66	13.72	15.27	42.34	13.59	23.57	61	25	29	93	28	38	-0.230689	0.737912	NA	At_AT1G56120;At_AT1G56130;At_AT1G56140;At_AT1G56145;Cs_Cucsa022890;Cs_Cucsa239700;Ct_CtTrNR00096;Ct_CtTrNR01434;Ct_CtTrNR11363;Ct_CtTrNR14959;Dg_DgTrNR05868;Fv_mrna28050;Gm_Glyma08G235800;Gm_Glyma08G235900;Gm_Glyma09G099900;Lj_Lj1g3v0694020;Lj_Lj3g3v0397040;Lj_Lj3g3v0424180;Md_MDP0000205890;Me_Manes06G174600;Me_Manes06G174700;Mt_Medtr8g445800;Mt_Medtr8g461110;Pp_Prupe4G136900;Pt_Potri007G067900;P…	MergedOrthoGroup000086
CtTrNR00097_a1_i1	YES	K07374	NA	IPR000217;IPR002452;IPR003008;IPR008280;IPR017975;IPR018316	PF00091.22	COG5023	GO:0000166;GO:0001882;GO:0001883;GO:0003674;GO:0003824;GO:0003924;GO:0005198;GO:0005200;GO:0005488;GO:0005525;GO:0005575;GO:0005634;GO:0005874;GO:0005881;GO:0007017;GO:0008150;GO:0009987;GO:0016462;GO:0016787;GO:0016817;GO:0016818;GO:0017076;GO:0017111;GO:0019001;GO:0031982;GO:0032549;GO:0032550;GO:0032553;GO:0032555;GO:0032561;GO:0032991;GO:0035639;GO:0036094;GO:0043167;GO:0043168;GO:0043226;GO:…	0.21	0.42	0	45.54	114.33	109.36	1	2	0	252	599	450	-8.16515	0.00303479	root	Ct_CtTrNR00097;Ct_CtTrNR00690;Ct_CtTrNR00691;Ct_CtTrNR08660;Ct_CtTrNR15245;Dg_DgTrNR01071	MergedOrthoGroup000087
CtTrNR00098_a1_i1	YES	K05666	2.7.11.10	IPR011527	PF00664.20	COG1132	GO:0000166;GO:0000325;GO:0001882;GO:0001883;GO:0003674;GO:0003824;GO:0005215;GO:0005488;GO:0005524;GO:0005575;GO:0005576;GO:0005773;GO:0005774;GO:0005911;GO:0006810;GO:0008150;GO:0008559;GO:0009506;GO:0009987;GO:0010290;GO:0015238;GO:0015399;GO:0015405;GO:0015431;GO:0016020;GO:0016021;GO:0016462;GO:0016787;GO:0016817;GO:0016818;GO:0016820;GO:0016887;GO:0017076;GO:0017111;GO:0022804;GO:0022857;GO:…	11.2	8.55	6.91	17.86	30.06	32.54	17	13	11	33	52	44	-1.44494	0.138003	NA	At_AT3G13080;At_AT3G13090;At_AT3G13100;Cf_47d;Cs_Cucsa281460;Ct_CtTrNR00063;Ct_CtTrNR00098;Ct_CtTrNR02421;Ct_CtTrNR15048;Dg_DgTrNR10690;Fv_mrna21684;Fv_mrna21745;Gm_Glyma02G298300;Gm_Glyma02G298400;Gm_Glyma02G298500;Gm_Glyma08G326500;Gm_Glyma08G326600;Gm_Glyma08G347000;Gm_Glyma14G015300;Gm_Glyma18G158400;Lj_Lj0g3v0300949;Md_MDP0000128635;Md_MDP0000141888;Md_MDP0000618819;Md_MDP0000744636;Md_MDP00…	MergedOrthoGroup000033
CtTrNR00099_a1_i1	YES	K03283	2.3.2.27	IPR013126	PF00012.17	NA	GO:0000166;GO:0001882;GO:0001883;GO:0003674;GO:0005488;GO:0005524;GO:0017076;GO:0030554;GO:0032549;GO:0032550;GO:0032553;GO:0032555;GO:0032559;GO:0035639;GO:0036094;GO:0043167;GO:0043168;GO:0097159;GO:0097367;GO:1901265;GO:1901363	474.17	1453.08	336.78	49.06	71.87	138.56	1017	3141.33	756	127	175	264	3.33621	0.012422	NA	Ct_CtTrNR00099	MergedOrthoGroup000088
CtTrNR00100_a1_i1	YES	NA	NA	IPR000719;IPR000858;IPR001480;IPR003609;IPR008271;IPR011009;IPR013320;IPR017441;IPR024171	PF00069.22;PF00954.17;PF01453.21;PF07714.14;PF08276.8;PF14295.3	ENOG410YEQP	GO:0000166;GO:0001882;GO:0001883;GO:0003674;GO:0003824;GO:0004672;GO:0004674;GO:0005488;GO:0005515;GO:0005516;GO:0005524;GO:0005575;GO:0005886;GO:0006464;GO:0006468;GO:0006793;GO:0006796;GO:0008037;GO:0008150;GO:0008152;GO:0009987;GO:0016020;GO:0016021;GO:0016301;GO:0016310;GO:0016740;GO:0016772;GO:0016773;GO:0017076;GO:0019538;GO:0030246;GO:0030554;GO:0031224;GO:0032549;GO:0032550;GO:0032553;GO:…	8.94	15.03	13.71	1.88	3.76	8.16	671	1168	1063	161	306	527	1.70995	0.017918	NA	At_AT2G19130;Cf_19392d;Cs_Cucsa148100;Ct_CtTrNR00100;Ct_CtTrNR03573;Dg_DgTrNR13637;Fv_mrna02004;Gm_Glyma06G300600;Gm_Glyma12G104100;Gm_Glyma12G198600;Gm_Glyma12G198800;Gm_Glyma13G303400;Lj_Lj0g3v0155979;Lj_Lj0g3v0321429;Lj_Lj0g3v0348039;Lj_Lj3g3v2887190;Md_MDP0000170202;Md_MDP0000713057;Me_Manes13G076800;Mt_Medtr0280s0040;Mt_Medtr2g089360;Mt_Medtr2g089440;Pp_Prupe3G227300;Pp_Prupe3G227500;Pt_Potr…	MergedOrthoGroup000089
CtTrNR00101_a1_i1	YES	NA	NA	IPR005202	PF03514.11	NA	GO:0005575;GO:0005783;GO:0006139;GO:0006351;GO:0006355;GO:0006725;GO:0006807;GO:0008150;GO:0008152;GO:0009058;GO:0009059;GO:0009877;GO:0009889;GO:0009987;GO:0010468;GO:0010556;GO:0016020;GO:0016070;GO:0018130;GO:0019219;GO:0019222;GO:0019438;GO:0031090;GO:0031323;GO:0031326;GO:0031965;GO:0032774;GO:0034641;GO:0034645;GO:0034654;GO:0043170;GO:0043226;GO:0043227;GO:0043229;GO:0043231;GO:0044237;GO:…	38.99	61.97	36.5	17.47	53.29	46.08	2040	3356	1973	1045	3024	2077	0.498982	0.231536	NA	At_AT4G08250;Ct_CtTrNR00101;Dg_DgTrNR00363;Fv_mrna11137;Gm_Glyma04G251900;Gm_Glyma06G110800;Gm_Glyma13G081700;Lj_Lj0g3v0017249;Lj_Lj0g3v0135239;Lj_Lj1g3v0785930;Md_MDP0000118825;Md_MDP0000274788;Me_Manes02G161100;Me_Manes18G075300;Mt_Medtr3g072710;Mt_Medtr5g058860;Pp_Prupe1G501500;Pt_Potri002G086100;Pt_Potri005G175300;Pv_Phvul008G165200;Pv_Phvul009G122700	MergedOrthoGroup000090
CtTrNR00102_a1_i1	YES	K07195	2.3.2.27	IPR004140;IPR016159	PF03081.12	ENOG410YIGI	GO:0000145;GO:0005575;GO:0005576;GO:0005618;GO:0005829;GO:0005856;GO:0005886;GO:0006810;GO:0006887;GO:0008150;GO:0009524;GO:0009987;GO:0016020;GO:0016192;GO:0030312;GO:0032940;GO:0032991;GO:0043226;GO:0043228;GO:0043229;GO:0043232;GO:0043234;GO:0044424;GO:0044444;GO:0044448;GO:0044464;GO:0044699;GO:0044763;GO:0044765;GO:0046903;GO:0051179;GO:0051234;GO:0051649;GO:1902578	3	6.93	3.28	67.12	57.09	119.44	177	423	200	4523	3649	6064	-4.03024	0.00343819	root	At_AT2G39380;At_AT3G55150;Cs_Cucsa165700;Ct_CtTrNR00102;Fv_mrna23376;Md_MDP0000119871;Md_MDP0000138215;Md_MDP0000222535;Md_MDP0000295245;Md_MDP0000619236;Me_Manes10G036300;Me_ManesS098100;Pp_Prupe2G226200;Pt_Potri008G048700;Pt_Potri010G212400	MergedOrthoGroup000091
CtTrNR00103_a1_i1	YES	K05666	2.7.11.10	IPR011527	PF00664.20	COG1132	GO:0000166;GO:0000325;GO:0001882;GO:0001883;GO:0003674;GO:0003824;GO:0005215;GO:0005488;GO:0005524;GO:0005575;GO:0005576;GO:0005773;GO:0005774;GO:0005911;GO:0006810;GO:0008150;GO:0008559;GO:0009506;GO:0009987;GO:0010290;GO:0015238;GO:0015399;GO:0015405;GO:0015431;GO:0016020;GO:0016021;GO:0016462;GO:0016787;GO:0016817;GO:0016818;GO:0016820;GO:0016887;GO:0017076;GO:0017111;GO:0022804;GO:0022857;GO:…	5.54	1.84	7.04	56.17	109.64	64.45	9	3	12	111	203.04	93.31	-3.87102	0.0180816	NA	Cf_47d;Cs_Cucsa281460;Ct_CtTrNR00103;Ct_CtTrNR02422;Ct_CtTrNR15048;Dg_DgTrNR10690;Fv_mrna21684;Fv_mrna21745;Gm_Glyma02G298300;Gm_Glyma02G298400;Gm_Glyma02G298500;Gm_Glyma08G326500;Gm_Glyma08G326600;Gm_Glyma08G347000;Gm_Glyma14G015300;Gm_Glyma18G158400;Lj_Lj0g3v0300949;Md_MDP0000141888;Md_MDP0000618819;Md_MDP0000744636;Md_MDP0000854462;Me_Manes03G138600;Me_Manes03G138700;Mt_Medtr3g056705;Mt_Medtr5…	MergedOrthoGroup000033
CtTrNR00104_a1_i1	YES	K08900	NA	IPR003593;IPR003959;IPR003960;IPR025753;IPR027417	PF00004.26;PF14363.3	COG0465	GO:0000166;GO:0001101;GO:0001882;GO:0001883;GO:0003006;GO:0003674;GO:0003824;GO:0005488;GO:0005524;GO:0005575;GO:0005739;GO:0005783;GO:0006950;GO:0006970;GO:0008150;GO:0009266;GO:0009409;GO:0009414;GO:0009415;GO:0009628;GO:0009651;GO:0009719;GO:0009725;GO:0009737;GO:0010033;GO:0010035;GO:0010154;GO:0010431;GO:0016020;GO:0016021;GO:0016462;GO:0016787;GO:0016817;GO:0016818;GO:0016887;GO:0017076;GO:…	29.67	28.63	35.88	68.16	67.64	65.4	1222	1220	1527	3214	3025	2322	-0.930239	0.00968576	NA	Cf_14038d;Cf_665d;Cs_Cucsa158580;Ct_CtTrNR00104;Dg_DgTrNR10787;Fv_mrna01302;Gm_Glyma19G018700;Lj_Lj2g3v1024160;Md_MDP0000216599;Md_MDP0000256811;Md_MDP0000285326;Md_MDP0000748384;Me_Manes15G175500;Mt_Medtr1g022250;Mt_Medtr2g030420;Pp_Prupe3G273800;Pt_Potri013G047900;Pt_Potri019G020700;Pt_Potri019G020800;Pv_Phvul004G025000	MergedOrthoGroup000092Sub001
CtTrNR00105_a1_i1	YES	NA	NA	IPR001841;IPR002035;IPR013083	PF00097.22;PF12678.4;PF13445.3;PF13639.3;PF13768.3;PF17123.2	NA	GO:0003674;GO:0005488;GO:0005515;GO:0008270;GO:0043167;GO:0043169;GO:0046872;GO:0046914	6.55	20.76	17.16	10.29	2.51	4.03	317	1040	858	570	132	168	1.53902	0.175085	NA	Cf_11951d;Cs_Cucsa044410;Ct_CtTrNR00105;Dg_DgTrNR14853;Dg_DgTrNR14854;Fv_mrna19865;Gm_Glyma07G270000;Gm_Glyma09G017200;Gm_Glyma15G122900;Lj_Lj6g3v1695000;Lj_Lj6g3v1695010;Md_MDP0000173280;Md_MDP0000246534;Md_MDP0000911416;Me_Manes08G015100;Mt_Medtr2g027780;Pp_Prupe4G001000;Pt_Potri006G000900;Pt_Potri016G001300;Pv_Phvul006G134900	MergedOrthoGroup000093Sub001
CtTrNR00106_a1_i1	YES	NA	NA	IPR013094;IPR029058;IPR033140	PF07859.10	COG0657	GO:0003674;GO:0003824;GO:0008150;GO:0008152;GO:0016787;GO:0016788;GO:0052689	76.91	119.04	130.86	102.34	88.76	89.01	3290	5269	5784	5011	4122	3282	0.357732	0.291259	NA	Ct_CtTrNR00106;Ct_CtTrNR00232;Fv_mrna28530;Gm_Glyma02G134200;Gm_Glyma07G211000;Lj_Lj2g3v0780570;Md_MDP0000235617;Md_MDP0000942663;Mt_Medtr4g086540;Pp_Prupe8G120800;Pt_Potri009G105100;Pv_Phvul003G295000	MergedOrthoGroup000094
CtTrNR00107_a1_i1	YES	K09286	NA	IPR001471;IPR016177	PF00847.17	ENOG41116MW	GO:0000160;GO:0001071;GO:0003674;GO:0003676;GO:0003677;GO:0003700;GO:0005488;GO:0005575;GO:0005634;GO:0006139;GO:0006351;GO:0006355;GO:0006725;GO:0006807;GO:0006950;GO:0006952;GO:0007165;GO:0008150;GO:0008152;GO:0009058;GO:0009059;GO:0009719;GO:0009755;GO:0009873;GO:0009889;GO:0009987;GO:0010033;GO:0010200;GO:0010243;GO:0010468;GO:0010556;GO:0016070;GO:0018130;GO:0019219;GO:0019222;GO:0019438;GO:…	90.06	4.52	39.47	37.19	12.63	8.14	1815	94	823	863	278	142	1.35221	0.0987274	NA	Ct_CtTrNR00107;Fv_mrna04917;Md_MDP0000180482;Md_MDP0000186646;Md_MDP0000225194;Md_MDP0000418474;Md_MDP0000807177;Pp_Prupe2G129300	MergedOrthoGroup000095
CtTrNR00108_a1_i1	YES	K08900	NA	IPR025753	PF14363.3	COG0465	GO:0000166;GO:0001882;GO:0001883;GO:0003674;GO:0003824;GO:0005488;GO:0005524;GO:0005575;GO:0005783;GO:0016021;GO:0016462;GO:0016787;GO:0016817;GO:0016818;GO:0016887;GO:0017076;GO:0017111;GO:0030554;GO:0031224;GO:0032549;GO:0032550;GO:0032553;GO:0032555;GO:0032559;GO:0035639;GO:0036094;GO:0043167;GO:0043168;GO:0043226;GO:0043227;GO:0043229;GO:0043231;GO:0044424;GO:0044425;GO:0044444;GO:0044464;GO:…	32.99	48.84	48.78	0	0	0	286	435	439	0	0	0	9.74227	0.00252856	nodule	Cs_Cucsa098040;Cs_Cucsa098050;Ct_CtTrNR00108;Ct_CtTrNR00205;Ct_CtTrNR04312;Ct_CtTrNR13802;Fv_mrna09550;Gm_Glyma05G031400;Gm_Glyma17G095500;Lj_Lj4g3v1599280;Md_MDP0000145521;Md_MDP0000250519;Md_MDP0000651848;Me_Manes06G098000;Mt_Medtr4g107370;Pp_Prupe5G183800;Pt_Potri012G072300;Pt_Potri015G067400;Pv_Phvul003G194800	MergedOrthoGroup000096
CtTrNR00109_a1_i1	YES	NA	NA	IPR029058	NA	NA	NA	11.01	10.75	7.29	16.32	12.73	11.52	86.02	86.16	59.16	149.1	110.27	78.62	-0.344435	0.532132	NA	At_AT5G19050;Cs_Cucsa253950;Ct_CtTrNR00109;Ct_CtTrNR00110;Dg_DgTrNR05646;Fv_mrna06106;Gm_Glyma07G256800;Gm_Glyma17G017300;Lj_Lj4g3v2400550;Md_MDP0000250354;Md_MDP0000293886;Me_Manes03G184900;Me_Manes15G022900;Mt_Medtr4g117310;Pp_Prupe1G151200;Pt_Potri008G202300;Pv_Phvul003G093000	MergedOrthoGroup000097Sub001
CtTrNR00110_a1_i1	YES	NA	NA	IPR029058	NA	NA	NA	18.75	16.37	11.56	14.58	18.16	16.04	144.98	129.84	92.84	131.9	155.73	108.38	0.0833197	0.877749	NA	At_AT5G19050;Cs_Cucsa253950;Ct_CtTrNR00109;Ct_CtTrNR00110;Dg_DgTrNR05646;Fv_mrna06106;Gm_Glyma07G256800;Gm_Glyma17G017300;Lj_Lj4g3v2400550;Md_MDP0000250354;Md_MDP0000293886;Me_Manes03G184900;Me_Manes15G022900;Mt_Medtr4g117310;Pp_Prupe1G151200;Pt_Potri008G202300;Pv_Phvul003G093000	MergedOrthoGroup000097Sub001
CtTrNR00111_a1_i1	YES	K13083	1.14.13.88	IPR001128;IPR002401;IPR017972	PF00067.19	NA	GO:0003674;GO:0003824;GO:0004497;GO:0005488;GO:0005506;GO:0005575;GO:0005783;GO:0008150;GO:0008152;GO:0009058;GO:0009718;GO:0009812;GO:0009813;GO:0016491;GO:0016705;GO:0016709;GO:0020037;GO:0033772;GO:0042440;GO:0043167;GO:0043169;GO:0043226;GO:0043227;GO:0043229;GO:0043231;GO:0044424;GO:0044444;GO:0044464;GO:0044699;GO:0044710;GO:0044711;GO:0046148;GO:0046283;GO:0046872;GO:0046906;GO:0046914;GO:…	1440.96	1605.49	1782.63	569.18	157.89	294.79	70486	81531	90064	31891	8360	12416	2.64923	0.00795156	NA	Cf_12496d;Ct_CtTrNR00111;Gm_Glyma13G072100;Gm_Glyma20G041700;Lj_Lj2g3v2084440;Lj_Lj6g3v1008110;Me_Manes01G178000;Mt_Medtr3g436540;Pt_Potri001G274600;Pt_Potri009G069100;Pv_Phvul006G018800	MergedOrthoGroup000098
CtTrNR00111_a2_i2	NO	K13083	1.14.13.88	IPR001128;IPR002401;IPR017972	PF00067.19	NA	GO:0003674;GO:0003824;GO:0004497;GO:0005488;GO:0005506;GO:0005575;GO:0005783;GO:0008150;GO:0008152;GO:0009058;GO:0009718;GO:0009812;GO:0009813;GO:0016491;GO:0016705;GO:0016709;GO:0020037;GO:0033772;GO:0042440;GO:0043167;GO:0043169;GO:0043226;GO:0043227;GO:0043229;GO:0043231;GO:0044424;GO:0044444;GO:0044464;GO:0044699;GO:0044710;GO:0044711;GO:0046148;GO:0046283;GO:0046872;GO:0046906;GO:0046914;GO:…	1440.96	1605.49	1782.63	569.18	157.89	294.79	70486	81531	90064	31891	8360	12416	2.64923	0.00795156	NA	Cf_12496d;Ct_CtTrNR00111;Gm_Glyma13G072100;Gm_Glyma20G041700;Lj_Lj2g3v2084440;Lj_Lj6g3v1008110;Me_Manes01G178000;Mt_Medtr3g436540;Pt_Potri001G274600;Pt_Potri009G069100;Pv_Phvul006G018800	MergedOrthoGroup000098
CtTrNR00112_a1_i1	YES	K02888	3.6.4.13	IPR001787;IPR018258;IPR028909	PF00829.18	ENOG4111TX4	GO:0000741;GO:0003674;GO:0003676;GO:0003723;GO:0003735;GO:0005198;GO:0005488;GO:0005575;GO:0005739;GO:0005840;GO:0006412;GO:0006996;GO:0007275;GO:0007338;GO:0008150;GO:0008152;GO:0009058;GO:0009059;GO:0009553;GO:0009555;GO:0009566;GO:0009567;GO:0009987;GO:0010197;GO:0016043;GO:0019538;GO:0019843;GO:0022414;GO:0030529;GO:0032501;GO:0032502;GO:0032991;GO:0034645;GO:0043170;GO:0043226;GO:0043227;GO:…	18.82	23.78	23.35	35.9	38.96	27.11	559	730	717	1223	1259	695	-0.464431	0.140833	NA	At_AT4G30930;Cf_2396d;Cs_Cucsa077520;Ct_CtTrNR00112;Fv_mrna02391;Gm_Glyma07G196700;Gm_Glyma13G179500;Lj_Lj0g3v0266429;Lj_Lj4g3v0451230;Md_MDP0000190008;Md_MDP0000219238;Md_MDP0000722943;Me_Manes16G027700;Mt_Medtr2g058400;Mt_Medtr7g111750;Pp_Prupe4G047500;Pv_Phvul002G233700	MergedOrthoGroup000099
CtTrNR00113_a1_i1	YES	K08245	NA	IPR001461;IPR021109;IPR033121	PF00026.20	NA	GO:0002376;GO:0002478;GO:0002495;GO:0002504;GO:0003674;GO:0003824;GO:0004175;GO:0004190;GO:0005575;GO:0005768;GO:0008150;GO:0008233;GO:0016787;GO:0019882;GO:0019884;GO:0019886;GO:0043226;GO:0043227;GO:0043229;GO:0043231;GO:0044424;GO:0044444;GO:0044464;GO:0048002;GO:0070001;GO:0070011	0.04	0	0	65.7	3.73	0.86	2	0	0	4564	254	42	-8.93592	0.00327141	root	Ct_CtTrNR00113;Ct_CtTrNR04374;Ct_CtTrNR04639;Ct_CtTrNR09973;Dg_DgTrNR11509;Dg_DgTrNR11685	MergedOrthoGroup000100
CtTrNR00113_a1_i2	NO	K08245	NA	IPR001461;IPR021109;IPR033121	PF00026.20	NA	GO:0002376;GO:0002478;GO:0002495;GO:0002504;GO:0003674;GO:0003824;GO:0004175;GO:0004190;GO:0005575;GO:0005768;GO:0008150;GO:0008233;GO:0016787;GO:0019882;GO:0019884;GO:0019886;GO:0043226;GO:0043227;GO:0043229;GO:0043231;GO:0044424;GO:0044444;GO:0044464;GO:0048002;GO:0070001;GO:0070011	0.04	0	0	65.7	3.73	0.86	2	0	0	4564	254	42	-8.93592	0.00327141	root	Ct_CtTrNR00113;Ct_CtTrNR04374;Ct_CtTrNR04639;Ct_CtTrNR09973;Dg_DgTrNR11509;Dg_DgTrNR11685	MergedOrthoGroup000100
CtTrNR00114_a1_i1	YES	K17943	NA	NA	NA	COG5099	GO:0003674;GO:0003676;GO:0003723;GO:0003729;GO:0005488;GO:0005575;GO:0005737;GO:0005886;GO:0006417;GO:0008150;GO:0009889;GO:0010468;GO:0010556;GO:0010608;GO:0016020;GO:0019222;GO:0031323;GO:0031326;GO:0032268;GO:0044424;GO:0044464;GO:0044822;GO:0050789;GO:0050794;GO:0051246;GO:0060255;GO:0065007;GO:0080090;GO:0097159;GO:1901363;GO:2000112	23.06	39.85	31.82	32.6	27.22	38.46	449	801	641	731	579	648	0.110082	0.76201	NA	Cs_Cucsa165170;Ct_CtTrNR00114;Dg_DgTrNR07325;Fv_mrna26337;Lj_Lj0g3v0047679;Lj_Lj2g3v2624100;Md_MDP0000128602;Md_MDP0000847546;Me_Manes10G027800;Mt_Medtr5g080390;Pp_Prupe2G238500;Pt_Potri008G058300;Pt_Potri010G201100;Pv_Phvul008G192100	MergedOrthoGroup000101
CtTrNR00115_a1_i1	YES	K02930	3.6.4.13	IPR002136;IPR013000;IPR023574;IPR025755	PF00573.19;PF14374.3	NA	GO:0003674;GO:0003735;GO:0005198;GO:0005575;GO:0005840;GO:0006412;GO:0008150;GO:0008152;GO:0009058;GO:0009059;GO:0009987;GO:0019538;GO:0030529;GO:0032991;GO:0034645;GO:0043170;GO:0043226;GO:0043228;GO:0043229;GO:0043232;GO:0044237;GO:0044238;GO:0044249;GO:0044260;GO:0044267;GO:0044424;GO:0044444;GO:0044464;GO:0071704;GO:1901576	124.58	169.72	142.07	262.18	239.53	183.6	7905	11150	9311	19011	16473	10031	-0.468731	0.132442	NA	Cs_Cucsa065650;Cs_Cucsa307240;Cs_Cucsa359460;Ct_CtTrNR00115;Ct_CtTrNR14790;Dg_DgTrNR01044;Dg_DgTrNR01045;Fv_mrna17076;Fv_mrna18103;Md_MDP0000160039;Md_MDP0000186031;Md_MDP0000281977;Md_MDP0000318732;Md_MDP0000319874;Pp_Prupe1G078100;Pp_Prupe6G242600	MergedOrthoGroup000102
CtTrNR00116_a1_i1	YES	NA	NA	IPR003439;IPR003593;IPR017871;IPR027417;IPR032781	PF00005.24;PF12848.4	COG0488	GO:0000166;GO:0001882;GO:0001883;GO:0003674;GO:0003824;GO:0005215;GO:0005488;GO:0005524;GO:0008150;GO:0009605;GO:0009607;GO:0009624;GO:0016462;GO:0016787;GO:0016817;GO:0016818;GO:0016887;GO:0017076;GO:0017111;GO:0030554;GO:0032549;GO:0032550;GO:0032553;GO:0032555;GO:0032559;GO:0035639;GO:0036094;GO:0043167;GO:0043168;GO:0043207;GO:0050896;GO:0051704;GO:0051707;GO:0097159;GO:0097367;GO:1901265;GO:…	20.57	28.31	28.91	10.21	13.63	15.96	1472	2098	2137	835	1057	983	1.14806	0.00378981	nodule	Cf_523d;Cs_Cucsa101640;Ct_CtTrNR00116;Dg_DgTrNR13231;Fv_mrna20229;Gm_Glyma04G218900;Gm_Glyma06G146900;Lj_Lj1g3v1219030;Md_MDP0000188893;Md_MDP0000485575;Md_MDP0000594737;Md_MDP0000862728;Mt_Medtr3g095010;Pp_Prupe6G171800;Pv_Phvul009G139100	MergedOrthoGroup000103
CtTrNR00117_a1_i1	YES	NA	NA	IPR003441	PF02365.12	NA	GO:0003674;GO:0003676;GO:0003677;GO:0005488;GO:0005575;GO:0005634;GO:0006139;GO:0006351;GO:0006355;GO:0006725;GO:0006807;GO:0008150;GO:0008152;GO:0009058;GO:0009059;GO:0009889;GO:0009987;GO:0010468;GO:0010556;GO:0016070;GO:0018130;GO:0019219;GO:0019222;GO:0019438;GO:0031323;GO:0031326;GO:0032774;GO:0034641;GO:0034645;GO:0034654;GO:0043170;GO:0043226;GO:0043227;GO:0043229;GO:0043231;GO:0044237;GO:…	140.35	19.7	43.98	16.68	16.76	13.79	5311	771	1720	723	689	450	2.05875	0.0377436	NA	At_AT4G27410;Cf_12291d;Cs_Cucsa341800;Ct_CtTrNR00117;Fv_mrna31149;Gm_Glyma06G248900;Gm_Glyma12G149100;Gm_Glyma12G221500;Gm_Glyma13G279900;Lj_Lj0g3v0346819;Lj_Lj3g3v0666910;Lj_Lj3g3v0667930;Md_MDP0000294127;Md_MDP0000869140;Me_Manes03G114200;Me_Manes15G084800;Mt_Medtr2g079990;Mt_Medtr8g059170;Pp_Prupe4G186800;Pt_Potri001G404100;Pt_Potri011G123300;Pv_Phvul005G084500;Pv_Phvul011G147800	MergedOrthoGroup000104
CtTrNR00118_a1_i1	YES	K09286	NA	IPR001471;IPR016177	NA	NA	GO:0000160;GO:0001071;GO:0001101;GO:0002218;GO:0002252;GO:0002253;GO:0002376;GO:0002682;GO:0002684;GO:0003674;GO:0003676;GO:0003677;GO:0003700;GO:0005488;GO:0005575;GO:0005634;GO:0006139;GO:0006351;GO:0006355;GO:0006725;GO:0006807;GO:0007165;GO:0008150;GO:0008152;GO:0009058;GO:0009059;GO:0009719;GO:0009723;GO:0009725;GO:0009737;GO:0009755;GO:0009864;GO:0009867;GO:0009873;GO:0009889;GO:0009890;GO:…	95.57	124.52	157.92	144.06	259.82	138.45	2065	2779	3530	3581	6126	2587	-0.320781	0.39218	NA	At_AT1G53170;At_AT3G15210;Cs_Cucsa122930;Ct_CtTrNR00118;Dg_DgTrNR11739;Fv_mrna00975;Gm_Glyma06G236400;Gm_Glyma12G226600;Gm_Glyma13G274100;Md_MDP0000522860;Md_MDP0000715680;Me_Manes03G106300;Mt_Medtr2g078680;Pp_Prupe4G176200;Pt_Potri001G397200;Pt_Potri011G115600;Pv_Phvul005G074700;Pv_Phvul011G162900	MergedOrthoGroup000105
CtTrNR00119_a1_i1	YES	K10781	3.1.2.14;3.1.2.21	IPR002864;IPR021113;IPR029069	PF01643.14;PF12590.5	NA	GO:0003674;GO:0003824;GO:0005575;GO:0006082;GO:0006629;GO:0006631;GO:0006633;GO:0008150;GO:0008152;GO:0008610;GO:0009058;GO:0009507;GO:0009536;GO:0009987;GO:0016053;GO:0016787;GO:0016788;GO:0016790;GO:0019752;GO:0032787;GO:0043226;GO:0043227;GO:0043229;GO:0043231;GO:0043436;GO:0044237;GO:0044238;GO:0044249;GO:0044255;GO:0044281;GO:0044283;GO:0044424;GO:0044444;GO:0044464;GO:0044699;GO:0044710;GO:…	99.39	141.66	99.74	61.28	70.66	64.94	4644	6850	4815	3276	3583	2615	0.943387	0.00765281	NA	At_AT1G08510;Cf_2462d;Cs_Cucsa116190;Cs_Cucsa235810;Ct_CtTrNR00119;Dg_DgTrNR15166;Dg_DgTrNR15167;Fv_mrna30940;Gm_Glyma04G151600;Gm_Glyma05G012300;Gm_Glyma06G211300;Gm_Glyma17G120400;Lj_Lj0g3v0119999;Md_MDP0000148903;Md_MDP0000218939;Md_MDP0000829157;Me_Manes16G064400;Me_ManesS047300;Mt_Medtr4g112970;Pp_Prupe7G234600;Pt_Potri006G155800;Pt_Potri006G157200;Pt_Potri018G072700;Pt_PotriT082100;Pv_Phvul…	MergedOrthoGroup000106
CtTrNR00120_a1_i1	YES	NA	NA	IPR025520	PF14364.3	NA	NA	19.04	5.68	12.8	2.62	2.21	3.18	283	87	197	45	36	41	2.33078	0.0198278	NA	Ct_CtTrNR00120;Md_MDP0000182715;Md_MDP0000276770;Me_Manes12G008000;Me_Manes13G008500;Pp_Prupe1G222200;Pt_Potri001G059800;Pt_Potri003G168200	MergedOrthoGroup000107
CtTrNR00121_a1_i1	YES	NA	NA	NA	PF13917.3	ENOG410XUV5	GO:0003674;GO:0003676;GO:0005488;GO:0008270;GO:0043167;GO:0043169;GO:0046872;GO:0046914;GO:0097159;GO:1901363	71.04	83.06	86.39	60.31	70.37	68.32	3479	4210	4371	3379	3739	2883	0.442944	0.0487754	NA	At_AT5G49400;Cf_3862d;Cs_Cucsa109310;Ct_CtTrNR00121;Dg_DgTrNR09311;Fv_mrna05150;Gm_Glyma07G241300;Gm_Glyma17G032500;Lj_Lj4g3v2267670;Lj_Lj4g3v2267680;Md_MDP0000189048;Md_MDP0000409515;Me_Manes03G202700;Pp_Prupe1G122100;Pt_Potri008G107100;Pt_Potri010G142400;Pv_Phvul003G112500;Pv_Phvul008G245800	MergedOrthoGroup000108
CtTrNR00122_a1_i1	YES	K03661	3.4.23.5	IPR000245;IPR002379	PF00137.18	COG0636	GO:0000139;GO:0003674;GO:0005215;GO:0005575;GO:0005773;GO:0005789;GO:0006810;GO:0006811;GO:0006812;GO:0006818;GO:0008150;GO:0008324;GO:0009987;GO:0015075;GO:0015077;GO:0015078;GO:0015672;GO:0015988;GO:0015991;GO:0015992;GO:0016020;GO:0016021;GO:0022857;GO:0022890;GO:0022891;GO:0022892;GO:0031090;GO:0031224;GO:0032991;GO:0033177;GO:0033179;GO:0034220;GO:0043226;GO:0043227;GO:0043229;GO:0043231;GO:…	100.51	128.16	109.79	110.13	90.23	91.58	2814	3709	3178	3539	2750	2214	0.378911	0.155486	NA	Ct_CtTrNR00122	MergedOrthoGroup000109
CtTrNR00123_a1_i1	YES	NA	NA	IPR004864;IPR013783;IPR013990	NA	NA	NA	16.88	6.74	10.76	23.41	29.39	28.65	361	149	238	576	686	530	-1.07895	0.0756243	NA	At_AT4G23610;Cs_Cucsa303600;Ct_CtTrNR00123;Fv_mrna31977;Gm_Glyma05G212600;Gm_Glyma08G019000;Lj_Lj4g3v3001260;Md_MDP0000121041;Md_MDP0000482907;Me_Manes02G016000;Mt_Medtr8g099035;Pp_Prupe5G109900;Pt_Potri001G098100;Pt_Potri003G133400;Pv_Phvul002G293800	MergedOrthoGroup000110
CtTrNR00124_a1_i1	YES	NA	NA	IPR007770	NA	NA	NA	47.21	3.2	18.66	35.46	18.59	28.38	1341	94	548	1156	575	696	-0.17616	0.785244	NA	At_AT3G02430;At_AT4G24310;Ct_CtTrNR00124;Dg_DgTrNR10150;Fv_mrna29160;Lj_Lj6g3v2275140;Md_MDP0000233935;Me_Manes07G023700;Pp_Prupe1G578700;Pt_Potri003G008600;Pt_Potri004G223500	MergedOrthoGroup000111
CtTrNR00125_a1_i1	NO	K07390	NA	IPR002109;IPR004480;IPR012336;IPR033658	PF00462.21	NA	GO:0003674;GO:0003824;GO:0005488;GO:0005575;GO:0005759;GO:0008150;GO:0009055;GO:0009987;GO:0015035;GO:0015036;GO:0016491;GO:0016667;GO:0019725;GO:0031974;GO:0042592;GO:0043167;GO:0043169;GO:0043233;GO:0044422;GO:0044424;GO:0044429;GO:0044444;GO:0044446;GO:0044464;GO:0044699;GO:0044763;GO:0045454;GO:0046872;GO:0050789;GO:0050794;GO:0051536;GO:0051537;GO:0051540;GO:0065007;GO:0065008;GO:0070013	0	0	0	12.79	10.4	16.55	0	0	0	240	152	230	-8.50033	0.00252856	root	Ct_CtTrNR00125	MergedOrthoGroup000112
CtTrNR00125_a1_i2	YES	K07390	NA	IPR002109;IPR004480;IPR012336;IPR033658	PF00462.21	NA	GO:0003674;GO:0003824;GO:0005488;GO:0005575;GO:0005759;GO:0008150;GO:0009055;GO:0009987;GO:0015035;GO:0015036;GO:0016491;GO:0016667;GO:0019725;GO:0031974;GO:0042592;GO:0043167;GO:0043169;GO:0043233;GO:0044422;GO:0044424;GO:0044429;GO:0044444;GO:0044446;GO:0044464;GO:0044699;GO:0044763;GO:0045454;GO:0046872;GO:0050789;GO:0050794;GO:0051536;GO:0051537;GO:0051540;GO:0065007;GO:0065008;GO:0070013	0	0	0	12.79	10.4	16.55	0	0	0	240	152	230	-8.50033	0.00252856	root	Ct_CtTrNR00125	MergedOrthoGroup000112
CtTrNR00126_a1_i1	YES	K10661	2.3.2.27	IPR011016;IPR013083	PF12906.4	COG5183	GO:0001101;GO:0003674;GO:0003824;GO:0004842;GO:0005488;GO:0005575;GO:0006629;GO:0006720;GO:0006725;GO:0006950;GO:0008150;GO:0008152;GO:0008270;GO:0008299;GO:0008610;GO:0009058;GO:0009059;GO:0009414;GO:0009415;GO:0009628;GO:0009698;GO:0009699;GO:0009893;GO:0009987;GO:0010025;GO:0010035;GO:0010143;GO:0010166;GO:0010345;GO:0016021;GO:0016740;GO:0016874;GO:0019222;GO:0019438;GO:0019748;GO:0019787;GO:…	65.78	98.81	73.7	58.57	71.62	77.08	7002	10896	8100	7115	8252	7059	0.359244	0.140835	NA	At_AT4G34100;Cf_21775d;Cs_Cucsa219750;Ct_CtTrNR00126;Dg_DgTrNR08359;Fv_mrna02137;Fv_mrna25559;Gm_Glyma02G103800;Gm_Glyma07G215200;Lj_Lj4g3v0620270;Md_MDP0000258746;Md_MDP0000487229;Md_MDP0000577019;Md_MDP0000930064;Me_Manes07G072800;Me_Manes10G078500;Mt_Medtr4g085550;Pp_Prupe8G129300;Pt_Potri001G304100;Pt_Potri009G099400;Pv_Phvul003G047600	MergedOrthoGroup000113
CtTrNR00127_a1_i1	YES	K01166	NA	IPR001568;IPR018188;IPR033130;IPR033697	PF00445.15	ENOG4111M7G	GO:0003674;GO:0003676;GO:0003723;GO:0003824;GO:0004518;GO:0004519;GO:0004521;GO:0004540;GO:0005488;GO:0016787;GO:0016788;GO:0016892;GO:0016894;GO:0033897;GO:0097159;GO:1901363	16.48	23.43	9.93	70.24	16.29	34.83	295	433	184	1450	319	540	-1.12549	0.171489	NA	Ct_CtTrNR00127;Dg_DgTrNR10440;Md_MDP0000359776;Pp_Prupe1G275400	MergedOrthoGroup000114
CtTrNR00128_a1_i1	YES	NA	NA	IPR008889	NA	NA	GO:0005575;GO:0005634;GO:0006355;GO:0006950;GO:0006952;GO:0008150;GO:0009889;GO:0010185;GO:0010468;GO:0010556;GO:0019219;GO:0019222;GO:0031323;GO:0031326;GO:0031347;GO:0031348;GO:0043226;GO:0043227;GO:0043229;GO:0043231;GO:0043433;GO:0044092;GO:0044424;GO:0044464;GO:0048519;GO:0048583;GO:0048585;GO:0050789;GO:0050794;GO:0050896;GO:0051090;GO:0051171;GO:0051245;GO:0051252;GO:0060255;GO:0065007;GO:…	44.73	39.58	53.87	47.49	54.05	41.23	1364	1248	1698	1661	1793	1085	0.113665	0.689903	NA	At_AT1G28280;At_AT2G33780;Cs_Cucsa046270;Cs_Cucsa126760;Ct_CtTrNR00128;Dg_DgTrNR09140;Fv_mrna02378;Gm_Glyma07G198000;Gm_Glyma09G099800;Gm_Glyma13G178500;Gm_Glyma13G238100;Gm_Glyma15G075200;Lj_Lj4g3v0462450;Lj_Lj6g3v2018680;Lj_Lj6g3v2018690;Md_MDP0000183156;Md_MDP0000317249;Me_Manes16G028900;Me_Manes17G046600;Mt_Medtr2g013950;Mt_Medtr4g088695;Pp_Prupe4G048900;Pt_Potri004G044800;Pt_Potri011G053700;…	MergedOrthoGroup000115
CtTrNR00129_a1_i1	YES	NA	NA	IPR007493	PF04398.9	NA	NA	206.87	115.15	123.28	143.31	123.25	148.13	2768	1588	1709	2220	1811	1721	0.221045	0.399745	NA	At_AT5G49600;Cf_20611d;Cs_Cucsa009130;Ct_CtTrNR00129;Gm_Glyma07G236700;Gm_Glyma17G036800;Lj_Lj0g3v0205919;Lj_Lj4g3v2253560;Me_Manes15G002600;Mt_Medtr4g122930;Pt_Potri010G149100;Pv_Phvul003G117900	MergedOrthoGroup000116
CtTrNR00129_a2_i2	NO	NA	NA	IPR007493	PF04398.9	NA	NA	206.87	115.15	123.28	143.31	123.25	148.13	2768	1588	1709	2220	1811	1721	0.221045	0.399745	NA	At_AT5G49600;Cf_20611d;Cs_Cucsa009130;Ct_CtTrNR00129;Gm_Glyma07G236700;Gm_Glyma17G036800;Lj_Lj0g3v0205919;Lj_Lj4g3v2253560;Me_Manes15G002600;Mt_Medtr4g122930;Pt_Potri010G149100;Pv_Phvul003G117900	MergedOrthoGroup000116
CtTrNR00130_a1_i1	YES	NA	NA	IPR006510;IPR007818	PF05142.9	ENOG41108W1	GO:0003674;GO:0003676;GO:0003677;GO:0005488;GO:0005575;GO:0005634;GO:0006139;GO:0006351;GO:0006725;GO:0006807;GO:0007165;GO:0007275;GO:0008150;GO:0008152;GO:0009058;GO:0009059;GO:0009299;GO:0009734;GO:0009755;GO:0009850;GO:0009851;GO:0009987;GO:0010817;GO:0016070;GO:0018130;GO:0019438;GO:0032501;GO:0032502;GO:0032774;GO:0034641;GO:0034645;GO:0034654;GO:0042445;GO:0042446;GO:0043167;GO:0043169;GO:…	8.76	8.56	13.52	8.35	2.83	5.17	210	212	335	230	74	107	1.05565	0.125612	NA	At_AT1G19790;At_AT1G75520;Cs_Cucsa159620;Cs_Cucsa342770;Cs_Cucsa345910;Ct_CtTrNR00130;Ct_CtTrNR11768;Dg_DgTrNR09666;Dg_DgTrNR14395;Fv_mrna08472;Gm_Glyma04G027400;Gm_Glyma06G027500;Gm_Glyma14G216400;Gm_Glyma17G255000;Lj_Lj1g3v2140900;Lj_Lj5g3v0155490;Md_MDP0000201853;Md_MDP0000239474;Me_Manes05G153200;Me_Manes18G018200;Mt_Medtr1g023230;Mt_Medtr3g112510;Pp_Prupe1G371500;Pt_Potri002G028500;Pt_Potri0…	MergedOrthoGroup000117
CtTrNR00131_a1_i1	YES	NA	NA	IPR008889	PF05678.11	ENOG410ZA7G	GO:0001666;GO:0003006;GO:0005575;GO:0005634;GO:0006950;GO:0008150;GO:0009628;GO:0009791;GO:0009908;GO:0009987;GO:0022414;GO:0032501;GO:0032502;GO:0033554;GO:0036293;GO:0036294;GO:0042221;GO:0043226;GO:0043227;GO:0043229;GO:0043231;GO:0044424;GO:0044464;GO:0044699;GO:0044702;GO:0044707;GO:0044767;GO:0048367;GO:0048608;GO:0048731;GO:0048856;GO:0050896;GO:0051716;GO:0070482;GO:0070887;GO:0071453;GO:…	58.8	20.5	31.05	114.88	39.31	51.84	1164	419	636	2619	850	888	-0.730266	0.0221273	NA	At_AT2G22880;At_AT4G37710;Cs_Cucsa103330;Ct_CtTrNR00131;Fv_mrna05795;Gm_Glyma01G195300;Gm_Glyma05G107500;Gm_Glyma11G046400;Gm_Glyma17G159600;Lj_Lj2g3v1981820;Lj_Lj4g3v0731780;Md_MDP0000141939;Md_MDP0000250600;Me_Manes12G116300;Me_Manes13G109800;Mt_Medtr4g097280;Mt_Medtr4g097350;Mt_Medtr4g097360;Mt_Medtr5g015190;Pp_Prupe6G218200;Pp_Prupe6G218300;Pt_Potri007G006200;Pt_Potri014G006400;Pt_Potri014G00…	MergedOrthoGroup000118
CtTrNR00132_a1_i1	YES	K20291	NA	IPR013167	PF08318.9	ENOG410XS60	GO:0000139;GO:0005575;GO:0005783;GO:0006810;GO:0008104;GO:0008150;GO:0015031;GO:0016020;GO:0016192;GO:0031090;GO:0033036;GO:0043226;GO:0043227;GO:0043229;GO:0043231;GO:0044422;GO:0044424;GO:0044431;GO:0044444;GO:0044446;GO:0044464;GO:0044699;GO:0044765;GO:0045184;GO:0046907;GO:0048193;GO:0051179;GO:0051234;GO:0051649;GO:0071702;GO:0098588;GO:1902578;GO:1902582	23.42	20.5	17.51	14.33	13.84	12.56	1902	1724	1468	1329	1217	878	0.762005	0.0121732	NA	At_AT4G01400;Cf_1514d;Cs_Cucsa349770;Ct_CtTrNR00132;Dg_DgTrNR10147;Fv_mrna11791;Fv_mrna16091;Fv_mrna18623;Fv_mrna29919;Gm_Glyma03G261100;Gm_Glyma19G260100;Lj_Lj5g3v0380100;Md_MDP0000204342;Md_MDP0000300217;Md_MDP0000649912;Md_MDP0000724757;Md_MDP0000790687;Me_Manes01G239800;Me_Manes05G016300;Me_Manes05G016400;Mt_Medtr7g118220;Pp_Prupe2G092100;Pp_Prupe2G197800;Pt_Potri002G179600;Pv_Phvul009G254600…	MergedOrthoGroup000119Sub001
CtTrNR00133_a1_i1	YES	NA	NA	IPR005018;IPR017214	NA	NA	GO:0003674;GO:0005488;GO:0005575;GO:0005886;GO:0007165;GO:0008150;GO:0008152;GO:0009734;GO:0009755;GO:0016020;GO:0031224;GO:0031225;GO:0043167;GO:0043169;GO:0044425;GO:0044464;GO:0044699;GO:0044710;GO:0046872;GO:0050789;GO:0050794;GO:0055114;GO:0065007	8.82	16.14	14.66	107.04	13.97	13.48	154	291	265	2156	267	204	-1.63528	0.206526	NA	Ct_CtTrNR00133;Dg_DgTrNR02476;Fv_mrna17473;Md_MDP0000266051;Md_MDP0000367733;Pp_Prupe7G210500;Pp_Prupe8G192600;Pp_Prupe8G192700	MergedOrthoGroup000120
CtTrNR00134_a1_i1	YES	NA	NA	IPR019180	PF09791.6	NA	GO:0005575;GO:0005739;GO:0043226;GO:0043227;GO:0043229;GO:0043231;GO:0044424;GO:0044444;GO:0044464	25.14	16.35	20.98	20.43	20.12	16.3	404	271	349	379	354	227	0.283219	0.41562	NA	At_AT5G17280;Cs_Cucsa043330;Ct_CtTrNR00134;Dg_DgTrNR10680;Fv_mrna14916;Gm_Glyma02G052200;Lj_Lj0g3v0059399;Md_MDP0000152705;Md_MDP0000256020;Md_MDP0000314786;Me_Manes02G175500;Mt_Medtr8g076660;Pp_Prupe7G163800;Pt_Potri007G017200;Pv_Phvul003G257700	MergedOrthoGroup000121Sub001
CtTrNR00135_a1_i1	YES	NA	NA	NA	NA	ENOG410YTYC	GO:0003674;GO:0005488;GO:0005575;GO:0006464;GO:0007623;GO:0008150;GO:0008152;GO:0009314;GO:0009416;GO:0009507;GO:0009521;GO:0009523;GO:0009535;GO:0009536;GO:0009628;GO:0009642;GO:0009644;GO:0009987;GO:0015979;GO:0016020;GO:0016021;GO:0016168;GO:0018298;GO:0019538;GO:0031224;GO:0032991;GO:0034357;GO:0036211;GO:0042651;GO:0043170;GO:0043226;GO:0043227;GO:0043229;GO:0043231;GO:0043234;GO:0043412;GO:…	17.57	12.73	18.53	5.96	11.14	8.71	237	177	259	93	165	102	1.073	0.0996801	NA	At_AT5G02120;Cs_Cucsa175620;Ct_CtTrNR00135;Dg_DgTrNR00646;Fv_mrna18461;Gm_Glyma07G135300;Gm_Glyma18G185300;Lj_Lj1g3v3444150;Md_MDP0000152670;Md_MDP0000318026;Md_MDP0000362154;Md_MDP0000493795;Me_Manes09G093900;Mt_Medtr7g062970;Pp_Prupe6G259200;Pt_Potri006G088200;Pv_Phvul008G118000	MergedOrthoGroup000122
CtTrNR00136_a1_i1	YES	K13963	2.7.1.153	IPR023796	PF00079.17	COG4826	GO:0003674;GO:0004857;GO:0004866;GO:0004867;GO:0004869;GO:0005575;GO:0005576;GO:0005615;GO:0008150;GO:0009892;GO:0010466;GO:0010605;GO:0010951;GO:0010955;GO:0019222;GO:0030162;GO:0030234;GO:0030414;GO:0031323;GO:0031324;GO:0032268;GO:0032269;GO:0043086;GO:0044092;GO:0044421;GO:0045861;GO:0048046;GO:0048519;GO:0048523;GO:0050789;GO:0050790;GO:0050794;GO:0051246;GO:0051248;GO:0051336;GO:0051346;GO:…	2.49	8.43	3.46	18.53	97.76	31.98	3.43	11.62	5	31.16	153.65	39.28	-3.11111	0.0175107	NA	Ct_CtTrNR00136;Ct_CtTrNR07118;Ct_CtTrNR12823;Ct_CtTrNR15181;Pt_Potri017G100900	MergedOrthoGroup000021
CtTrNR00137_a1_i1	YES	NA	NA	IPR001005;IPR009057;IPR017884	PF00249.28	COG5269	GO:0003674;GO:0003676;GO:0003677;GO:0005488;GO:0005575;GO:0005634;GO:0006139;GO:0006351;GO:0006355;GO:0006725;GO:0006807;GO:0008150;GO:0008152;GO:0009058;GO:0009059;GO:0009889;GO:0009987;GO:0010468;GO:0010556;GO:0016070;GO:0018130;GO:0019219;GO:0019222;GO:0019438;GO:0031323;GO:0031326;GO:0032774;GO:0034641;GO:0034645;GO:0034654;GO:0043170;GO:0043226;GO:0043227;GO:0043229;GO:0043231;GO:0044237;GO:…	32.99	21.77	47.07	2.9	15.7	8.33	843	575	1244	85	437	184	2.06628	0.0512013	NA	At_AT1G19510;At_AT1G75250;Ct_CtTrNR00137;Fv_mrna15159;Md_MDP0000201680;Md_MDP0000227592;Me_Manes05G158300;Me_Manes18G023500;Pp_Prupe1G378000;Pt_Potri002G035000;Pt_Potri005G228000	MergedOrthoGroup000123
CtTrNR00138_a1_i1	YES	K00344	NA	IPR002364;IPR011032;IPR013149;IPR013154;IPR016040;IPR020843	PF00107.23;PF08240.9;PF13602.3	NA	GO:0003674;GO:0003676;GO:0003723;GO:0003824;GO:0003960;GO:0005488;GO:0006950;GO:0006979;GO:0008150;GO:0008152;GO:0008270;GO:0009987;GO:0016491;GO:0016627;GO:0016628;GO:0016651;GO:0016655;GO:0017091;GO:0032440;GO:0033554;GO:0034599;GO:0042221;GO:0043167;GO:0043169;GO:0044699;GO:0044710;GO:0046872;GO:0046914;GO:0050896;GO:0051716;GO:0055114;GO:0070887;GO:0097159;GO:1901363	0	0.09	0.06	8.47	10.09	23.23	0	3	2	331	374	683	-7.84379	0.0028705	root	Ct_CtTrNR00138	MergedOrthoGroup000124
CtTrNR00139_a1_i1	YES	K04523	NA	IPR000626;IPR009060;IPR015940;IPR029071	PF00240.20;PF00627.28;PF10302.6;PF11976.5;PF13881.3;PF14560.3	NA	GO:0003674;GO:0005488;GO:0005515;GO:0005575;GO:0005634;GO:0005829;GO:0006461;GO:0006508;GO:0006511;GO:0006996;GO:0008150;GO:0008152;GO:0009056;GO:0009057;GO:0009892;GO:0009894;GO:0009895;GO:0009987;GO:0010498;GO:0010605;GO:0016043;GO:0019222;GO:0019538;GO:0019941;GO:0022402;GO:0022607;GO:0030163;GO:0030433;GO:0030474;GO:0031023;GO:0031593;GO:0032182;GO:0042176;GO:0042177;GO:0043130;GO:0043161;GO:…	0	0.04	0	25.92	14.13	32.46	0	1	0	739	382	696	-9.481	0.00257961	root	Ct_CtTrNR00139	MergedOrthoGroup000125
CtTrNR00140_a1_i1	YES	NA	NA	NA	NA	ENOG410YZZS	NA	5.6	7.86	5.4	8.3	13.71	16.55	74	107	74	127	199	190	-0.841706	0.164017	NA	Ct_CtTrNR00140;Me_Manes07G142000;Me_Manes10G003400;Pt_Potri019G061400	MergedOrthoGroup000126
CtTrNR00141_a1_i1	YES	NA	NA	NA	NA	NA	NA	4.57	21.19	6.01	11.77	1.51	5.86	72	344	98	214	26	80	0.841123	0.56205	NA	Ct_CtTrNR00141;Dg_DgTrNR11275;Fv_mrna12497;Gm_Glyma13G110200;Gm_Glyma17G049500;Lj_Lj4g3v2192520;Lj_Lj4g3v2192540;Me_Manes16G095600;Mt_Medtr4g125370;Pp_Prupe7G199300;Pt_Potri018G065700;Pv_Phvul003G131000	MergedOrthoGroup000127Sub001
CtTrNR00142_a1_i1	YES	NA	NA	IPR000719;IPR008271;IPR011009;IPR017441	PF00069.22;PF07714.14	ENOG410XQ0C	GO:0000166;GO:0001882;GO:0001883;GO:0003006;GO:0003674;GO:0003824;GO:0004672;GO:0004674;GO:0005488;GO:0005515;GO:0005524;GO:0005575;GO:0005634;GO:0005737;GO:0005886;GO:0006464;GO:0006468;GO:0006793;GO:0006796;GO:0007165;GO:0008134;GO:0008150;GO:0008152;GO:0009888;GO:0009987;GO:0016020;GO:0016301;GO:0016310;GO:0016740;GO:0016772;GO:0016773;GO:0017076;GO:0019538;GO:0022414;GO:0030554;GO:0032502;GO:…	26.86	41.37	43.7	34.43	48	48.93	1032	1644	1735	1515	2003	1621	-0.0703325	0.713201	NA	At_AT1G51170;At_AT3G20830;Cs_Cucsa065420;Ct_CtTrNR00142;Dg_DgTrNR07545;Fv_mrna20615;Gm_Glyma11G131800;Gm_Glyma12G056000;Lj_Lj3g3v3245270;Md_MDP0000206998;Md_MDP0000417704;Me_Manes06G167100;Me_Manes14G000800;Mt_Medtr4g065080;Pp_Prupe6G022800;Pt_Potri001G018300;Pt_Potri003G205800;Pv_Phvul011G057900	MergedOrthoGroup000128
CtTrNR00143_a1_i1	YES	NA	NA	NA	PF13386.3	NA	GO:0005575;GO:0005886;GO:0006810;GO:0008150;GO:0016020;GO:0016021;GO:0031224;GO:0044425;GO:0044464;GO:0051179;GO:0051234	33.31	52.6	31.64	35.9	33.15	29.71	1253	2047	1230	1547	1355	964	0.396542	0.187645	NA	At_AT2G16800;At_AT4G35080;Cf_1188d;Cf_8545d;Cs_Cucsa234220;Cs_Cucsa370500;Ct_CtTrNR00143;Dg_DgTrNR03236;Dg_DgTrNR10956;Fv_mrna02038;Gm_Glyma04G003500;Gm_Glyma06G003400;Gm_Glyma09G218700;Gm_Glyma12G033600;Lj_Lj1g3v3330550;Lj_Lj3g3v3409070;Md_MDP0000172234;Md_MDP0000225404;Me_Manes04G076200;Me_Manes11G096400;Mt_Medtr4g073010;Pp_Prupe7G263700;Pp_Prupe8G165900;Pt_Potri004G175700;Pt_Potri009G135600;Pv…	MergedOrthoGroup000129
CtTrNR00144_a1_i1	YES	K20716	2.7.11.1	IPR000719;IPR008271;IPR011009;IPR017441	PF00069.22;PF07714.14	ENOG410XQGS	GO:0000166;GO:0001882;GO:0001883;GO:0001932;GO:0001934;GO:0003006;GO:0003674;GO:0003824;GO:0004672;GO:0004674;GO:0004702;GO:0004709;GO:0004871;GO:0005057;GO:0005488;GO:0005524;GO:0005575;GO:0005938;GO:0006464;GO:0006468;GO:0006793;GO:0006796;GO:0006950;GO:0007165;GO:0007346;GO:0008150;GO:0008152;GO:0009605;GO:0009653;GO:0009893;GO:0009987;GO:0009991;GO:0010562;GO:0010604;GO:0016021;GO:0016301;GO:…	9.58	16.33	7.37	3.69	3.93	4.58	269	474	214	119	120	111	1.62772	0.02905	NA	Ct_CtTrNR00144;Fv_mrna23961;Gm_Glyma06G307600;Gm_Glyma12G097200;Gm_Glyma12G192500;Gm_Glyma13G309900;Lj_Lj3g3v1313780;Lj_Lj3g3v2920960;Md_MDP0000210668;Md_MDP0000299779;Me_Manes12G072900;Me_Manes13G069600;Mt_Medtr2g088020;Mt_Medtr4g049730;Pp_Prupe3G215000;Pt_Potri002G228200;Pt_Potri014G155000;Pv_Phvul005G115900;Pv_Phvul011G102000	MergedOrthoGroup000130
CtTrNR00145_a1_i1	YES	NA	NA	IPR000315	PF00643.21	ENOG410YBMW	GO:0000988;GO:0000989;GO:0001071;GO:0003674;GO:0003676;GO:0003677;GO:0003700;GO:0003712;GO:0005488;GO:0005575;GO:0005622;GO:0005634;GO:0006139;GO:0006351;GO:0006355;GO:0006725;GO:0006807;GO:0008150;GO:0008152;GO:0008270;GO:0009058;GO:0009059;GO:0009314;GO:0009416;GO:0009628;GO:0009889;GO:0009987;GO:0010468;GO:0010556;GO:0016070;GO:0018130;GO:0019219;GO:0019222;GO:0019438;GO:0031323;GO:0031326;GO:…	26.19	27.33	30.12	7.58	12.64	17.23	1093	1180	1299	362	573	620	1.37392	0.00992283	NA	At_AT1G06040;At_AT2G31380;Cs_Cucsa362200;Ct_CtTrNR00145;Dg_DgTrNR09501;Fv_mrna21665;Gm_Glyma11G127100;Gm_Glyma12G051700;Lj_Lj0g3v0110939;Md_MDP0000144896;Md_MDP0000297449;Md_MDP0000315366;Md_MDP0000337263;Me_Manes04G044000;Me_Manes11G122000;Mt_Medtr4g067320;Pp_Prupe1G197100;Pp_Prupe3G155900;Pt_Potri007G130100;Pt_Potri017G028300;Pv_Phvul011G053700	MergedOrthoGroup000131Sub001
CtTrNR00146_a1_i1	YES	NA	NA	IPR008011	PF05347.12	NA	NA	21.72	27.38	21.68	15.27	17.34	16.36	255	331	264	208	224	167	0.68807	0.0998743	NA	At_AT1G76060;Cs_Cucsa394010;Ct_CtTrNR00146;Dg_DgTrNR10716;Fv_mrna08579;Gm_Glyma09G042800;Gm_Glyma14G222200;Gm_Glyma17G261100;Lj_Lj5g3v0255610;Md_MDP0000122747;Md_MDP0000423596;Me_Manes05G142900;Mt_Medtr1g026078;Pp_Prupe1G359800;Pt_Potri002G016600;Pv_Phvul001G003000	MergedOrthoGroup000132
CtTrNR00146_a2_i2	NO	NA	NA	IPR008011	PF05347.12	NA	NA	21.72	27.38	21.68	15.27	17.34	16.36	255	331	264	208	224	167	0.68807	0.0998743	NA	At_AT1G76060;Cs_Cucsa394010;Ct_CtTrNR00146;Dg_DgTrNR10716;Fv_mrna08579;Gm_Glyma09G042800;Gm_Glyma14G222200;Gm_Glyma17G261100;Lj_Lj5g3v0255610;Md_MDP0000122747;Md_MDP0000423596;Me_Manes05G142900;Mt_Medtr1g026078;Pp_Prupe1G359800;Pt_Potri002G016600;Pv_Phvul001G003000	MergedOrthoGroup000132
CtTrNR00147_a1_i1	YES	NA	NA	IPR001841;IPR013083	PF00097.22;PF13445.3;PF13639.3;PF13923.3;PF17123.2	NA	GO:0000209;GO:0003674;GO:0003824;GO:0004842;GO:0005488;GO:0005515;GO:0005575;GO:0005829;GO:0006464;GO:0006508;GO:0006511;GO:0008150;GO:0008152;GO:0008270;GO:0009056;GO:0009057;GO:0009987;GO:0010498;GO:0016567;GO:0016740;GO:0019538;GO:0019787;GO:0019941;GO:0030163;GO:0032446;GO:0036211;GO:0042787;GO:0043161;GO:0043167;GO:0043169;GO:0043170;GO:0043412;GO:0043632;GO:0044237;GO:0044238;GO:0044248;GO:…	15.38	17.39	22.01	11.85	16.88	16.97	425	497	629	376	508	405	0.425984	0.149508	NA	At_AT1G49850;Cs_Cucsa219270;Ct_CtTrNR00147;Dg_DgTrNR01862;Dg_DgTrNR09160;Dg_DgTrNR11732;Fv_mrna25583;Fv_mrna25584;Gm_Glyma10G259300;Gm_Glyma20G131600;Lj_Lj5g3v2111950;Md_MDP0000154781;Md_MDP0000168543;Me_Manes07G063200;Me_Manes10G074800;Mt_Medtr1g106815;Pp_Prupe8G140300;Pt_Potri001G297000;Pt_Potri009G091200;Pv_Phvul007G042900	MergedOrthoGroup000133
CtTrNR00148_a1_i1	YES	NA	NA	IPR011011	NA	NA	NA	72.56	30.31	25.11	14.92	16.5	21.92	2093	904	749	494	518	546	1.41081	0.0528205	NA	Cf_11257d;Cs_Cucsa160410;Ct_CtTrNR00148;Dg_DgTrNR06460;Fv_mrna12074;Gm_Glyma02G212100;Gm_Glyma14G179800;Lj_Lj1g3v0084760;Md_MDP0000204101;Md_MDP0000354675;Me_Manes02G147100;Me_Manes18G061400;Mt_Medtr5g065350;Pp_Prupe1G527300;Pt_Potri005G158400;Pv_Phvul008G179400	MergedOrthoGroup000134
CtTrNR00149_a1_i1	YES	NA	NA	IPR022251	PF12609.5	NA	NA	63.06	50.93	112.25	32.26	95.73	65.77	1155	963	2128	681	1917	1043	0.405571	0.464747	NA	At_AT4G28240;Cs_Cucsa147970;Ct_CtTrNR00149;Dg_DgTrNR09980;Fv_mrna10192;Gm_Glyma06G298400;Gm_Glyma12G201000;Gm_Glyma13G301200;Lj_Lj3g3v2769370;Md_MDP0000258859;Md_MDP0000273669;Me_Manes12G082700;Me_Manes13G151900;Mt_Medtr2g090010;Mt_Medtr2g090015;Mt_Medtr2g090020;Pp_Prupe3G230300;Pt_Potri013G147700;Pt_Potri019G116300;Pv_Phvul005G107800;Pv_Phvul011G111100	MergedOrthoGroup000021
CtTrNR00150_a1_i1	YES	K14505	2.4.1.207	IPR004367;IPR006671;IPR013763	PF00134.20;PF02984.16	ENOG410XRKC	GO:0003006;GO:0005575;GO:0005634;GO:0007049;GO:0008150;GO:0009791;GO:0009987;GO:0022414;GO:0032501;GO:0032502;GO:0043226;GO:0043227;GO:0043229;GO:0043231;GO:0044424;GO:0044464;GO:0044699;GO:0044702;GO:0044707;GO:0044763;GO:0044767;GO:0048316;GO:0048608;GO:0048856;GO:0051301	26.52	35.46	27.79	36.72	16.12	16.36	1085	1501	1175	1720	716	577	0.597778	0.243545	NA	At_AT3G50070;At_AT5G67260;Cf_9060d;Cs_Cucsa102670;Ct_CtTrNR00150;Dg_DgTrNR09760;Fv_mrna23840;Gm_Glyma01G189700;Gm_Glyma05G097300;Gm_Glyma11G052500;Gm_Glyma17G167700;Lj_Lj0g3v0139329;Lj_Lj2g3v1904510;Md_MDP0000253359;Md_MDP0000296554;Md_MDP0000308940;Me_Manes12G108100;Me_Manes13G119100;Mt_Medtr4g094942;Pp_Prupe6G229700;Pt_Potri005G141900;Pt_Potri007G048300;Pv_Phvul002G015500;Pv_Phvul003G240500	MergedOrthoGroup000135
CtTrNR00151_a1_i1	YES	NA	NA	IPR025322	NA	NA	NA	56.55	102.04	49.18	62.43	13.35	11.26	670	1245	604	858	174	116	1.39458	0.168529	NA	Cs_Cucsa013670;Ct_CtTrNR00151;Dg_DgTrNR10025	MergedOrthoGroup000136
CtTrNR00152_a1_i1	YES	NA	NA	IPR002048;IPR011992;IPR018247	NA	NA	GO:0003674;GO:0005488;GO:0005509;GO:0005575;GO:0005773;GO:0005886;GO:0016020;GO:0043167;GO:0043169;GO:0043226;GO:0043227;GO:0043229;GO:0043231;GO:0044424;GO:0044444;GO:0044464;GO:0046872	15.38	16.7	21.11	31.47	83.95	85.4	194	217	276	460	1164	936	-1.75352	0.01067	NA	Ct_CtTrNR00152;Gm_Glyma14G082400;Mt_Medtr1g019590;Mt_Medtr1g019600;Mt_Medtr1g019610;Mt_Medtr1g019640;Mt_Medtr1g019660;Mt_Medtr1g019670;Pv_Phvul001G021500;Pv_Phvul001G021600;Pv_Phvul001G021700	MergedOrthoGroup000137
CtTrNR00153_a1_i1	YES	NA	NA	IPR001878;IPR004332;IPR006564;IPR007527;IPR018289	PF00872.15;PF03108.12;PF04434.14;PF10551.6	NA	GO:0003674;GO:0003676;GO:0003677;GO:0003824;GO:0004803;GO:0005488;GO:0006139;GO:0006259;GO:0006310;GO:0006313;GO:0006725;GO:0006807;GO:0008150;GO:0008152;GO:0008270;GO:0009987;GO:0032196;GO:0034641;GO:0043167;GO:0043169;GO:0043170;GO:0044237;GO:0044238;GO:0044260;GO:0044699;GO:0044710;GO:0044763;GO:0046483;GO:0046872;GO:0046914;GO:0071704;GO:0090304;GO:0097159;GO:1901360;GO:1901363	12.82	20.31	18.64	9.79	14.29	17.72	770	1263	1157	672	931	917	0.496172	0.0690219	NA	Ct_CtTrNR00153;Fv_mrna24706;Gm_Glyma07G185600;Gm_Glyma08G063600;Me_Manes07G049700;Pp_Prupe8G156200;Pt_Potri009G082000;Pv_Phvul002G217000	MergedOrthoGroup000138
CtTrNR00154_a1_i1	YES	NA	NA	NA	NA	NA	NA	8.8	8.7	10.75	16.79	23.52	31.22	600	614	757	1308	1737	1832	-1.14439	0.00802696	NA	At_AT4G17250;At_AT5G47580;Cf_4949d;Cs_Cucsa358610;Ct_CtTrNR00154;Fv_mrna05737;Fv_mrna07697;Fv_mrna07698;Gm_Glyma05G058400;Gm_Glyma17G140800;Lj_Lj0g3v0069669;Md_MDP0000133621;Md_MDP0000187998;Md_MDP0000235281;Md_MDP0000261253;Md_MDP0000693582;Me_Manes01G079500;Me_Manes15G178700;Mt_Medtr4g101050;Mt_Medtr4g101070;Pp_Prupe5G071600;Pp_Prupe5G071700;Pp_Prupe5G071900;Pt_Potri001G123100;Pt_Potri003G11070…	MergedOrthoGroup000139
CtTrNR00155_a1_i1	YES	NA	NA	NA	NA	ENOG410YDVV	GO:0003674;GO:0005488;GO:0005575;GO:0008270;GO:0009507;GO:0009536;GO:0043167;GO:0043169;GO:0043226;GO:0043227;GO:0043229;GO:0043231;GO:0044424;GO:0044444;GO:0044464;GO:0046872;GO:0046914	14.26	23.11	22.68	9.36	15.49	14.43	366	613	602	276	433	320	0.77937	0.0328403	NA	At_AT3G27750;Cf_13873d;Cs_Cucsa359300;Ct_CtTrNR00155;Dg_DgTrNR02992;Fv_mrna25819;Gm_Glyma07G018300;Gm_Glyma08G203300;Md_MDP0000164106;Me_Manes04G131200;Mt_Medtr8g013670;Pp_Prupe3G064300;Pt_Potri003G051400;Pv_Phvul010G147300	MergedOrthoGroup000140
CtTrNR00156_a1_i1	YES	NA	NA	IPR016971	NA	NA	NA	90.1	80.68	70.63	64.1	70.85	57.66	4224	3906	3422	3438	3604	2330	0.494386	0.0401484	NA	At_AT1G57680;Cf_1814d;Cf_21647d;Cs_Cucsa114270;Ct_CtTrNR00156;Dg_DgTrNR10379;Fv_mrna29223;Gm_Glyma07G273400;Gm_Glyma12G165000;Gm_Glyma16G001300;Lj_Lj0g3v0321319;Md_MDP0000291404;Md_MDP0000849194;Me_Manes07G026600;Me_Manes10G115400;Mt_Medtr2g005260;Mt_Medtr4g081890;Mt_Medtr4g081900;Pp_Prupe1G582400;Pt_Potri003G003500;Pt_Potri004G227000;Pv_Phvul003G075300;Pv_Phvul006G220600	MergedOrthoGroup000021Sub003
CtTrNR00156_a2_i2	NO	NA	NA	IPR016971	NA	NA	NA	90.1	80.68	70.63	64.1	70.85	57.66	4224	3906	3422	3438	3604	2330	0.494386	0.0401484	NA	At_AT1G57680;Cf_1814d;Cf_21647d;Cs_Cucsa114270;Ct_CtTrNR00156;Dg_DgTrNR10379;Fv_mrna29223;Gm_Glyma07G273400;Gm_Glyma12G165000;Gm_Glyma16G001300;Lj_Lj0g3v0321319;Md_MDP0000291404;Md_MDP0000849194;Me_Manes07G026600;Me_Manes10G115400;Mt_Medtr2g005260;Mt_Medtr4g081890;Mt_Medtr4g081900;Pp_Prupe1G582400;Pt_Potri003G003500;Pt_Potri004G227000;Pv_Phvul003G075300;Pv_Phvul006G220600	MergedOrthoGroup000021Sub003
CtTrNR00157_a1_i1	YES	K02954	3.6.4.13	IPR001209;IPR018271	NA	NA	NA	42.87	42.82	37.27	47.12	42.77	37.01	858	885	772	1086	935	641	0.115857	0.577624	NA	At_AT2G34520;Cs_Cucsa163290;Ct_CtTrNR00157;Dg_DgTrNR12250;Fv_mrna00642;Fv_mrna01113;Fv_mrna23600;Md_MDP0000052605;Md_MDP0000122856;Md_MDP0000134878;Md_MDP0000304097;Md_MDP0000556996;Md_MDP0000712270;Md_MDP0000817915;Me_Manes15G073400;Pp_Prupe2G087000;Pp_Prupe2G087700;Pp_Prupe8G094900;Pt_Potri001G424900	MergedOrthoGroup000141
CtTrNR00158_a1_i1	YES	NA	NA	NA	NA	NA	NA	4.02	2.6	3.99	12.81	15.11	28.07	157	105	161	573	641	945	-2.2149	0.0072006	NA	Ct_CtTrNR00158	MergedOrthoGroup000142
CtTrNR00159_a1_i1	YES	NA	NA	IPR008217	PF01988.16	COG1814	GO:0000041;GO:0003674;GO:0005215;GO:0005384;GO:0005575;GO:0005774;GO:0006810;GO:0006811;GO:0006812;GO:0006828;GO:0006873;GO:0006875;GO:0006880;GO:0008150;GO:0008324;GO:0009987;GO:0010035;GO:0010038;GO:0010039;GO:0015075;GO:0016020;GO:0016021;GO:0019725;GO:0022857;GO:0022890;GO:0022891;GO:0022892;GO:0030001;GO:0030003;GO:0030026;GO:0031090;GO:0031224;GO:0034220;GO:0042221;GO:0042592;GO:0044422;GO:…	11.34	44.44	18.4	9.58	9.75	11.38	270	1093	453	262	253	234	1.45877	0.0577914	NA	Ct_CtTrNR00159	MergedOrthoGroup000143
CtTrNR00160_a1_i1	YES	NA	NA	IPR011990;IPR013026;IPR019734	NA	ENOG4111FF7	GO:0005575;GO:0006996;GO:0008150;GO:0009507;GO:0009526;GO:0009536;GO:0009657;GO:0009658;GO:0009941;GO:0009987;GO:0016043;GO:0031967;GO:0031975;GO:0043226;GO:0043227;GO:0043229;GO:0043231;GO:0044422;GO:0044424;GO:0044434;GO:0044435;GO:0044444;GO:0044446;GO:0044464;GO:0071840	19.3	31.95	29.32	24.87	38.36	31.69	695	1190	1091	1026	1501	984	-0.0722516	0.728306	NA	At_AT3G09490;At_AT5G02590;Cf_1121d;Cs_Cucsa065870;Cs_Cucsa307540;Ct_CtTrNR00160;Dg_DgTrNR01252;Fv_mrna18188;Gm_Glyma03G173800;Gm_Glyma05G036400;Gm_Glyma13G133400;Gm_Glyma19G174700;Lj_Lj5g3v0615000;Lj_Lj5g3v0615010;Md_MDP0000141266;Md_MDP0000214727;Md_MDP0000265733;Md_MDP0000918948;Me_Manes08G075200;Me_Manes09G085800;Mt_Medtr1g067600;Mt_Medtr7g100328;Pp_Prupe6G248600;Pt_Potri006G213600;Pt_Potri012…	MergedOrthoGroup000144
CtTrNR00161_a1_i1	YES	NA	NA	IPR001938	PF00314.14	ENOG4111KEV	NA	13.28	2.73	4.82	26.49	3.84	4.48	381	81	143	872	120	111	-0.607153	0.188644	NA	At_AT5G40020;Cs_Cucsa339190;Ct_CtTrNR00161;Dg_DgTrNR11370;Fv_mrna01308;Gm_Glyma19G018400;Md_MDP0000684608;Md_MDP0000789910;Me_Manes15G175600;Mt_Medtr6g009480;Pp_Prupe3G274400;Pt_Potri017G075500;Pv_Phvul004G024600	MergedOrthoGroup000145
CtTrNR00162_a1_i1	YES	NA	NA	IPR006702	NA	NA	GO:0003674;GO:0005488;GO:0005575;GO:0005829;GO:0005886;GO:0008150;GO:0008152;GO:0009058;GO:0016020;GO:0016021;GO:0016043;GO:0016226;GO:0022607;GO:0031163;GO:0031224;GO:0044424;GO:0044425;GO:0044444;GO:0044464;GO:0051536;GO:0051540;GO:0071840	47.31	38.94	46.36	34.16	58.82	74.52	1641	1397	1662	1358	2218	2230	-0.113605	0.748857	NA	At_AT5G40300;Cf_7783d;Cs_Cucsa159030;Ct_CtTrNR00162;Dg_DgTrNR09482;Fv_mrna28406;Gm_Glyma13G168500;Gm_Glyma16G073700;Gm_Glyma19G008800;Lj_Lj1g3v3641790;Lj_Lj2g3v1014120;Lj_Lj2g3v1014150;Lj_Lj5g3v0642770;Md_MDP0000151475;Md_MDP0000246161;Me_Manes15G181800;Me_Manes17G121200;Mt_Medtr6g007160;Mt_Medtr7g034390;Pp_Prupe3G284200;Pv_Phvul004G014400;Pv_Phvul008G155100	MergedOrthoGroup000030Sub001
CtTrNR00163_a1_i1	YES	NA	NA	IPR008528;IPR014770;IPR014772	PF05664.8	NA	NA	26.19	33.1	26.98	34.39	20.83	30.35	2390	3129	2542	3583	2058	2383	0.208458	0.533133	NA	At_AT2G25800;Cf_2380d;Cf_7993d;Cs_Cucsa161280;Ct_CtTrNR00163;Dg_DgTrNR01875;Fv_mrna08841;Gm_Glyma04G084300;Gm_Glyma06G086000;Lj_Lj1g3v2068720;Md_MDP0000187493;Md_MDP0000259294;Md_MDP0000510383;Me_Manes16G075400;Mt_Medtr3g109630;Pp_Prupe1G448100;Pp_Prupe5G213200;Pt_Potri006G238200;Pt_Potri018G044200;Pv_Phvul009G109900	MergedOrthoGroup000146Sub001
CtTrNR00164_a1_i1	YES	K03541	1.10.3.9	IPR006814	NA	NA	GO:0005575;GO:0008150;GO:0008152;GO:0009521;GO:0009523;GO:0009535;GO:0009654;GO:0009987;GO:0015979;GO:0016020;GO:0032991;GO:0034357;GO:0042651;GO:0043234;GO:0044237;GO:0044422;GO:0044424;GO:0044425;GO:0044434;GO:0044435;GO:0044436;GO:0044444;GO:0044446;GO:0044464;GO:0055035;GO:1902494;GO:1990204	54.04	108.05	224.9	4.55	20.43	40.56	672	1391	2940	66	286	450	2.74753	0.00258574	nodule	Ct_CtTrNR00164;Dg_DgTrNR05327;Fv_mrna10470;Md_MDP0000149180;Md_MDP0000153787;Md_MDP0000222367;Pp_Prupe4G143700;Pt_Potri001G438600;Pt_Potri001G438700;Pt_Potri011G142200	MergedOrthoGroup000147
CtTrNR00164_a2_i2	NO	K03541	1.10.3.9	IPR006814	NA	NA	GO:0005575;GO:0008150;GO:0008152;GO:0009521;GO:0009523;GO:0009535;GO:0009654;GO:0009987;GO:0015979;GO:0016020;GO:0032991;GO:0034357;GO:0042651;GO:0043234;GO:0044237;GO:0044422;GO:0044424;GO:0044425;GO:0044434;GO:0044435;GO:0044436;GO:0044444;GO:0044446;GO:0044464;GO:0055035;GO:1902494;GO:1990204	54.04	108.05	224.9	4.55	20.43	40.56	672	1391	2940	66	286	450	2.74753	0.00258574	nodule	Ct_CtTrNR00164;Dg_DgTrNR05327;Fv_mrna10470;Md_MDP0000149180;Md_MDP0000153787;Md_MDP0000222367;Pp_Prupe4G143700;Pt_Potri001G438600;Pt_Potri001G438700;Pt_Potri011G142200	MergedOrthoGroup000147
CtTrNR00165_a1_i1	YES	NA	NA	IPR004883	PF03195.11	ENOG410YBK4	GO:0001101;GO:0008150;GO:0009719;GO:0009725;GO:0009739;GO:0010033;GO:0033993;GO:0042221;GO:0050896;GO:1901700	58.5	135.26	176.86	10.58	2.02	1.67	1458	3484	4559	303	55	36	4.93913	0.0146059	NA	Cs_Cucsa199060;Ct_CtTrNR00165;Dg_DgTrNR10767;Gm_Glyma07G091600;Lj_Lj2g3v0738560;Pv_Phvul004G157100	MergedOrthoGroup000148
CtTrNR00166_a1_i1	YES	K13459	NA	IPR002182;IPR027417	PF00931.19	COG4886	GO:0000166;GO:0001882;GO:0001883;GO:0003674;GO:0005488;GO:0005524;GO:0006950;GO:0006952;GO:0008150;GO:0017076;GO:0030554;GO:0032549;GO:0032550;GO:0032553;GO:0032555;GO:0032559;GO:0035639;GO:0036094;GO:0043167;GO:0043168;GO:0043531;GO:0050896;GO:0097159;GO:0097367;GO:1901265;GO:1901363	29.69	22.23	19.29	47.08	23.67	47.7	44	33	30	85	40	63	-0.604597	0.398809	NA	Cs_Cucsa017490;Cs_Cucsa088220;Cs_Cucsa091880;Cs_Cucsa178360;Cs_Cucsa189390;Cs_Cucsa237070;Cs_Cucsa239860;Cs_Cucsa326910;Ct_CtTrNR00166;Ct_CtTrNR00207;Ct_CtTrNR01079;Ct_CtTrNR01302;Ct_CtTrNR01303;Ct_CtTrNR09829;Ct_CtTrNR15108;Dg_DgTrNR14224;Gm_Glyma01G072400;Gm_Glyma07G078000;Lj_Lj1g3v2611620;Pv_Phvul008G072100	MergedOrthoGroup000021
CtTrNR00167_a1_i1	YES	K05941	NA	IPR007719	PF05023.11	NA	GO:0003674;GO:0003824;GO:0005488;GO:0006518;GO:0006807;GO:0008150;GO:0008152;GO:0009058;GO:0009987;GO:0010035;GO:0010038;GO:0016740;GO:0016746;GO:0016755;GO:0016756;GO:0019748;GO:0034641;GO:0042221;GO:0043043;GO:0043167;GO:0043169;GO:0043603;GO:0043604;GO:0044237;GO:0044249;GO:0044271;GO:0044550;GO:0044699;GO:0044710;GO:0044711;GO:0044763;GO:0046872;GO:0046937;GO:0046938;GO:0050896;GO:0071704;GO:…	217.44	0	7.82	0.64	2.03	2.23	1445	0	54	5	15	13	4.89314	0.133112	NA	Ct_CtTrNR00167	MergedOrthoGroup000149
CtTrNR00168_a1_i1	YES	K13496	NA	IPR002213	PF00201.15	COG1819	GO:0003674;GO:0003824;GO:0005575;GO:0005975;GO:0005996;GO:0006063;GO:0006082;GO:0008150;GO:0008152;GO:0008194;GO:0009058;GO:0009812;GO:0009813;GO:0009987;GO:0016740;GO:0016757;GO:0016758;GO:0019585;GO:0019752;GO:0032787;GO:0035251;GO:0043226;GO:0043227;GO:0043229;GO:0043231;GO:0043436;GO:0044237;GO:0044238;GO:0044281;GO:0044424;GO:0044464;GO:0044699;GO:0044710;GO:0044723;GO:0044763;GO:0046527;GO:…	21.11	100.47	42.04	16.49	2	1.78	94	456	195	87	10	7	3.27757	0.087221	NA	Cs_Cucsa234030;Ct_CtTrNR00168;Ct_CtTrNR09958;Ct_CtTrNR09959;Ct_CtTrNR13509;Gm_Glyma01G046300;Gm_Glyma01G188800;Gm_Glyma09G280400;Gm_Glyma09G280500;Gm_Glyma10G280400;Gm_Glyma11G053400;Gm_Glyma15G221300;Gm_Glyma18G208300;Gm_Glyma18G208500;Lj_Lj0g3v0067039;Lj_Lj0g3v0236039;Lj_Lj1g3v2416590;Lj_Lj2g3v1903270;Mt_Medtr5g039900;Mt_Medtr5g040030;Mt_Medtr7g055710;Mt_Medtr7g070660;Mt_Medtr7g070740;Mt_Medtr7…	MergedOrthoGroup000150
CtTrNR00169_a1_i1	YES	NA	NA	IPR032675	NA	COG4886	GO:0000166;GO:0001882;GO:0001883;GO:0003674;GO:0005488;GO:0005524;GO:0006950;GO:0006952;GO:0008150;GO:0017076;GO:0030554;GO:0032549;GO:0032550;GO:0032553;GO:0032555;GO:0032559;GO:0035639;GO:0036094;GO:0043167;GO:0043168;GO:0043531;GO:0050896;GO:0097159;GO:0097367;GO:1901265;GO:1901363	12.6	15.84	19.61	22.14	27.63	38.1	40	51	65	84	99	107	-0.738171	0.233872	NA	Ct_CtTrNR00169;Ct_CtTrNR00330;Ct_CtTrNR00549;Ct_CtTrNR08181;Ct_CtTrNR13737;Ct_CtTrNR13738;Ct_CtTrNR14633;Fv_mrna03921;Fv_mrna22064;Fv_mrna24309;Md_MDP0000134252;Md_MDP0000134899;Md_MDP0000149162;Md_MDP0000158563;Md_MDP0000185489;Md_MDP0000203688;Md_MDP0000245558;Md_MDP0000255267;Md_MDP0000369237;Md_MDP0000452936;Me_Manes17G055200;Pp_Prupe6G129800;Pp_Prupe6G130000;Pt_Potri001G029300;Pt_Potri003G05…	MergedOrthoGroup000021
CtTrNR00170_a1_i1	YES	K01183	3.2.1.14	IPR001223;IPR001579;IPR013781;IPR017853	PF00704.25	NA	GO:0000272;GO:0003674;GO:0003824;GO:0004553;GO:0004568;GO:0005575;GO:0005576;GO:0005618;GO:0005975;GO:0005976;GO:0006022;GO:0006026;GO:0006030;GO:0006032;GO:0006040;GO:0006807;GO:0008150;GO:0008152;GO:0009056;GO:0009057;GO:0016052;GO:0016787;GO:0016798;GO:0030312;GO:0043170;GO:0044238;GO:0044464;GO:0046348;GO:0071704;GO:1901071;GO:1901072;GO:1901135;GO:1901136;GO:1901564;GO:1901565;GO:1901575	944.79	58.69	599.36	23.25	335.29	297.86	41789	2686	27391	1177	16098	11355	1.45391	0.477229	NA	Ct_CtTrNR00170;Fv_mrna18999;Md_MDP0000193309;Md_MDP0000213664;Md_MDP0000284297;Me_Manes07G097300;Me_Manes10G048300;Me_Manes10G048400;Me_Manes10G048500;Pp_Prupe2G177900;Pp_Prupe2G179300;Pt_Potri002G242000	MergedOrthoGroup000151
CtTrNR00171_a1_i1	YES	NA	NA	IPR004827	NA	NA	GO:0001071;GO:0003674;GO:0003676;GO:0003677;GO:0003700;GO:0005488;GO:0005515;GO:0005575;GO:0005634;GO:0006139;GO:0006351;GO:0006355;GO:0006725;GO:0006807;GO:0006950;GO:0006970;GO:0006971;GO:0007154;GO:0008150;GO:0008152;GO:0009058;GO:0009059;GO:0009267;GO:0009605;GO:0009628;GO:0009889;GO:0009891;GO:0009893;GO:0009987;GO:0009991;GO:0010468;GO:0010556;GO:0010557;GO:0010604;GO:0010628;GO:0016070;GO:…	320.21	552.25	336.69	119.83	84.52	121.85	12802	22843	13910	5486	3670	4200	2.029	0.00688827	NA	Ct_CtTrNR00171;Dg_DgTrNR14109;Fv_mrna21832;Md_MDP0000260107;Md_MDP0000301580;Me_Manes04G074300;Pp_Prupe8G091600;Pt_Potri004G158200;Pt_Potri009G119700	MergedOrthoGroup000152
CtTrNR00172_a1_i1	YES	NA	NA	IPR012951;IPR016166	PF08031.9	NA	GO:0000166;GO:0003674;GO:0003824;GO:0005488;GO:0005575;GO:0005576;GO:0008150;GO:0008152;GO:0016491;GO:0016614;GO:0036094;GO:0043167;GO:0043168;GO:0044699;GO:0044710;GO:0048037;GO:0048046;GO:0050660;GO:0050662;GO:0055114;GO:0097159;GO:1901265;GO:1901363	4.01	2.04	2.15	66.88	30.7	15.77	101	53	56	1934	842	343	-3.55687	0.00321826	root	Ct_CtTrNR00172	MergedOrthoGroup000153
CtTrNR00173_a1_i1	YES	K14503	2.7.11.1	IPR008540	PF05687.10	ENOG41116W9	GO:0001071;GO:0003006;GO:0003674;GO:0003676;GO:0003677;GO:0003700;GO:0005488;GO:0005575;GO:0005634;GO:0005829;GO:0006139;GO:0006351;GO:0006355;GO:0006725;GO:0006807;GO:0007165;GO:0008150;GO:0008152;GO:0009058;GO:0009059;GO:0009742;GO:0009755;GO:0009791;GO:0009889;GO:0009890;GO:0009892;GO:0009987;GO:0010468;GO:0010556;GO:0010558;GO:0010605;GO:0010629;GO:0016070;GO:0018130;GO:0019219;GO:0019222;GO:…	13.47	15.5	17.6	19.04	18.75	16.45	468	557	632	758	708	493	-0.0609524	0.832055	NA	At_AT1G19350;At_AT1G75080;Cf_18098d;Cf_792d;Cs_Cucsa232340;Ct_CtTrNR00173;Dg_DgTrNR09326;Fv_mrna15105;Gm_Glyma04G033800;Gm_Glyma06G034000;Gm_Glyma14G076900;Gm_Glyma17G248900;Lj_Lj5g3v2297810;Md_MDP0000134342;Md_MDP0000151721;Md_MDP0000357488;Me_Manes05G163000;Me_Manes18G029600;Mt_Medtr1g021990;Mt_Medtr3g111680;Pp_Prupe1G382900;Pt_Potri002G133700;Pt_Potri014G041600;Pv_Phvul001G016100;Pv_Phvul009G0…	MergedOrthoGroup000154Sub001
CtTrNR00174_a1_i1	NO	NA	NA	NA	NA	NA	NA	10.94	11.9	10.74	3.77	4.59	6.12	682	748	664	240	306	326	1.43962	0.0116119	NA	At_AT3G25590;Cf_14174d;Cs_Cucsa284170;Ct_CtTrNR00174;Dg_DgTrNR11922;Fv_mrna04490;Gm_Glyma02G128700;Gm_Glyma04G152800;Lj_Lj2g3v1194200;Lj_Lj2g3v1196400;Md_MDP0000250526;Md_MDP0000651323;Me_Manes06G076600;Me_Manes14G094400;Mt_Medtr6g472100;Pp_Prupe1G299900;Pt_Potri008G109600;Pt_Potri010G133600;Pv_Phvul003G034500	MergedOrthoGroup000021
CtTrNR00174_a1_i2	YES	NA	NA	NA	NA	NA	NA	10.94	11.9	10.74	3.77	4.59	6.12	682	748	664	240	306	326	1.43962	0.0116119	NA	At_AT3G25590;Cf_14174d;Cs_Cucsa284170;Ct_CtTrNR00174;Dg_DgTrNR11922;Fv_mrna04490;Gm_Glyma02G128700;Gm_Glyma04G152800;Lj_Lj2g3v1194200;Lj_Lj2g3v1196400;Md_MDP0000250526;Md_MDP0000651323;Me_Manes06G076600;Me_Manes14G094400;Mt_Medtr6g472100;Pp_Prupe1G299900;Pt_Potri008G109600;Pt_Potri010G133600;Pv_Phvul003G034500	MergedOrthoGroup000021
CtTrNR00175_a1_i1	YES	K01695	4.2.1.20	IPR002028;IPR011060;IPR013785;IPR018204	PF00290.17;PF00977.18	COG0159	GO:0000105;GO:0000162;GO:0003674;GO:0003824;GO:0004834;GO:0005488;GO:0005575;GO:0006082;GO:0006520;GO:0006547;GO:0006568;GO:0006576;GO:0006586;GO:0006725;GO:0006807;GO:0006950;GO:0006952;GO:0008150;GO:0008152;GO:0008652;GO:0009058;GO:0009072;GO:0009073;GO:0009308;GO:0009309;GO:0009507;GO:0009532;GO:0009536;GO:0009570;GO:0009605;GO:0009606;GO:0009607;GO:0009617;GO:0009628;GO:0009629;GO:0009630;GO:…	40.32	54.94	48.65	43.36	36.55	28.59	1278	1801	1594	1576	1260	782	0.574045	0.106752	NA	Ct_CtTrNR00175	MergedOrthoGroup000155
CtTrNR00176_a1_i1	YES	NA	NA	IPR006458	NA	NA	GO:0005575;GO:0005634;GO:0006139;GO:0006351;GO:0006355;GO:0006725;GO:0006807;GO:0008150;GO:0008152;GO:0009058;GO:0009059;GO:0009889;GO:0009890;GO:0009892;GO:0009987;GO:0010468;GO:0010556;GO:0010558;GO:0010605;GO:0010629;GO:0016070;GO:0018130;GO:0019219;GO:0019222;GO:0019438;GO:0031323;GO:0031324;GO:0031326;GO:0031327;GO:0032774;GO:0034641;GO:0034645;GO:0034654;GO:0043170;GO:0043226;GO:0043227;GO:…	5.46	10.99	16.34	2.08	0.56	0.8	135	281	418	59	15	17	3.40538	0.025356	NA	Cs_Cucsa084370;Ct_CtTrNR00176;Fv_mrna20304;Gm_Glyma02G146400;Gm_Glyma03G155600;Gm_Glyma10G027500;Gm_Glyma19G157700;Lj_Lj0g3v0324199;Lj_Lj5g3v0988440;Lj_Lj5g3v0988450;Md_MDP0000121759;Md_MDP0000189934;Md_MDP0000199779;Me_Manes01G206500;Me_Manes05G078000;Mt_Medtr1g072110;Mt_Medtr7g095150;Pp_Prupe8G238800;Pt_Potri002G051200;Pt_Potri005G211300;Pv_Phvul001G153000;Pv_Phvul007G173000	MergedOrthoGroup000156
CtTrNR00177_a1_i1	YES	K14487	2.7.11.1	IPR004993	PF03321.10	ENOG410YF92	GO:0003674;GO:0003824;GO:0008150;GO:0009314;GO:0009416;GO:0009628;GO:0009719;GO:0009725;GO:0009733;GO:0010033;GO:0016874;GO:0042221;GO:0050896	57.86	29.02	50.64	26.81	25.9	22.21	6716	3502	6074	3574	3272	2226	0.986909	0.0318072	NA	Ct_CtTrNR00177;Fv_mrna27740;Gm_Glyma03G149400;Lj_Lj1g3v4407580;Md_MDP0000220430;Me_Manes01G211600;Mt_Medtr7g094190;Mt_Medtr7g094330;Pp_Prupe8G248400;Pt_Potri014G136800;Pv_Phvul001G147300	MergedOrthoGroup000157
CtTrNR00177_a1_i2	NO	K14487	2.7.11.1	IPR004993	PF03321.10	ENOG410YF92	GO:0003674;GO:0003824;GO:0008150;GO:0009314;GO:0009416;GO:0009628;GO:0009719;GO:0009725;GO:0009733;GO:0010033;GO:0016874;GO:0042221;GO:0050896	57.86	29.02	50.64	26.81	25.9	22.21	6716	3502	6074	3574	3272	2226	0.986909	0.0318072	NA	Ct_CtTrNR00177;Fv_mrna27740;Gm_Glyma03G149400;Lj_Lj1g3v4407580;Md_MDP0000220430;Me_Manes01G211600;Mt_Medtr7g094190;Mt_Medtr7g094330;Pp_Prupe8G248400;Pt_Potri014G136800;Pv_Phvul001G147300	MergedOrthoGroup000157
CtTrNR00178_a1_i1	YES	K17785	NA	IPR019133	PF09731.6	ENOG410Y49V	GO:0005575;GO:0005743;GO:0016020;GO:0016021;GO:0019866;GO:0031090;GO:0031224;GO:0031966;GO:0044422;GO:0044424;GO:0044425;GO:0044429;GO:0044444;GO:0044446;GO:0044464	22.08	22.69	20.05	28.72	25.73	21.95	1428	1519	1339	2122	1803	1222	-0.0608155	0.759477	NA	At_AT4G39690;Cf_11003d;Cf_16619d;Cs_Cucsa104650;Ct_CtTrNR00178;Dg_DgTrNR12912;Fv_mrna31721;Gm_Glyma05G181700;Gm_Glyma08G139400;Gm_Glyma10G100900;Lj_Lj4g3v2803790;Md_MDP0000190219;Md_MDP0000218814;Md_MDP0000280459;Me_Manes12G138700;Mt_Medtr8g091480;Pp_Prupe6G178900;Pt_Potri005G080200;Pt_Potri007G087100;Pv_Phvul002G262700	MergedOrthoGroup000158
CtTrNR00179_a1_i1	YES	K11450	NA	IPR002937;IPR007526;IPR009057;IPR011991;IPR023753	PF01593.21;PF04433.14;PF13450.3	ENOG410XSNC	GO:0003674;GO:0003676;GO:0003677;GO:0003824;GO:0005488;GO:0005515;GO:0005575;GO:0005634;GO:0006139;GO:0006325;GO:0006351;GO:0006355;GO:0006464;GO:0006476;GO:0006479;GO:0006725;GO:0006807;GO:0006996;GO:0008150;GO:0008152;GO:0008213;GO:0009058;GO:0009059;GO:0009889;GO:0009987;GO:0010468;GO:0010556;GO:0016043;GO:0016070;GO:0016491;GO:0016568;GO:0016569;GO:0016570;GO:0016571;GO:0016575;GO:0018022;GO:…	14.01	23.68	18.87	12.47	11.62	12.53	939	1643	1306	955	844	723	0.781822	0.0451556	NA	At_AT1G62830;Cf_19260d;Ct_CtTrNR00179;Dg_DgTrNR10673;Fv_mrna08618;Gm_Glyma07G090100;Gm_Glyma09G185800;Lj_Lj2g3v0743120;Md_MDP0000219041;Md_MDP0000278577;Me_Manes11G098200;Mt_Medtr6g084700;Pp_Prupe1G356300;Pt_Potri002G013100;Pt_Potri005G248200;Pv_Phvul004G159100;Pv_Phvul008G071400	MergedOrthoGroup000159
CtTrNR00180_a1_i1	YES	NA	NA	NA	NA	NA	NA	782.4	1301.69	675.94	490.66	454.11	479.61	4954	8440	4450	3651	3203.04	2662	1.02755	0.024408	NA	Ct_CtTrNR00180;Gm_Glyma13G012200;Gm_Glyma13G012500;Gm_Glyma13G013700;Gm_Glyma13G014600;Gm_Glyma13G020300;Gm_GlymaU007200;Pt_Potri005G132300;Pt_Potri005G132500;Pt_Potri005G132700;Pt_Potri005G132900;Pt_Potri005G133100;Pt_Potri008G224400;Pt_Potri008G224500;Pt_Potri008G224600;Pt_Potri014G185400;Pt_Potri014G185700;Pt_PotriT006600;Pt_PotriT140800;Pt_PotriT140900;Pt_PotriT141000;Pt_PotriT141200;Pv_Phvul…	MergedOrthoGroup000160
CtTrNR00181_a1_i1	YES	K03671	2.4.2.12	IPR005746;IPR012336;IPR013766;IPR017937	PF00085.17;PF00578.18;PF13098.3;PF14595.3	NA	GO:0003674;GO:0003824;GO:0005575;GO:0005623;GO:0006662;GO:0008150;GO:0008152;GO:0009987;GO:0015035;GO:0015036;GO:0016209;GO:0016491;GO:0016667;GO:0018904;GO:0019725;GO:0042592;GO:0044281;GO:0044699;GO:0044710;GO:0044763;GO:0045454;GO:0050789;GO:0050794;GO:0055114;GO:0065007;GO:0065008;GO:0071704	0	0	0	0	47.74	0	0	0	0	0	676	0	-5.3656	0.148646	NA	Ct_CtTrNR00181	MergedOrthoGroup000161
CtTrNR00182_a1_i1	YES	NA	NA	NA	NA	NA	NA	9.14	9.23	9.38	26.47	30.19	26.86	209	218	222	696	753	531	-1.42399	0.00843807	NA	Ct_CtTrNR00182;Gm_Glyma02G205300;Gm_Glyma19G182900;Md_MDP0000267997;Md_MDP0000364850;Me_Manes14G145400;Mt_Medtr3g060740;Pp_Prupe7G264800;Pt_Potri018G104500;Pt_Potri018G104600	MergedOrthoGroup000162
CtTrNR00183_a1_i1	NO	K03294	NA	IPR002293	PF00324.18;PF13520.3;PF13906.3	COG0531	GO:0003333;GO:0003674;GO:0005215;GO:0005342;GO:0005575;GO:0005886;GO:0006810;GO:0006811;GO:0006820;GO:0006865;GO:0008150;GO:0008509;GO:0008514;GO:0009987;GO:0015075;GO:0015171;GO:0015179;GO:0015291;GO:0015297;GO:0015711;GO:0015807;GO:0015849;GO:0016020;GO:0016021;GO:0022804;GO:0022857;GO:0022891;GO:0022892;GO:0031224;GO:0034220;GO:0044425;GO:0044464;GO:0044699;GO:0044763;GO:0044765;GO:0046942;GO:…	0.07	0	0	0	75.25	0.07	6	0	0	0	6040	4	-7.73538	0.128429	NA	At_AT1G05940;Cs_Cucsa121170;Ct_CtTrNR00183;Ct_CtTrNR07624;Ct_CtTrNR10003;Dg_DgTrNR09820;Fv_mrna04936;Gm_Glyma09G242000;Gm_Glyma18G253600;Lj_Lj1g3v2940670;Md_MDP0000128058;Md_MDP0000553042;Me_Manes05G053300;Mt_Medtr7g007850;Pp_Prupe2G127800;Pt_Potri002G137000;Pv_Phvul008G045400	MergedOrthoGroup000163
CtTrNR00183_a1_i2	YES	K03294	NA	IPR002293	PF00324.18;PF13520.3;PF13906.3	COG0531	GO:0003333;GO:0003674;GO:0005215;GO:0005342;GO:0005575;GO:0005886;GO:0006810;GO:0006811;GO:0006820;GO:0006865;GO:0008150;GO:0008509;GO:0008514;GO:0009987;GO:0015075;GO:0015171;GO:0015179;GO:0015291;GO:0015297;GO:0015711;GO:0015807;GO:0015849;GO:0016020;GO:0016021;GO:0022804;GO:0022857;GO:0022891;GO:0022892;GO:0031224;GO:0034220;GO:0044425;GO:0044464;GO:0044699;GO:0044763;GO:0044765;GO:0046942;GO:…	0.07	0	0	0	75.25	0.07	6	0	0	0	6040	4	-7.73538	0.128429	NA	At_AT1G05940;Cs_Cucsa121170;Ct_CtTrNR00183;Ct_CtTrNR07624;Ct_CtTrNR10003;Dg_DgTrNR09820;Fv_mrna04936;Gm_Glyma09G242000;Gm_Glyma18G253600;Lj_Lj1g3v2940670;Md_MDP0000128058;Md_MDP0000553042;Me_Manes05G053300;Mt_Medtr7g007850;Pp_Prupe2G127800;Pt_Potri002G137000;Pv_Phvul008G045400	MergedOrthoGroup000163
CtTrNR00184_a1_i1	YES	K04125	1.14.11.13	IPR005123;IPR026992;IPR027443	PF03171.17;PF14226.3	COG3491	GO:0003674;GO:0003824;GO:0005488;GO:0006082;GO:0006629;GO:0006720;GO:0006721;GO:0008150;GO:0008152;GO:0008299;GO:0008610;GO:0009058;GO:0009685;GO:0009686;GO:0009987;GO:0016053;GO:0016101;GO:0016102;GO:0016114;GO:0016491;GO:0016705;GO:0016706;GO:0019752;GO:0043167;GO:0043169;GO:0043436;GO:0044237;GO:0044238;GO:0044249;GO:0044255;GO:0044281;GO:0044283;GO:0044699;GO:0044710;GO:0044711;GO:0044763;GO:…	8.7	1.66	6.22	14.09	21.05	10.36	249	49	184	463	656	256	-1.29985	0.171391	NA	At_AT4G21200;Cf_126d;Cs_Cucsa086080;Ct_CtTrNR00184;Fv_mrna19548;Fv_mrna19549;Gm_Glyma11G003200;Gm_Glyma20G141200;Lj_Lj1g3v0052430;Lj_Lj3g3v1541300;Md_MDP0000192359;Md_MDP0000321404;Me_Manes16G012600;Me_Manes17G034900;Mt_Medtr5g005570;Mt_Medtr7g047670;Mt_Medtr7g451860;Pp_Prupe4G026300;Pt_Potri004G022800;Pt_Potri011G026700;Pv_Phvul002G049000;Pv_Phvul007G052000	MergedOrthoGroup000021
CtTrNR00185_a1_i1	YES	K11982	NA	NA	PF14369.3	NA	NA	60.33	69.3	83.08	39.43	48.42	70.78	794	940	1133	601	700	809	0.600855	0.0394042	NA	At_AT4G26400;At_AT5G56340;Cs_Cucsa152640;Ct_CtTrNR00185;Dg_DgTrNR11772;Fv_mrna01583;Gm_Glyma18G000200;Lj_Lj0g3v0283079;Md_MDP0000132044;Md_MDP0000178245;Md_MDP0000194984;Md_MDP0000308670;Md_MDP0000313221;Me_Manes03G086400;Me_Manes15G110700;Mt_Medtr3g083480;Pp_Prupe6G001500;Pt_Potri001G001500;Pt_Potri003G223200	MergedOrthoGroup000164
CtTrNR00186_a1_i1	YES	NA	NA	IPR025131	PF13266.3	COG3145	GO:0003674;GO:0003824;GO:0005488;GO:0005575;GO:0005634;GO:0006139;GO:0006259;GO:0006281;GO:0006304;GO:0006725;GO:0006807;GO:0006950;GO:0006974;GO:0008150;GO:0008152;GO:0009987;GO:0010468;GO:0016491;GO:0019222;GO:0032451;GO:0033554;GO:0034641;GO:0035510;GO:0035514;GO:0040029;GO:0043167;GO:0043169;GO:0043170;GO:0043226;GO:0043227;GO:0043229;GO:0043231;GO:0043412;GO:0044237;GO:0044238;GO:0044260;GO:…	90.44	156.55	156.62	91.09	63.61	78.96	3487	6244	6240	4022	2664	2625	0.926337	0.0617842	NA	At_AT2G22270;At_AT4G39860;Cf_15060d;Cs_Cucsa104390;Ct_CtTrNR00186;Dg_DgTrNR10601;Fv_mrna16320;Gm_Glyma05G178800;Gm_Glyma08G136300;Gm_Glyma11G240000;Gm_Glyma18G017400;Lj_Lj0g3v0012229;Lj_Lj0g3v0124389;Lj_Lj0g3v0361759;Lj_Lj4g3v2823360;Md_MDP0000671114;Me_Manes12G135400;Mt_Medtr0276s0040;Mt_Medtr3g087250;Pp_Prupe6G186300;Pt_Potri005G076000;Pt_Potri007G092400;Pv_Phvul001G252000;Pv_Phvul002G255600	MergedOrthoGroup000165
CtTrNR00187_a1_i1	YES	NA	NA	NA	NA	ENOG410YF2F	GO:0005575;GO:0005886;GO:0009507;GO:0009536;GO:0016020;GO:0043226;GO:0043227;GO:0043229;GO:0043231;GO:0044424;GO:0044444;GO:0044464	12.84	8.24	16.46	4.56	7.1	10.46	904	601	1197	367	542	634	0.954061	0.0481768	NA	At_AT2G46250;Ct_CtTrNR00187;Dg_DgTrNR11049;Fv_mrna18982;Gm_Glyma03G254600;Gm_Glyma07G061300;Gm_Glyma16G029900;Gm_Glyma19G252300;Lj_Lj0g3v0200949;Lj_Lj1g3v5031280;Lj_Lj1g3v5031290;Md_MDP0000255648;Md_MDP0000283858;Me_Manes01G250400;Me_Manes05G027400;Mt_Medtr8g028230;Pp_Prupe2G182100;Pt_Potri002G166600;Pt_Potri014G093400;Pv_Phvul006G109400;Pv_Phvul010G107800	MergedOrthoGroup000166
CtTrNR00188_a1_i1	YES	K18416	NA	IPR012337;IPR013520	PF00929.21	COG5018	GO:0003674;GO:0003676;GO:0003824;GO:0004518;GO:0004519;GO:0004521;GO:0004527;GO:0004540;GO:0005488;GO:0005575;GO:0005739;GO:0006139;GO:0006259;GO:0006725;GO:0006807;GO:0008150;GO:0008152;GO:0009892;GO:0009987;GO:0010468;GO:0010605;GO:0010608;GO:0010629;GO:0016070;GO:0016441;GO:0016458;GO:0016787;GO:0016788;GO:0016891;GO:0016893;GO:0019219;GO:0019222;GO:0031047;GO:0031323;GO:0034641;GO:0035194;GO:…	6.36	7.53	8.44	12.32	12.06	11.07	175	214	240	389	361	263	-0.506635	0.202218	NA	At_AT3G15140;Cf_3127d;Cs_Cucsa122830;Ct_CtTrNR00188;Dg_DgTrNR08059;Fv_mrna27163;Gm_Glyma06G234800;Lj_Lj3g3v0428960;Md_MDP0000890140;Me_Manes03G104800;Mt_Medtr8g061030;Pp_Prupe4G173900;Pt_Potri011G141300;Pv_Phvul011G156700	MergedOrthoGroup000167Sub001
CtTrNR00189_a1_i1	YES	K18584	NA	IPR004000	PF00022.16	COG5277	GO:0000166;GO:0000902;GO:0000904;GO:0001882;GO:0001883;GO:0003674;GO:0005488;GO:0005524;GO:0005575;GO:0005829;GO:0005885;GO:0007015;GO:0007275;GO:0008150;GO:0009653;GO:0009825;GO:0009987;GO:0010090;GO:0016043;GO:0016049;GO:0017076;GO:0030554;GO:0032501;GO:0032502;GO:0032549;GO:0032550;GO:0032553;GO:0032555;GO:0032559;GO:0032989;GO:0032991;GO:0035639;GO:0036094;GO:0040007;GO:0043167;GO:0043168;GO:…	18.72	21.01	18.52	26.17	29.07	22.52	1151	1337	1176	1839	1937	1192	-0.241808	0.233819	NA	At_AT1G13180;Cf_21656d;Cs_Cucsa075290;Ct_CtTrNR00189;Dg_DgTrNR15355;Gm_Glyma05G172200;Gm_Glyma05G172600;Lj_Lj4g3v2717070;Md_MDP0000186636;Md_MDP0000355115;Me_Manes12G019300;Me_Manes13G019900;Mt_Medtr8g089630;Pp_Prupe1G240300;Pt_Potri008G182700;Pt_Potri010G051500;Pv_Phvul002G252900;Pv_Phvul002G253600	MergedOrthoGroup000168
CtTrNR00190_a1_i1	YES	NA	NA	IPR016040	PF05368.10;PF13460.3	COG0702	GO:0003674;GO:0005488;GO:0005507;GO:0005575;GO:0005576;GO:0006950;GO:0006952;GO:0008150;GO:0009507;GO:0009532;GO:0009536;GO:0009570;GO:0009579;GO:0009605;GO:0009607;GO:0009617;GO:0042742;GO:0043167;GO:0043169;GO:0043207;GO:0043226;GO:0043227;GO:0043229;GO:0043231;GO:0044422;GO:0044424;GO:0044434;GO:0044435;GO:0044444;GO:0044446;GO:0044464;GO:0046872;GO:0046914;GO:0048046;GO:0050896;GO:0051704;GO:…	52.78	77.58	72.41	71.29	55.83	46.1	2061	3134	2922	3188	2368	1552	0.397149	0.277917	NA	At_AT2G37660;Cs_Cucsa066270;Ct_CtTrNR00190;Dg_DgTrNR11836;Fv_mrna18435;Gm_Glyma07G133200;Gm_Glyma18G182600;Lj_Lj1g3v3444140;Me_Manes08G088900;Me_Manes09G092700;Mt_Medtr7g062140;Pp_Prupe6G257200;Pt_Potri006G086800;Pv_Phvul008G119600	MergedOrthoGroup000169
CtTrNR00191_a1_i1	YES	NA	NA	IPR032675	NA	COG4886	GO:0000166;GO:0001882;GO:0001883;GO:0003674;GO:0005488;GO:0005524;GO:0006950;GO:0006952;GO:0008150;GO:0017076;GO:0030554;GO:0032549;GO:0032550;GO:0032553;GO:0032555;GO:0032559;GO:0035639;GO:0036094;GO:0043167;GO:0043168;GO:0043531;GO:0050896;GO:0097159;GO:0097367;GO:1901265;GO:1901363	10.91	13.2	10.82	14.79	21.4	30.07	27	33	28	44	60	66	-0.766209	0.303343	NA	Ct_CtTrNR00191;Ct_CtTrNR01092;Ct_CtTrNR13100;Ct_CtTrNR15076;Ct_CtTrNR15077;Gm_Glyma03G034900;Gm_Glyma03G037100;Gm_Glyma03G037300;Gm_Glyma03G037400;Gm_Glyma03G038800;Gm_Glyma03G039200;Gm_Glyma03G039300;Gm_Glyma03G044000;Gm_Glyma03G045700;Gm_Glyma03G075200;Lj_Lj0g3v0152549;Lj_Lj0g3v0211999;Lj_Lj0g3v0353029;Lj_Lj6g3v1630130;Lj_Lj6g3v1640140;Lj_Lj6g3v2006450;Lj_Lj6g3v2006510;Lj_Lj6g3v2043010;Mt_Medtr…	MergedOrthoGroup000021
CtTrNR00192_a1_i1	YES	NA	NA	IPR007087;IPR015880	NA	NA	GO:0001071;GO:0003674;GO:0003700;GO:0005488;GO:0005575;GO:0005634;GO:0006139;GO:0006351;GO:0006355;GO:0006725;GO:0006807;GO:0008150;GO:0008152;GO:0009058;GO:0009059;GO:0009719;GO:0009889;GO:0009987;GO:0010033;GO:0010035;GO:0010038;GO:0010045;GO:0010200;GO:0010243;GO:0010468;GO:0010556;GO:0016070;GO:0018130;GO:0019219;GO:0019222;GO:0019438;GO:0031323;GO:0031326;GO:0032774;GO:0034641;GO:0034645;GO:…	17.76	10.74	6.07	34.36	49.91	86.23	223	139	79	500	689	941	-2.13188	0.0419302	NA	Cs_Cucsa165460;Ct_CtTrNR00192;Dg_DgTrNR10573;Fv_mrna26659;Gm_Glyma02G094500;Gm_Glyma10G290200;Gm_Glyma18G287200;Gm_Glyma20G099100;Lj_Lj0g3v0344779;Lj_Lj5g3v2264200;Md_MDP0000127025;Md_MDP0000223787;Me_Manes07G111900;Me_Manes10G036200;Mt_Medtr1g115345;Mt_Medtr7g023560;Pp_Prupe2G230800;Pt_Potri008G051200;Pt_Potri010G209400;Pv_Phvul007G011300;Pv_Phvul008G014600	MergedOrthoGroup000170
CtTrNR00192_a2_i2	NO	NA	NA	IPR007087;IPR015880	NA	NA	GO:0001071;GO:0003674;GO:0003700;GO:0005488;GO:0005575;GO:0005634;GO:0006139;GO:0006351;GO:0006355;GO:0006725;GO:0006807;GO:0008150;GO:0008152;GO:0009058;GO:0009059;GO:0009719;GO:0009889;GO:0009987;GO:0010033;GO:0010035;GO:0010038;GO:0010045;GO:0010200;GO:0010243;GO:0010468;GO:0010556;GO:0016070;GO:0018130;GO:0019219;GO:0019222;GO:0019438;GO:0031323;GO:0031326;GO:0032774;GO:0034641;GO:0034645;GO:…	17.76	10.74	6.07	34.36	49.91	86.23	223	139	79	500	689	941	-2.13188	0.0419302	NA	Cs_Cucsa165460;Ct_CtTrNR00192;Dg_DgTrNR10573;Fv_mrna26659;Gm_Glyma02G094500;Gm_Glyma10G290200;Gm_Glyma18G287200;Gm_Glyma20G099100;Lj_Lj0g3v0344779;Lj_Lj5g3v2264200;Md_MDP0000127025;Md_MDP0000223787;Me_Manes07G111900;Me_Manes10G036200;Mt_Medtr1g115345;Mt_Medtr7g023560;Pp_Prupe2G230800;Pt_Potri008G051200;Pt_Potri010G209400;Pv_Phvul007G011300;Pv_Phvul008G014600	MergedOrthoGroup000170
CtTrNR00193_a1_i1	YES	K00121	1.1.1.1;1.1.1.284	IPR011032;IPR016040	NA	COG1062	GO:0003674;GO:0003824;GO:0004022;GO:0005488;GO:0005575;GO:0005737;GO:0006066;GO:0006067;GO:0006069;GO:0008150;GO:0008152;GO:0008270;GO:0016491;GO:0016614;GO:0016616;GO:0034308;GO:0043167;GO:0043169;GO:0044281;GO:0044424;GO:0044464;GO:0044699;GO:0044710;GO:0046872;GO:0046914;GO:0051903;GO:0055114;GO:0071704;GO:1901615	0	0	0	21.45	18.43	3.93	0	0	0	52	42	7	-5.57228	0.0100631	NA	Ct_CtTrNR00193	MergedOrthoGroup000171
CtTrNR00194_a1_i1	YES	NA	NA	NA	NA	NA	NA	23.82	32.47	31.98	19.38	21.27	21.22	706	995	980	659	686	543	0.672842	0.03408	NA	At_AT2G36835;Cf_189d;Cs_Cucsa306590;Ct_CtTrNR00194;Fv_mrna09682;Gm_Glyma03G185300;Gm_Glyma19G185800;Lj_Lj1g3v4616540;Md_MDP0000165223;Md_MDP0000657517;Me_Manes08G012300;Mt_Medtr0050s0130;Mt_Medtr7g102930;Pp_Prupe7G126900;Pt_Potri006G122200;Pv_Phvul001G180700	MergedOrthoGroup000172
CtTrNR00195_a1_i1	YES	NA	NA	IPR004864	PF03168.10	NA	NA	78.75	108.04	118.52	141.19	32.78	33.17	2669	3787	4152	5485	1208	970	1.04363	0.219734	NA	Cf_7471d;Cs_Cucsa359180;Ct_CtTrNR00195;Dg_DgTrNR11619;Fv_mrna25847;Gm_Glyma13G357600;Gm_Glyma15G015800;Lj_Lj3g3v0235120;Lj_Lj3g3v0235130;Md_MDP0000397884;Md_MDP0000519359;Me_Manes04G129100;Mt_Medtr2g101870;Pp_Prupe3G068000;Pt_Potri001G183600;Pt_Potri003G052900;Pv_Phvul005G168300	MergedOrthoGroup000173
CtTrNR00196_a1_i1	YES	NA	NA	IPR006121	NA	NA	GO:0003674;GO:0005488;GO:0005575;GO:0005737;GO:0005886;GO:0005911;GO:0006810;GO:0006811;GO:0006812;GO:0006873;GO:0006875;GO:0006950;GO:0008150;GO:0009266;GO:0009408;GO:0009506;GO:0009628;GO:0009987;GO:0010286;GO:0016020;GO:0019725;GO:0030001;GO:0030003;GO:0030054;GO:0031090;GO:0031965;GO:0042592;GO:0043167;GO:0043169;GO:0044422;GO:0044424;GO:0044428;GO:0044446;GO:0044464;GO:0044699;GO:0044763;GO:…	44.95	56.57	56.51	71.64	91.75	106.22	1055	1372	1372	1933	2348	2155	-0.595653	0.0246683	NA	Ct_CtTrNR00196;Me_Manes04G076000	MergedOrthoGroup000174
CtTrNR00197_a1_i1	YES	NA	NA	IPR007087	NA	NA	GO:0001071;GO:0003006;GO:0003674;GO:0003700;GO:0005488;GO:0005575;GO:0005634;GO:0006139;GO:0006351;GO:0006355;GO:0006725;GO:0006807;GO:0006950;GO:0008150;GO:0008152;GO:0009058;GO:0009059;GO:0009266;GO:0009409;GO:0009628;GO:0009889;GO:0009987;GO:0010468;GO:0010556;GO:0016070;GO:0018130;GO:0019219;GO:0019222;GO:0019438;GO:0022414;GO:0030154;GO:0031323;GO:0031326;GO:0032502;GO:0032774;GO:0034641;GO:…	27.49	22.79	33.67	20.82	31.61	15.87	621	532	787	541	779	310	0.442647	0.341787	NA	Ct_CtTrNR00197;Fv_mrna26318;Gm_Glyma02G250100;Gm_Glyma11G221500;Gm_Glyma14G066500;Gm_Glyma18G036000;Lj_Lj0g3v0352099;Lj_Lj3g3v2835370;Md_MDP0000204702;Md_MDP0000464120;Me_Manes07G119000;Mt_Medtr3g068095;Mt_Medtr5g080660;Pp_Prupe2G239500;Pt_Potri008G059000;Pt_Potri010G199800;Pv_Phvul001G235000;Pv_Phvul008G231300	MergedOrthoGroup000175
CtTrNR00198_a1_i1	YES	K08505	2.3.2.27	IPR000727	NA	ENOG410Y34R	GO:0000139;GO:0005575;GO:0005789;GO:0005886;GO:0006810;GO:0008104;GO:0008150;GO:0015031;GO:0016020;GO:0016021;GO:0016192;GO:0031090;GO:0031224;GO:0033036;GO:0044422;GO:0044424;GO:0044425;GO:0044431;GO:0044432;GO:0044444;GO:0044446;GO:0044464;GO:0045184;GO:0051179;GO:0051234;GO:0071702;GO:0098588;GO:0098589	50.31	47.14	41.48	45.68	34.27	42.51	807	780	689	846	602	591	0.347269	0.182597	NA	Ct_CtTrNR00198;Dg_DgTrNR13326	MergedOrthoGroup000176
CtTrNR00199_a1_i1	YES	K20890	NA	IPR002495;IPR029044	PF01501.17	COG5597	GO:0000139;GO:0000271;GO:0003674;GO:0003824;GO:0005488;GO:0005575;GO:0005794;GO:0005975;GO:0005976;GO:0008150;GO:0008152;GO:0008194;GO:0009058;GO:0009059;GO:0009832;GO:0009834;GO:0009987;GO:0010383;GO:0010410;GO:0010413;GO:0010417;GO:0015020;GO:0016020;GO:0016021;GO:0016043;GO:0016051;GO:0016740;GO:0016757;GO:0016758;GO:0031090;GO:0031224;GO:0033692;GO:0034637;GO:0034645;GO:0042546;GO:0043167;GO:…	29.15	9.14	5.64	13.74	2.73	4.45	3338	1088	666	1804	342	442	1.24516	0.0216734	NA	At_AT3G18660;Cf_16074d;Cf_21629d;Cs_Cucsa101040;Ct_CtTrNR00199;Fv_mrna17874;Gm_Glyma04G214400;Gm_Glyma05G060700;Gm_Glyma05G190200;Gm_Glyma06G151900;Lj_Lj1g3v1300580;Me_Manes12G153100;Mt_Medtr3g095910;Pt_Potri005G061600;Pt_Potri007G107200;Pv_Phvul002G270800;Pv_Phvul009G148800	MergedOrthoGroup000177
CtTrNR00199_a1_i2	NO	K20890	NA	IPR002495;IPR029044	PF01501.17	COG5597	GO:0000139;GO:0000271;GO:0003674;GO:0003824;GO:0005488;GO:0005575;GO:0005794;GO:0005975;GO:0005976;GO:0008150;GO:0008152;GO:0008194;GO:0009058;GO:0009059;GO:0009832;GO:0009834;GO:0009987;GO:0010383;GO:0010410;GO:0010413;GO:0010417;GO:0015020;GO:0016020;GO:0016021;GO:0016043;GO:0016051;GO:0016740;GO:0016757;GO:0016758;GO:0031090;GO:0031224;GO:0033692;GO:0034637;GO:0034645;GO:0042546;GO:0043167;GO:…	29.15	9.14	5.64	13.74	2.73	4.45	3338	1088	666	1804	342	442	1.24516	0.0216734	NA	At_AT3G18660;Cf_16074d;Cf_21629d;Cs_Cucsa101040;Ct_CtTrNR00199;Fv_mrna17874;Gm_Glyma04G214400;Gm_Glyma05G060700;Gm_Glyma05G190200;Gm_Glyma06G151900;Lj_Lj1g3v1300580;Me_Manes12G153100;Mt_Medtr3g095910;Pt_Potri005G061600;Pt_Potri007G107200;Pv_Phvul002G270800;Pv_Phvul009G148800	MergedOrthoGroup000177
CtTrNR00200_a1_i1	YES	NA	NA	IPR029033	NA	NA	NA	16.8	16.75	17.22	15.95	14.06	10.32	1437	1484	1521	1558	1303	760	0.51263	0.0939133	NA	At_AT1G12850;At_AT3G26780;Cf_1329d;Cf_723d;Ct_CtTrNR00200;Dg_DgTrNR11993;Fv_mrna01385;Gm_Glyma02G066000;Gm_Glyma16G146900;Lj_Lj0g3v0300319;Md_MDP0000239432;Md_MDP0000250332;Me_Manes04G092300;Me_Manes11G077500;Mt_Medtr6g033275;Pp_Prupe3G312600;Pt_Potri002G236600;Pt_Potri014G145900;Pv_Phvul004G070300	MergedOrthoGroup000178
CtTrNR00201_a1_i1	YES	K14319	3.4.22.68	IPR025265	PF13943.3	COG5238	GO:0003674;GO:0005096;GO:0005575;GO:0005635;GO:0005774;GO:0005783;GO:0005819;GO:0006810;GO:0006913;GO:0006950;GO:0006970;GO:0008047;GO:0008150;GO:0009507;GO:0009524;GO:0009536;GO:0009628;GO:0009651;GO:0016020;GO:0016482;GO:0030234;GO:0030695;GO:0031090;GO:0031965;GO:0031967;GO:0031975;GO:0043226;GO:0043227;GO:0043228;GO:0043229;GO:0043231;GO:0043232;GO:0044422;GO:0044424;GO:0044428;GO:0044430;GO:…	17.57	33.28	25.9	41.39	24.94	24.26	610	1142	900	1532	904	742	-0.0672594	0.889978	NA	At_AT5G19320;Cs_Cucsa254150;Ct_CtTrNR00201;Ct_CtTrNR02013;Dg_DgTrNR14896;Fv_mrna05899;Gm_Glyma10G250400;Gm_Glyma20G143300;Lj_Lj5g3v2058540;Md_MDP0000159670;Md_MDP0000199836;Md_MDP0000244469;Md_MDP0000561479;Me_Manes03G181500;Me_Manes15G026100;Mt_Medtr1g105040;Pp_Prupe1G154700;Pt_Potri010G091100;Pv_Phvul007G054100	MergedOrthoGroup000179
CtTrNR00201_a1_i2	NO	K14319	3.4.22.68	IPR025265	PF13943.3	COG5238	GO:0003674;GO:0005096;GO:0005575;GO:0005635;GO:0005774;GO:0005783;GO:0005819;GO:0006810;GO:0006913;GO:0006950;GO:0006970;GO:0008047;GO:0008150;GO:0009507;GO:0009524;GO:0009536;GO:0009628;GO:0009651;GO:0016020;GO:0016482;GO:0030234;GO:0030695;GO:0031090;GO:0031965;GO:0031967;GO:0031975;GO:0043226;GO:0043227;GO:0043228;GO:0043229;GO:0043231;GO:0043232;GO:0044422;GO:0044424;GO:0044428;GO:0044430;GO:…	17.57	33.28	25.9	41.39	24.94	24.26	610	1142	900	1532	904	742	-0.0672594	0.889978	NA	At_AT5G19320;Cs_Cucsa254150;Ct_CtTrNR00201;Ct_CtTrNR02013;Dg_DgTrNR14896;Fv_mrna05899;Gm_Glyma10G250400;Gm_Glyma20G143300;Lj_Lj5g3v2058540;Md_MDP0000159670;Md_MDP0000199836;Md_MDP0000244469;Md_MDP0000561479;Me_Manes03G181500;Me_Manes15G026100;Mt_Medtr1g105040;Pp_Prupe1G154700;Pt_Potri010G091100;Pv_Phvul007G054100	MergedOrthoGroup000179
CtTrNR00202_a1_i1	YES	NA	NA	IPR002182;IPR027417	PF00931.19	COG4886	GO:0000166;GO:0001882;GO:0001883;GO:0002376;GO:0003674;GO:0005488;GO:0005524;GO:0005575;GO:0005737;GO:0005886;GO:0006950;GO:0006952;GO:0006955;GO:0008150;GO:0008219;GO:0009605;GO:0009607;GO:0009626;GO:0009814;GO:0009987;GO:0012501;GO:0016020;GO:0016265;GO:0017076;GO:0030554;GO:0032549;GO:0032550;GO:0032553;GO:0032555;GO:0032559;GO:0033554;GO:0034050;GO:0035639;GO:0036094;GO:0043167;GO:0043168;GO:…	28.06	22.45	32.14	37.26	81.36	89.49	874	723	1035	1331	2757	2406	-1.11543	0.0379199	NA	At_AT3G46530;At_AT3G46710;At_AT3G46730;Ct_CtTrNR00202;Ct_CtTrNR05399;Ct_CtTrNR06288;Ct_CtTrNR11303;Ct_CtTrNR14580;Ct_CtTrNR14772;Ct_CtTrNR14964;Ct_CtTrNR15160;Gm_Glyma08G259000;Gm_Glyma12G011700;Gm_Glyma14G199400;Gm_Glyma18G283200;Gm_Glyma18G287000;Gm_Glyma18G287100;Gm_GlymaU008800;Gm_GlymaU008900;Mt_Medtr4g073840;Pv_Phvul008G014700;Pv_Phvul011G014200;Pv_Phvul011G014300;Pv_Phvul011G014400;Pv_Phvu…	MergedOrthoGroup000021
CtTrNR00203_a1_i1	YES	NA	NA	NA	NA	NA	GO:0003674;GO:0005488;GO:0005575;GO:0006950;GO:0008150;GO:0008152;GO:0009314;GO:0009411;GO:0009416;GO:0009521;GO:0009523;GO:0009535;GO:0009611;GO:0009628;GO:0009642;GO:0009644;GO:0009987;GO:0015979;GO:0016020;GO:0016021;GO:0016168;GO:0031224;GO:0032991;GO:0034357;GO:0034644;GO:0042651;GO:0043234;GO:0044237;GO:0044422;GO:0044424;GO:0044425;GO:0044434;GO:0044435;GO:0044436;GO:0044444;GO:0044446;GO:…	12.1	17.11	13.35	8.66	15.89	13.31	196	286	224	162	282	187	0.33418	0.381318	NA	At_AT4G34190;Cf_3612d;Cs_Cucsa219540;Ct_CtTrNR00203;Dg_DgTrNR11523;Fv_mrna26273;Gm_Glyma10G263000;Gm_Glyma20G127500;Gm_Glyma20G129600;Lj_Lj5g3v2113490;Md_MDP0000670232;Md_MDP0000924194;Me_Manes02G137400;Mt_Medtr1g107490;Pp_Prupe8G134100;Pt_Potri001G301100;Pt_Potri009G096800;Pv_Phvul007G038900	MergedOrthoGroup000180
CtTrNR00204_a1_i1	YES	NA	NA	IPR006747	PF04654.9	NA	NA	9.71	31.26	18.07	11.92	6.57	12.53	61	201	118	88	46	69	1.02621	0.250866	NA	At_AT3G18215;Ct_CtTrNR00204;Ct_CtTrNR10008	MergedOrthoGroup000181Sub001
CtTrNR00205_a1_i1	YES	K08900	NA	IPR025753	PF14363.3	COG0465	GO:0000166;GO:0001101;GO:0001882;GO:0001883;GO:0003006;GO:0003674;GO:0003824;GO:0005488;GO:0005524;GO:0005575;GO:0005739;GO:0005783;GO:0006950;GO:0006970;GO:0008150;GO:0009266;GO:0009409;GO:0009414;GO:0009415;GO:0009628;GO:0009651;GO:0009719;GO:0009725;GO:0009737;GO:0010033;GO:0010035;GO:0010154;GO:0010431;GO:0016020;GO:0016021;GO:0016462;GO:0016787;GO:0016817;GO:0016818;GO:0016887;GO:0017076;GO:…	8.33	15.86	20.14	7.75	19.58	19.46	101	198	253	109	261	205	0.0794236	0.852149	NA	Ct_CtTrNR00205	MergedOrthoGroup000096
CtTrNR00206_a1_i1	YES	NA	NA	NA	NA	NA	NA	22.17	48.3	39.48	9.45	3.85	5.53	673	1516	1239	329	127	145	2.68129	0.0165736	NA	Ct_CtTrNR00206;Dg_DgTrNR11649;Fv_mrna16230;Gm_Glyma11G242400;Gm_Glyma18G014700;Md_MDP0000259138;Me_Manes13G097300;Mt_Medtr3g086760;Pp_Prupe6G193900;Pt_Potri005G071400;Pt_Potri007G097400;Pv_Phvul001G254200	MergedOrthoGroup000182
CtTrNR00207_a1_i1	YES	K13459	NA	IPR002182;IPR027417	PF00931.19	COG4886	GO:0000166;GO:0001882;GO:0001883;GO:0003674;GO:0005488;GO:0005524;GO:0006950;GO:0006952;GO:0008150;GO:0017076;GO:0030554;GO:0032549;GO:0032550;GO:0032553;GO:0032555;GO:0032559;GO:0035639;GO:0036094;GO:0043167;GO:0043168;GO:0043531;GO:0050896;GO:0097159;GO:0097367;GO:1901265;GO:1901363	29.31	49.39	47.19	65.07	59.39	66.09	54	91.08	89.93	141.1	121.18	103.06	-0.469755	0.425944	NA	Ct_CtTrNR00207	MergedOrthoGroup000021
CtTrNR00207_a2_i2	NO	K13459	NA	IPR002182;IPR027417	PF00931.19	COG4886	GO:0000166;GO:0001882;GO:0001883;GO:0003674;GO:0005488;GO:0005524;GO:0006950;GO:0006952;GO:0008150;GO:0017076;GO:0030554;GO:0032549;GO:0032550;GO:0032553;GO:0032555;GO:0032559;GO:0035639;GO:0036094;GO:0043167;GO:0043168;GO:0043531;GO:0050896;GO:0097159;GO:0097367;GO:1901265;GO:1901363	29.31	49.39	47.19	65.07	59.39	66.09	54	91.08	89.93	141.1	121.18	103.06	-0.469755	0.425944	NA	Ct_CtTrNR00207	MergedOrthoGroup000021
CtTrNR00208_a1_i1	YES	K15306	2.5.1.1;2.5.1.10	IPR000156;IPR011993	PF00568.20;PF00638.15	COG5171	GO:0005575;GO:0005643;GO:0006810;GO:0008104;GO:0008150;GO:0015031;GO:0015931;GO:0032991;GO:0033036;GO:0043234;GO:0044422;GO:0044424;GO:0044425;GO:0044428;GO:0044446;GO:0044464;GO:0045184;GO:0046907;GO:0046930;GO:0050657;GO:0050658;GO:0051028;GO:0051179;GO:0051234;GO:0051236;GO:0051649;GO:0071702;GO:0071705	357.58	493.98	430.06	420.29	410.84	343.34	3924	5580	4894	5358	4968	3279	0.270339	0.280164	NA	Ct_CtTrNR00208;Fv_mrna07941;Md_MDP0000199840;Md_MDP0000282255;Md_MDP0000311787;Md_MDP0000457862;Md_MDP0000779733;Pp_Prupe6G054200	MergedOrthoGroup000183
CtTrNR00209_a1_i1	NO	NA	NA	IPR002921;IPR029058	PF01764.22	COG3675	GO:0003674;GO:0003824;GO:0004620;GO:0005575;GO:0005737;GO:0006629;GO:0006638;GO:0006639;GO:0008150;GO:0008152;GO:0008970;GO:0009056;GO:0009987;GO:0010029;GO:0010187;GO:0016042;GO:0016298;GO:0016787;GO:0016788;GO:0019915;GO:0044237;GO:0044238;GO:0044242;GO:0044248;GO:0044255;GO:0044424;GO:0044464;GO:0044699;GO:0044710;GO:0044712;GO:0044763;GO:0046339;GO:0046340;GO:0046461;GO:0046462;GO:0046464;GO:…	141.82	173.84	264.25	1.08	1.18	1.32	4870	6013	9521	44	45	40	7.41257	0.00252856	nodule	Ct_CtTrNR00209;Ct_CtTrNR09730;Ct_CtTrNR12380;Fv_mrna10849;Fv_mrna10853;Fv_mrna24174;Md_MDP0000494336;Md_MDP0000875729;Md_MDP0000934476;Me_Manes16G036600;Me_Manes16G036700;Me_Manes16G036900;Me_Manes16G037000;Pp_Prupe5G062500;Pp_Prupe5G062600;Pp_Prupe5G062700;Pt_Potri004G054600;Pt_Potri015G026400;Pt_Potri015G026500	MergedOrthoGroup000021
CtTrNR00209_a2_i2	YES	NA	NA	IPR002921;IPR029058	PF01764.22	COG3675	GO:0003674;GO:0003824;GO:0004620;GO:0005575;GO:0005737;GO:0006629;GO:0006638;GO:0006639;GO:0008150;GO:0008152;GO:0008970;GO:0009056;GO:0009987;GO:0010029;GO:0010187;GO:0016042;GO:0016298;GO:0016787;GO:0016788;GO:0019915;GO:0044237;GO:0044238;GO:0044242;GO:0044248;GO:0044255;GO:0044424;GO:0044464;GO:0044699;GO:0044710;GO:0044712;GO:0044763;GO:0046339;GO:0046340;GO:0046461;GO:0046462;GO:0046464;GO:…	141.82	173.84	264.25	1.08	1.18	1.32	4870	6013	9521	44	45	40	7.41257	0.00252856	nodule	Ct_CtTrNR00209;Ct_CtTrNR09730;Ct_CtTrNR12380;Fv_mrna10849;Fv_mrna10853;Fv_mrna24174;Md_MDP0000494336;Md_MDP0000875729;Md_MDP0000934476;Me_Manes16G036600;Me_Manes16G036700;Me_Manes16G036900;Me_Manes16G037000;Pp_Prupe5G062500;Pp_Prupe5G062600;Pp_Prupe5G062700;Pt_Potri004G054600;Pt_Potri015G026400;Pt_Potri015G026500	MergedOrthoGroup000021
CtTrNR00210_a1_i1	YES	K03251	3.6.4.13	IPR007783	NA	NA	NA	74.59	164.23	114.21	110.13	81.65	82.24	183	407	293	325	227	179	0.46377	0.390079	NA	At_AT4G20980;At_AT5G44320;Cs_Cucsa048500;Ct_CtTrNR00210;Ct_CtTrNR12932;Dg_DgTrNR09503;Fv_mrna07970;Fv_mrna29118;Gm_Glyma13G238200;Gm_Glyma15G075100;Lj_Lj6g3v2019720;Md_MDP0000285941;Md_MDP0000332092;Me_Manes04G137900;Me_Manes11G028400;Mt_Medtr7g111950;Pp_Prupe4G048700;Pt_Potri001G063100;Pt_Potri004G044500;Pt_Potri011G053500;Pv_Phvul006G184500	MergedOrthoGroup000184Sub001
CtTrNR00210_a2_i2	NO	K03251	3.6.4.13	IPR007783	NA	NA	NA	74.59	164.23	114.21	110.13	81.65	82.24	183	407	293	325	227	179	0.46377	0.390079	NA	At_AT4G20980;At_AT5G44320;Cs_Cucsa048500;Ct_CtTrNR00210;Ct_CtTrNR12932;Dg_DgTrNR09503;Fv_mrna07970;Fv_mrna29118;Gm_Glyma13G238200;Gm_Glyma15G075100;Lj_Lj6g3v2019720;Md_MDP0000285941;Md_MDP0000332092;Me_Manes04G137900;Me_Manes11G028400;Mt_Medtr7g111950;Pp_Prupe4G048700;Pt_Potri001G063100;Pt_Potri004G044500;Pt_Potri011G053500;Pv_Phvul006G184500	MergedOrthoGroup000184Sub001
CtTrNR00211_a1_i1	YES	K18635	NA	NA	NA	ENOG410XU77	GO:0005575;GO:0005874;GO:0032991;GO:0043234;GO:0044422;GO:0044424;GO:0044430;GO:0044446;GO:0044464	70.92	78.7	77.09	38.72	27.41	59.97	531	528	527	263	249	383	0.992923	0.0492907	NA	Ct_CtTrNR00211;Me_Manes01G058200;Me_Manes02G018200;Pt_Potri001G100100;Pt_Potri003G131600	MergedOrthoGroup000185
CtTrNR00211_a2_i2	NO	K18635	NA	NA	NA	ENOG410XU77	GO:0005575;GO:0005874;GO:0032991;GO:0043234;GO:0044422;GO:0044424;GO:0044430;GO:0044446;GO:0044464	70.92	78.7	77.09	38.72	27.41	59.97	531	528	527	263	249	383	0.992923	0.0492907	NA	Ct_CtTrNR00211;Me_Manes01G058200;Me_Manes02G018200;Pt_Potri001G100100;Pt_Potri003G131600	MergedOrthoGroup000185
CtTrNR00212_a1_i1	YES	NA	NA	IPR001763	PF00581.17	ENOG4111PM4	GO:0005575;GO:0009507;GO:0009526;GO:0009534;GO:0009536;GO:0009579;GO:0009941;GO:0016021;GO:0031224;GO:0031967;GO:0031975;GO:0031976;GO:0031984;GO:0043226;GO:0043227;GO:0043229;GO:0043231;GO:0044422;GO:0044424;GO:0044425;GO:0044434;GO:0044435;GO:0044444;GO:0044446;GO:0044464	11.69	21.71	9.93	1.95	1.91	1.7	150	287	132	29	27	19	3.06301	0.00899214	NA	At_AT3G08920;Cf_505d;Cs_Cucsa176370;Ct_CtTrNR00212;Gm_Glyma01G121700;Gm_Glyma03G057800;Lj_Lj0g3v0248749;Me_Manes08G092300;Mt_Medtr4g015860;Pt_Potri006G100600;Pv_Phvul010G000900	MergedOrthoGroup000186
CtTrNR00213_a1_i1	YES	NA	NA	IPR000535;IPR002110;IPR020683	PF00023.27;PF12796.4;PF13606.3;PF13637.3;PF13857.3	COG0666	GO:0000281;GO:0000323;GO:0000910;GO:0001508;GO:0003674;GO:0005198;GO:0005200;GO:0005488;GO:0005515;GO:0005575;GO:0005764;GO:0005773;GO:0005856;GO:0005886;GO:0005911;GO:0005923;GO:0006605;GO:0006612;GO:0006810;GO:0006886;GO:0006892;GO:0006893;GO:0006928;GO:0007009;GO:0007165;GO:0007409;GO:0007411;GO:0008104;GO:0008150;GO:0009653;GO:0009925;GO:0009987;GO:0010035;GO:0010038;GO:0010959;GO:0010960;GO:…	15.67	13	15.47	50.26	60.05	79.62	680	584	694	2497	2830	2979	-1.92066	0.00260644	root	Cs_Cucsa084770;Ct_CtTrNR00213;Dg_DgTrNR09343;Dg_DgTrNR10743;Fv_mrna27760;Gm_Glyma02G033700;Gm_Glyma02G151200;Gm_Glyma04G174900;Gm_Glyma06G198600;Lj_Lj5g3v1681470;Md_MDP0000192051;Md_MDP0000686154;Md_MDP0000804883;Me_Manes05G070400;Mt_Medtr1g089180;Pp_Prupe8G249900;Pt_Potri002G213200;Pv_Phvul007G167500	MergedOrthoGroup000187Sub001
CtTrNR00214_a1_i1	YES	NA	NA	NA	NA	NA	NA	29.75	28.44	28.94	25.96	41.8	27.4	50	48	51	53	80	41	-0.0175063	0.980509	NA	At_AT2G26610;At_AT3G33530;Cf_18140d;Cf_3527d;Cs_Cucsa292340;Ct_CtTrNR00043;Ct_CtTrNR00214;Dg_DgTrNR05681;Fv_mrna31084;Gm_Glyma13G158400;Lj_Lj4g3v1881380;Md_MDP0000179973;Md_MDP0000558976;Me_Manes14G114600;Mt_Medtr4g114930;Pp_Prupe7G246700;Pt_Potri018G128400	MergedOrthoGroup000038
CtTrNR00215_a1_i1	YES	K15901	NA	IPR013926	NA	NA	GO:0003674;GO:0005488;GO:0005515;GO:0005575;GO:0005634;GO:0005737;GO:0005829;GO:0006139;GO:0006399;GO:0006725;GO:0006807;GO:0008033;GO:0008150;GO:0008152;GO:0009987;GO:0016070;GO:0019899;GO:0019900;GO:0019901;GO:0034470;GO:0034641;GO:0034660;GO:0043170;GO:0043226;GO:0043227;GO:0043229;GO:0043231;GO:0044237;GO:0044238;GO:0044260;GO:0044424;GO:0044444;GO:0044464;GO:0046483;GO:0071704;GO:0090304;GO:…	47.91	54.52	48.67	54.15	60.11	51.56	959	1127	1008	1248	1314	893	0.0279095	0.889978	NA	At_AT4G34412;Cf_12912d;Cs_Cucsa244310;Ct_CtTrNR00215;Dg_DgTrNR00516;Fv_mrna28579;Gm_Glyma04G194000;Gm_Glyma06G172100;Lj_Lj6g3v2043300;Md_MDP0000149274;Md_MDP0000310578;Me_Manes01G064000;Mt_Medtr2g105210;Mt_Medtr8g099835;Pp_Prupe2G172700;Pp_Prupe4G258000;Pp_Prupe4G259300;Pp_Prupe6G016400;Pp_Prupe8G124200;Pt_Potri004G141400;Pt_Potri009G102200;Pv_Phvul002G266500;Pv_Phvul005G182700	MergedOrthoGroup000188Sub001
CtTrNR00216_a1_i1	YES	K03018	2.7.7.6	IPR000722;IPR006592;IPR007080	PF00623.17;PF04997.9	COG0086	GO:0003674;GO:0003676;GO:0003677;GO:0003824;GO:0003899;GO:0005488;GO:0005575;GO:0005634;GO:0006139;GO:0006351;GO:0006725;GO:0006807;GO:0008150;GO:0008152;GO:0009058;GO:0009059;GO:0009987;GO:0016070;GO:0016740;GO:0016772;GO:0016779;GO:0018130;GO:0019438;GO:0032774;GO:0034062;GO:0034641;GO:0034645;GO:0034654;GO:0043167;GO:0043169;GO:0043170;GO:0043226;GO:0043227;GO:0043229;GO:0043231;GO:0044237;GO:…	9.62	15.47	9.2	8.33	9.2	8.58	24	39	24	25	26	19	0.474981	0.544026	NA	At_AT5G60040;Cf_9908d;Cs_Cucsa226960;Cs_Cucsa226970;Ct_CtTrNR00216;Ct_CtTrNR15065;Dg_DgTrNR04635;Fv_mrna09658;Fv_mrna14036;Gm_GlymaU034000;Md_MDP0000234645;Md_MDP0000752582;Me_Manes17G000400;Mt_Medtr4g061700;Mt_Medtr4g061800;Pp_Prupe6G089600;Pt_Potri001G341900;Pv_Phvul011G070100	MergedOrthoGroup000189
CtTrNR00217_a1_i1	YES	K02893	3.6.4.13	IPR001014;IPR005633;IPR012677;IPR012678;IPR013025;IPR019985	NA	NA	GO:0000166;GO:0003674;GO:0003676;GO:0003723;GO:0003735;GO:0005198;GO:0005488;GO:0005575;GO:0005840;GO:0006412;GO:0008150;GO:0008152;GO:0009058;GO:0009059;GO:0009987;GO:0019538;GO:0019843;GO:0030529;GO:0032991;GO:0034645;GO:0036094;GO:0043170;GO:0043226;GO:0043228;GO:0043229;GO:0043232;GO:0044237;GO:0044238;GO:0044249;GO:0044260;GO:0044267;GO:0044424;GO:0044444;GO:0044464;GO:0071704;GO:0097159;GO:…	30.84	40.67	45.28	89.58	45.62	31.34	636	866	966	2126	1027	559	-0.305018	0.602487	NA	Cs_Cucsa165510;Cs_Cucsa168020;Cs_Cucsa229240;Ct_CtTrNR00217;Gm_Glyma11G143400;Gm_Glyma12G066700;Gm_Glyma13G332700;Gm_Glyma15G041500;Lj_Lj0g3v0081139;Lj_Lj3g3v3154060;Mt_Medtr2g096340;Mt_Medtr4g063060;Mt_Medtr7g023260;Pv_Phvul005G140800;Pv_Phvul011G067600	MergedOrthoGroup000021
CtTrNR00218_a1_i1	YES	NA	NA	NA	NA	COG1404	GO:0003674;GO:0003824;GO:0004175;GO:0004252;GO:0008233;GO:0008236;GO:0016787;GO:0017171;GO:0070011	1.87	6.15	5.38	22	8.94	7.45	24	81.37	71.51	327	126	83	-1.35522	0.222465	NA	Cs_Cucsa395650;Ct_CtTrNR00218;Ct_CtTrNR01978;Ct_CtTrNR01979;Ct_CtTrNR06035;Ct_CtTrNR14707;Ct_CtTrNR15129;Dg_DgTrNR06749;Fv_mrna09118;Fv_mrna09121;Gm_Glyma07G050200;Gm_Glyma07G050500;Gm_Glyma16G018900;Gm_Glyma16G019000;Gm_Glyma16G019100;Gm_Glyma16G019300;Lj_Lj3g3v2504180;Md_MDP0000213055;Md_MDP0000214814;Md_MDP0000217128;Me_Manes05G175300;Me_Manes18G039000;Mt_Medtr1g078110;Mt_Medtr2g049200;Mt_Medt…	MergedOrthoGroup000190
CtTrNR00219_a1_i1	YES	K12598	3.6.4.13	IPR001650;IPR011545;IPR012961;IPR014001;IPR016438;IPR025696;IPR027417	PF00270.26;PF00271.28;PF04851.12;PF08148.9;PF13234.3	NA	GO:0000166;GO:0001882;GO:0001883;GO:0003674;GO:0003676;GO:0003677;GO:0003723;GO:0003724;GO:0003824;GO:0004386;GO:0005488;GO:0005524;GO:0005575;GO:0005634;GO:0005654;GO:0006139;GO:0006364;GO:0006396;GO:0006401;GO:0006725;GO:0006807;GO:0008150;GO:0008152;GO:0009056;GO:0009057;GO:0009987;GO:0016070;GO:0016072;GO:0016462;GO:0016787;GO:0016817;GO:0016818;GO:0017076;GO:0017111;GO:0019439;GO:0030554;GO:…	18.76	24.85	22.28	21.08	20.75	22.22	1730	2374	2122	2219	2072	1763	0.208416	0.326755	NA	At_AT1G59760;Cs_Cucsa120490;Ct_CtTrNR00219;Dg_DgTrNR01697;Fv_mrna29233;Gm_Glyma08G361900;Lj_Lj1g3v3329390;Md_MDP0000119931;Md_MDP0000201389;Md_MDP0000782541;Md_MDP0000827820;Me_Manes07G030200;Mt_Medtr7g080730;Pp_Prupe6G113400;Pt_Potri004G228700;Pv_Phvul008G002600	MergedOrthoGroup000191
CtTrNR00220_a1_i1	YES	K15923	3.2.1.51	IPR008928;IPR012341	NA	ENOG410XPGV	GO:0003674;GO:0003824;GO:0004553;GO:0004560;GO:0005575;GO:0005576;GO:0015928;GO:0016787;GO:0016798;GO:0047513;GO:0048046	7.13	10.25	13.36	8.63	9.32	8.29	179	266	347	249	255	180	0.375444	0.389772	NA	Cf_20362d;Ct_CtTrNR00220;Dg_DgTrNR02660;Gm_Glyma01G243600;Me_Manes07G068300;Me_Manes07G068400;Me_Manes10G075700;Pt_Potri001G298900;Pt_Potri009G093500;Pv_Phvul002G053000	MergedOrthoGroup000192
CtTrNR00221_a1_i1	YES	K03123	2.3.1.48	IPR009083;IPR009088;IPR015871;IPR015872	PF02268.13;PF02751.11	COG5123	GO:0005575;GO:0005667;GO:0005672;GO:0006139;GO:0006352;GO:0006355;GO:0006367;GO:0006725;GO:0006807;GO:0008150;GO:0008152;GO:0009058;GO:0009059;GO:0009889;GO:0009987;GO:0010468;GO:0010556;GO:0016070;GO:0018130;GO:0019219;GO:0019222;GO:0019438;GO:0031323;GO:0031326;GO:0032774;GO:0032991;GO:0034641;GO:0034654;GO:0043170;GO:0043234;GO:0044237;GO:0044238;GO:0044249;GO:0044260;GO:0044271;GO:0044422;GO:…	72.24	99.39	87.36	63.66	68.85	70.12	1058	1501	1325	1078	1106	891	0.504668	0.0569743	NA	Cf_222d;Ct_CtTrNR00221;Dg_DgTrNR03941	MergedOrthoGroup000193Sub001
CtTrNR00221_a2_i2	NO	K03123	2.3.1.48	IPR009083;IPR009088;IPR015871;IPR015872	PF02268.13;PF02751.11	COG5123	GO:0005575;GO:0005667;GO:0005672;GO:0006139;GO:0006352;GO:0006355;GO:0006367;GO:0006725;GO:0006807;GO:0008150;GO:0008152;GO:0009058;GO:0009059;GO:0009889;GO:0009987;GO:0010468;GO:0010556;GO:0016070;GO:0018130;GO:0019219;GO:0019222;GO:0019438;GO:0031323;GO:0031326;GO:0032774;GO:0032991;GO:0034641;GO:0034654;GO:0043170;GO:0043234;GO:0044237;GO:0044238;GO:0044249;GO:0044260;GO:0044271;GO:0044422;GO:…	72.24	99.39	87.36	63.66	68.85	70.12	1058	1501	1325	1078	1106	891	0.504668	0.0569743	NA	Cf_222d;Ct_CtTrNR00221;Dg_DgTrNR03941	MergedOrthoGroup000193Sub001
CtTrNR00222_a1_i1	YES	NA	NA	IPR000719;IPR004041;IPR008271;IPR011009;IPR017441;IPR018451;IPR028375	PF00069.22;PF03822.11;PF07714.14;PF14531.3	COG0515	GO:0000166;GO:0001882;GO:0001883;GO:0003674;GO:0003824;GO:0004672;GO:0004674;GO:0005488;GO:0005524;GO:0005575;GO:0005634;GO:0005737;GO:0006464;GO:0006468;GO:0006793;GO:0006796;GO:0006950;GO:0006970;GO:0007154;GO:0007165;GO:0008150;GO:0008152;GO:0009266;GO:0009267;GO:0009409;GO:0009605;GO:0009611;GO:0009628;GO:0009651;GO:0009743;GO:0009987;GO:0009991;GO:0010033;GO:0010555;GO:0010959;GO:0016301;GO:…	39.86	10.65	11.23	24.08	26.27	27.64	1938	536	564	1339	1386	1158	-0.334867	0.5927	NA	At_AT1G01140;Cf_7325d;Cs_Cucsa259620;Ct_CtTrNR00222;Dg_DgTrNR13224;Fv_mrna18646;Gm_Glyma03G260200;Gm_Glyma07G051000;Gm_Glyma16G020200;Lj_Lj3g3v2483040;Md_MDP0000159376;Md_MDP0000294774;Me_Manes01G241100;Me_Manes05G017700;Mt_Medtr2g019575;Mt_Medtr8g024590;Mt_Medtr8g024600;Pp_Prupe2G195900;Pt_Potri002G177900;Pt_Potri014G104200;Pv_Phvul009G257000;Pv_Phvul010G118300	MergedOrthoGroup000194
CtTrNR00223_a1_i1	YES	K01254	3.3.2.6	IPR014782;IPR015211;IPR016024;IPR034015	PF01433.17;PF09127.8	COG0308	GO:0003674;GO:0003824;GO:0004463;GO:0005488;GO:0005575;GO:0005829;GO:0006082;GO:0006629;GO:0006631;GO:0006633;GO:0006636;GO:0006690;GO:0006691;GO:0008150;GO:0008152;GO:0008233;GO:0008237;GO:0008270;GO:0008610;GO:0009058;GO:0009987;GO:0016053;GO:0016787;GO:0016801;GO:0016803;GO:0019370;GO:0019752;GO:0032787;GO:0033559;GO:0043167;GO:0043169;GO:0043436;GO:0044237;GO:0044238;GO:0044249;GO:0044255;GO:…	49.33	77.7	68.83	49.93	47.91	49.85	2769	4515	3991	3204	2916	2410	0.554384	0.0768747	NA	At_AT5G13520;Cf_19179d;Cs_Cucsa275790;Cs_Cucsa275800;Ct_CtTrNR00223;Dg_DgTrNR04555;Fv_mrna23331;Gm_Glyma20G244100;Lj_Lj5g3v2292580;Md_MDP0000168574;Md_MDP0000219549;Md_MDP0000573537;Md_MDP0000653611;Me_Manes18G142200;Me_ManesS016600;Me_ManesS016700;Mt_Medtr1g116230;Pp_Prupe2G220700;Pt_Potri008G045900;Pt_Potri010G215700;Pv_Phvul007G005900	MergedOrthoGroup000195
CtTrNR00224_a1_i1	YES	NA	NA	IPR021099	PF11955.5	ENOG410YAEM	GO:0008150;GO:0008285;GO:0009653;GO:0009886;GO:0010015;GO:0010101;GO:0010102;GO:0032502;GO:0042127;GO:0044699;GO:0044767;GO:0048519;GO:0048523;GO:0050789;GO:0050794;GO:0065007	4.91	9	8.24	15.74	14.83	11.97	143	271	248	526	470	301	-0.776955	0.124545	NA	At_AT1G71850;Cs_Cucsa006280;Ct_CtTrNR00224;Fv_mrna20505;Gm_Glyma02G075200;Gm_Glyma16G157200;Lj_Lj0g3v0141519;Md_MDP0000931048;Me_Manes18G099000;Mt_Medtr6g043850;Pp_Prupe8G052100;Pt_Potri013G115500;Pv_Phvul004G085600	MergedOrthoGroup000196
CtTrNR00225_a1_i1	YES	K17619	NA	IPR010033;IPR010036;IPR023214	PF12689.4;PF13419.3	ENOG4111PHW	GO:0003674;GO:0003824;GO:0004721;GO:0004725;GO:0005488;GO:0005575;GO:0006040;GO:0008150;GO:0008152;GO:0016787;GO:0016788;GO:0016791;GO:0030389;GO:0031982;GO:0031988;GO:0042578;GO:0043167;GO:0043169;GO:0043226;GO:0043227;GO:0043230;GO:0044421;GO:0046872;GO:0065010;GO:0070062;GO:0071704;GO:1901135;GO:1903561	33.62	38.48	33.28	31.36	27.15	30.09	708	837	725	760	624	548	0.415057	0.128429	NA	Ct_CtTrNR00225;Fv_mrna20814;Md_MDP0000578458;Me_Manes12G126200;Pp_Prupe6G201600;Pt_Potri016G140400	MergedOrthoGroup000197
CtTrNR00226_a1_i1	YES	NA	NA	IPR002182;IPR027417	PF00931.19	COG4886	GO:0000166;GO:0001882;GO:0001883;GO:0003674;GO:0005488;GO:0005524;GO:0006950;GO:0006952;GO:0008150;GO:0017076;GO:0030554;GO:0032549;GO:0032550;GO:0032553;GO:0032555;GO:0032559;GO:0035639;GO:0036094;GO:0043167;GO:0043168;GO:0043531;GO:0050896;GO:0097159;GO:0097367;GO:1901265;GO:1901363	12.83	16.09	14.9	16.56	21.56	28.2	23	29	28	36	44	45	-0.468319	0.520672	NA	Ct_CtTrNR00226;Ct_CtTrNR10797;Ct_CtTrNR13034;Ct_CtTrNR13035;Ct_CtTrNR13925;Ct_CtTrNR13927;Ct_CtTrNR14189;Ct_CtTrNR14891;Fv_mrna03921;Fv_mrna03923;Gm_Glyma03G034400;Gm_Glyma03G034500;Gm_Glyma03G034800;Gm_Glyma03G034900;Gm_Glyma03G037000;Gm_Glyma03G037300;Gm_Glyma03G038800;Gm_Glyma03G039300;Gm_Glyma03G045700;Lj_Lj2g3v1536330;Lj_Lj3g3v0359330;Lj_Lj3g3v2984970;Lj_Lj6g3v0025650;Lj_Lj6g3v2006450;Lj_Lj6…	MergedOrthoGroup000021
CtTrNR00227_a1_i1	YES	NA	NA	NA	NA	NA	NA	63.31	45.75	78.54	33.47	45.66	58.9	214	157	277	135	174	176	0.568446	0.236711	NA	Ct_CtTrNR00227;Dg_DgTrNR05956;Fv_mrna12855;Gm_Glyma07G086800;Gm_Glyma09G190100;Md_MDP0000189389;Md_MDP0000289104;Pp_Prupe2G311900;Pt_Potri015G017700;Pv_Phvul004G162900	MergedOrthoGroup000198Sub001
CtTrNR00228_a1_i1	YES	NA	NA	NA	NA	NA	NA	35.08	35.39	21.82	25.5	18.3	25.45	1240	1294	797	1033	703	776	0.589037	0.12676	NA	Ct_CtTrNR00228	MergedOrthoGroup000199Sub001
CtTrNR00229_a1_i1	YES	NA	NA	IPR000719;IPR001245;IPR011009	PF00069.22;PF07714.14	COG0515	GO:0000166;GO:0001882;GO:0001883;GO:0003674;GO:0003824;GO:0004672;GO:0004674;GO:0004712;GO:0005488;GO:0005524;GO:0005575;GO:0005829;GO:0006464;GO:0006468;GO:0006793;GO:0006796;GO:0006996;GO:0008150;GO:0008152;GO:0009657;GO:0009658;GO:0009987;GO:0016043;GO:0016301;GO:0016310;GO:0016597;GO:0016740;GO:0016772;GO:0016773;GO:0017076;GO:0019538;GO:0030554;GO:0031406;GO:0032549;GO:0032550;GO:0032553;GO:…	6.85	12.22	13.38	24.47	10.03	14.33	338	624	682	1381	537	609	-0.413049	0.51084	NA	At_AT5G07140;At_AT5G58520;Cf_1319d;Cf_6254d;Cs_Cucsa139450;Ct_CtTrNR00229;Dg_DgTrNR07301;Fv_mrna16288;Fv_mrna21558;Fv_mrna28217;Gm_Glyma02G229900;Gm_Glyma07G111700;Gm_Glyma11G166000;Gm_Glyma14G196600;Gm_Glyma18G058800;Lj_Lj0g3v0300569;Lj_Lj2g3v2315190;Md_MDP0000121580;Md_MDP0000149080;Md_MDP0000209008;Md_MDP0000356015;Me_Manes02G213600;Me_Manes18G144500;Mt_Medtr3g465590;Mt_Medtr5g072500;Pp_Prupe6…	MergedOrthoGroup000200
CtTrNR00230_a1_i1	YES	K13628	NA	IPR000361;IPR016092;IPR017870	PF01521.17	NA	GO:0003674;GO:0005198;GO:0005488;GO:0005575;GO:0005739;GO:0008150;GO:0008152;GO:0009058;GO:0016043;GO:0016226;GO:0022607;GO:0031163;GO:0043167;GO:0043169;GO:0043226;GO:0043227;GO:0043229;GO:0043231;GO:0044424;GO:0044444;GO:0044464;GO:0046872;GO:0051536;GO:0051540;GO:0071840	0	0	0	11	11.78	12.8	0	0	0	182	185	159	-8.28235	0.00252856	root	Ct_CtTrNR00230	MergedOrthoGroup000201
CtTrNR00231_a1_i1	YES	K20642	NA	IPR000095	NA	NA	GO:0003674;GO:0005096;GO:0007165;GO:0008047;GO:0008150;GO:0030234;GO:0030695;GO:0050789;GO:0050794;GO:0060589;GO:0065007	4.16	5.62	5.02	17.07	7.17	10.86	56	78	70	266	106	127	-1.06994	0.155118	NA	At_AT3G11490;Cs_Cucsa241240;Ct_CtTrNR00231;Dg_DgTrNR02496;Fv_mrna15556;Gm_Glyma03G197000;Gm_Glyma10G074400;Lj_Lj1g3v4717450;Md_MDP0000456406;Md_MDP0000656428;Me_Manes08G026700;Me_Manes09G054000;Mt_Medtr7g104900;Pp_Prupe7G104200;Pt_Potri006G211200;Pt_Potri016G078200;Pv_Phvul001G191300	MergedOrthoGroup000021Sub004
CtTrNR00232_a1_i1	YES	NA	NA	IPR013094;IPR029058;IPR033140	NA	NA	GO:0003674;GO:0003824;GO:0016787;GO:0016788;GO:0052689	3.29	5.64	4.18	30.02	21.27	41.84	70	124	92	735	494	770	-2.64609	0.008154	NA	Ct_CtTrNR00106;Ct_CtTrNR00232;Fv_mrna28530;Gm_Glyma02G134200;Gm_Glyma07G211000;Lj_Lj2g3v0780570;Md_MDP0000235617;Md_MDP0000942663;Mt_Medtr4g086540;Pp_Prupe8G120800;Pt_Potri009G105100;Pv_Phvul003G295000	MergedOrthoGroup000094
CtTrNR00233_a1_i1	YES	K10355	NA	IPR004000;IPR004001;IPR020902	PF00022.16	COG5277	GO:0000166;GO:0001882;GO:0001883;GO:0003674;GO:0005488;GO:0005524;GO:0005575;GO:0005737;GO:0005856;GO:0017076;GO:0030554;GO:0032549;GO:0032550;GO:0032553;GO:0032555;GO:0032559;GO:0035639;GO:0036094;GO:0043167;GO:0043168;GO:0043226;GO:0043228;GO:0043229;GO:0043232;GO:0044424;GO:0044464;GO:0097159;GO:0097367;GO:1901265;GO:1901363	48.31	69.13	43.1	50.93	25.58	19.83	1995	2954	1839	2408	1147	706	0.966856	0.0811589	NA	At_AT2G37620;At_AT3G53750;Cs_Cucsa066160;Ct_CtTrNR00233;Fv_mrna18390;Md_MDP0000183713;Md_MDP0000190288;Md_MDP0000204628;Pp_Prupe6G254100	MergedOrthoGroup000202
CtTrNR00234_a1_i1	NO	NA	NA	IPR006094;IPR012951;IPR016166;IPR016167;IPR016169	PF01565.20;PF08031.9	COG0277	GO:0000166;GO:0001666;GO:0003674;GO:0003824;GO:0005488;GO:0005575;GO:0005783;GO:0005886;GO:0006950;GO:0008150;GO:0008152;GO:0009628;GO:0009987;GO:0016020;GO:0016491;GO:0016614;GO:0033554;GO:0036094;GO:0036293;GO:0036294;GO:0042221;GO:0043167;GO:0043168;GO:0043226;GO:0043227;GO:0043229;GO:0043231;GO:0044424;GO:0044444;GO:0044464;GO:0044699;GO:0044710;GO:0048037;GO:0050660;GO:0050662;GO:0050896;GO:…	700.86	199.09	374.34	7.02	10.8	7.8	5240	2968	4017	89	120	108	5.43573	0.00252856	nodule	At_AT1G30760;At_AT2G34790;At_AT5G44380;At_AT5G44390;At_AT5G44400;Cf_17015d;Cs_Cucsa048430;Cs_Cucsa166870;Ct_CtTrNR00172;Ct_CtTrNR00234;Ct_CtTrNR05511;Ct_CtTrNR05512;Ct_CtTrNR05513;Dg_DgTrNR11885;Fv_mrna20173;Fv_mrna20178;Gm_Glyma05G125800;Gm_Glyma05G125900;Gm_Glyma08G080600;Gm_Glyma08G080700;Gm_Glyma08G080900;Gm_Glyma09G026900;Gm_Glyma15G132600;Gm_Glyma18G129400;Lj_Lj4g3v0287320;Lj_Lj4g3v0287330;…	MergedOrthoGroup000153
CtTrNR00234_a2_i2	NO	NA	NA	IPR006094;IPR012951;IPR016166;IPR016167;IPR016169	PF01565.20;PF08031.9	COG0277	GO:0000166;GO:0001666;GO:0003674;GO:0003824;GO:0005488;GO:0005575;GO:0005783;GO:0005886;GO:0006950;GO:0008150;GO:0008152;GO:0009628;GO:0009987;GO:0016020;GO:0016491;GO:0016614;GO:0033554;GO:0036094;GO:0036293;GO:0036294;GO:0042221;GO:0043167;GO:0043168;GO:0043226;GO:0043227;GO:0043229;GO:0043231;GO:0044424;GO:0044444;GO:0044464;GO:0044699;GO:0044710;GO:0048037;GO:0050660;GO:0050662;GO:0050896;GO:…	700.86	199.09	374.34	7.02	10.8	7.8	5240	2968	4017	89	120	108	5.43573	0.00252856	nodule	At_AT1G30760;At_AT2G34790;At_AT5G44380;At_AT5G44390;At_AT5G44400;Cf_17015d;Cs_Cucsa048430;Cs_Cucsa166870;Ct_CtTrNR00172;Ct_CtTrNR00234;Ct_CtTrNR05511;Ct_CtTrNR05512;Ct_CtTrNR05513;Dg_DgTrNR11885;Fv_mrna20173;Fv_mrna20178;Gm_Glyma05G125800;Gm_Glyma05G125900;Gm_Glyma08G080600;Gm_Glyma08G080700;Gm_Glyma08G080900;Gm_Glyma09G026900;Gm_Glyma15G132600;Gm_Glyma18G129400;Lj_Lj4g3v0287320;Lj_Lj4g3v0287330;…	MergedOrthoGroup000153
CtTrNR00234_a2_i3	NO	NA	NA	IPR006094;IPR012951;IPR016166;IPR016167;IPR016169	PF01565.20;PF08031.9	COG0277	GO:0000166;GO:0001666;GO:0003674;GO:0003824;GO:0005488;GO:0005575;GO:0005783;GO:0005886;GO:0006950;GO:0008150;GO:0008152;GO:0009628;GO:0009987;GO:0016020;GO:0016491;GO:0016614;GO:0033554;GO:0036094;GO:0036293;GO:0036294;GO:0042221;GO:0043167;GO:0043168;GO:0043226;GO:0043227;GO:0043229;GO:0043231;GO:0044424;GO:0044444;GO:0044464;GO:0044699;GO:0044710;GO:0048037;GO:0050660;GO:0050662;GO:0050896;GO:…	700.86	199.09	374.34	7.02	10.8	7.8	5240	2968	4017	89	120	108	5.43573	0.00252856	nodule	At_AT1G30760;At_AT2G34790;At_AT5G44380;At_AT5G44390;At_AT5G44400;Cf_17015d;Cs_Cucsa048430;Cs_Cucsa166870;Ct_CtTrNR00172;Ct_CtTrNR00234;Ct_CtTrNR05511;Ct_CtTrNR05512;Ct_CtTrNR05513;Dg_DgTrNR11885;Fv_mrna20173;Fv_mrna20178;Gm_Glyma05G125800;Gm_Glyma05G125900;Gm_Glyma08G080600;Gm_Glyma08G080700;Gm_Glyma08G080900;Gm_Glyma09G026900;Gm_Glyma15G132600;Gm_Glyma18G129400;Lj_Lj4g3v0287320;Lj_Lj4g3v0287330;…	MergedOrthoGroup000153
CtTrNR00234_a3_i4	YES	NA	NA	IPR006094;IPR012951;IPR016166;IPR016167;IPR016169	PF01565.20;PF08031.9	COG0277	GO:0000166;GO:0001666;GO:0003674;GO:0003824;GO:0005488;GO:0005575;GO:0005783;GO:0005886;GO:0006950;GO:0008150;GO:0008152;GO:0009628;GO:0009987;GO:0016020;GO:0016491;GO:0016614;GO:0033554;GO:0036094;GO:0036293;GO:0036294;GO:0042221;GO:0043167;GO:0043168;GO:0043226;GO:0043227;GO:0043229;GO:0043231;GO:0044424;GO:0044444;GO:0044464;GO:0044699;GO:0044710;GO:0048037;GO:0050660;GO:0050662;GO:0050896;GO:…	700.86	199.09	374.34	7.02	10.8	7.8	5240	2968	4017	89	120	108	5.43573	0.00252856	nodule	At_AT1G30760;At_AT2G34790;At_AT5G44380;At_AT5G44390;At_AT5G44400;Cf_17015d;Cs_Cucsa048430;Cs_Cucsa166870;Ct_CtTrNR00172;Ct_CtTrNR00234;Ct_CtTrNR05511;Ct_CtTrNR05512;Ct_CtTrNR05513;Dg_DgTrNR11885;Fv_mrna20173;Fv_mrna20178;Gm_Glyma05G125800;Gm_Glyma05G125900;Gm_Glyma08G080600;Gm_Glyma08G080700;Gm_Glyma08G080900;Gm_Glyma09G026900;Gm_Glyma15G132600;Gm_Glyma18G129400;Lj_Lj4g3v0287320;Lj_Lj4g3v0287330;…	MergedOrthoGroup000153
CtTrNR00235_a1_i1	YES	K07374	NA	IPR002452;IPR008280;IPR018316;IPR023123	PF03953.14	COG5023	GO:0000166;GO:0001882;GO:0001883;GO:0003674;GO:0003824;GO:0003924;GO:0005198;GO:0005200;GO:0005488;GO:0005525;GO:0005575;GO:0005737;GO:0005874;GO:0007017;GO:0008150;GO:0009987;GO:0016462;GO:0016787;GO:0016817;GO:0016818;GO:0017076;GO:0017111;GO:0019001;GO:0032549;GO:0032550;GO:0032553;GO:0032555;GO:0032561;GO:0032991;GO:0035639;GO:0036094;GO:0043167;GO:0043168;GO:0043234;GO:0044422;GO:0044424;GO:…	0	0	0	48.88	150.16	145.34	0	0	0	480	1395.26	1060	-10.6316	0.00252856	root	Ct_CtTrNR00235;Ct_CtTrNR00690;Ct_CtTrNR00691;Ct_CtTrNR08660;Dg_DgTrNR02700	MergedOrthoGroup000087
CtTrNR00235_a1_i2	NO	K07374	NA	IPR002452;IPR008280;IPR018316;IPR023123	PF03953.14	COG5023	GO:0000166;GO:0001882;GO:0001883;GO:0003674;GO:0003824;GO:0003924;GO:0005198;GO:0005200;GO:0005488;GO:0005525;GO:0005575;GO:0005737;GO:0005874;GO:0007017;GO:0008150;GO:0009987;GO:0016462;GO:0016787;GO:0016817;GO:0016818;GO:0017076;GO:0017111;GO:0019001;GO:0032549;GO:0032550;GO:0032553;GO:0032555;GO:0032561;GO:0032991;GO:0035639;GO:0036094;GO:0043167;GO:0043168;GO:0043234;GO:0044422;GO:0044424;GO:…	0	0	0	48.88	150.16	145.34	0	0	0	480	1395.26	1060	-10.6316	0.00252856	root	Ct_CtTrNR00235;Ct_CtTrNR00690;Ct_CtTrNR00691;Ct_CtTrNR08660;Dg_DgTrNR02700	MergedOrthoGroup000087
CtTrNR00236_a1_i1	YES	K05666	2.7.11.10	IPR011527	PF00664.20	COG1132	GO:0000166;GO:0000325;GO:0001882;GO:0001883;GO:0003674;GO:0003824;GO:0005215;GO:0005488;GO:0005524;GO:0005575;GO:0005576;GO:0005773;GO:0005774;GO:0005911;GO:0006810;GO:0008150;GO:0008559;GO:0009506;GO:0009987;GO:0010290;GO:0015238;GO:0015399;GO:0015405;GO:0015431;GO:0016020;GO:0016021;GO:0016462;GO:0016787;GO:0016817;GO:0016818;GO:0016820;GO:0016887;GO:0017076;GO:0017111;GO:0022804;GO:0022857;GO:…	11.89	19.03	6.41	20.15	29.83	25.94	127	209	71	250	351	241	-0.859336	0.140743	NA	At_AT3G13080;At_AT3G13090;At_AT3G13100;Cs_Cucsa281460;Ct_CtTrNR00236;Ct_CtTrNR03800;Ct_CtTrNR15048;Dg_DgTrNR10690;Fv_mrna21684;Fv_mrna21745;Gm_Glyma02G298300;Gm_Glyma02G298400;Gm_Glyma02G298500;Gm_Glyma08G326600;Gm_Glyma08G347000;Gm_Glyma14G015300;Gm_Glyma18G158400;Lj_Lj3g3v3247340;Md_MDP0000128635;Md_MDP0000141888;Md_MDP0000618819;Md_MDP0000744636;Md_MDP0000854462;Me_Manes03G138600;Mt_Medtr3g056…	MergedOrthoGroup000033
CtTrNR00236_a2_i2	NO	K05666	2.7.11.10	IPR011527	PF00664.20	COG1132	GO:0000166;GO:0000325;GO:0001882;GO:0001883;GO:0003674;GO:0003824;GO:0005215;GO:0005488;GO:0005524;GO:0005575;GO:0005576;GO:0005773;GO:0005774;GO:0005911;GO:0006810;GO:0008150;GO:0008559;GO:0009506;GO:0009987;GO:0010290;GO:0015238;GO:0015399;GO:0015405;GO:0015431;GO:0016020;GO:0016021;GO:0016462;GO:0016787;GO:0016817;GO:0016818;GO:0016820;GO:0016887;GO:0017076;GO:0017111;GO:0022804;GO:0022857;GO:…	11.89	19.03	6.41	20.15	29.83	25.94	127	209	71	250	351	241	-0.859336	0.140743	NA	At_AT3G13080;At_AT3G13090;At_AT3G13100;Cs_Cucsa281460;Ct_CtTrNR00236;Ct_CtTrNR03800;Ct_CtTrNR15048;Dg_DgTrNR10690;Fv_mrna21684;Fv_mrna21745;Gm_Glyma02G298300;Gm_Glyma02G298400;Gm_Glyma02G298500;Gm_Glyma08G326600;Gm_Glyma08G347000;Gm_Glyma14G015300;Gm_Glyma18G158400;Lj_Lj3g3v3247340;Md_MDP0000128635;Md_MDP0000141888;Md_MDP0000618819;Md_MDP0000744636;Md_MDP0000854462;Me_Manes03G138600;Mt_Medtr3g056…	MergedOrthoGroup000033
CtTrNR00237_a1_i1	YES	NA	NA	IPR007053	PF04970.10	NA	NA	9.17	11.5	7.57	11.94	17.46	20.35	288	384	252	442	604	558	-0.627368	0.128638	NA	At_AT3G02700;At_AT5G16330;At_AT5G16360;Cf_2841d;Cs_Cucsa173480;Ct_CtTrNR00237;Ct_CtTrNR04020;Ct_CtTrNR08798;Ct_CtTrNR08799;Ct_CtTrNR13266;Ct_CtTrNR14994;Ct_CtTrNR14995;Ct_CtTrNR14996;Ct_CtTrNR14997;Dg_DgTrNR13169;Fv_mrna31648;Fv_mrna31650;Gm_Glyma11G203800;Gm_Glyma11G203900;Gm_Glyma14G208400;Gm_Glyma18G047000;Gm_Glyma18G047200;Lj_Lj0g3v0026789;Lj_Lj0g3v0095369;Lj_Lj2g3v2474520;Md_MDP0000283001;Md…	MergedOrthoGroup000021
CtTrNR00237_a1_i2	NO	NA	NA	IPR007053	PF04970.10	NA	NA	9.17	11.5	7.57	11.94	17.46	20.35	288	384	252	442	604	558	-0.627368	0.128638	NA	At_AT3G02700;At_AT5G16330;At_AT5G16360;Cf_2841d;Cs_Cucsa173480;Ct_CtTrNR00237;Ct_CtTrNR04020;Ct_CtTrNR08798;Ct_CtTrNR08799;Ct_CtTrNR13266;Ct_CtTrNR14994;Ct_CtTrNR14995;Ct_CtTrNR14996;Ct_CtTrNR14997;Dg_DgTrNR13169;Fv_mrna31648;Fv_mrna31650;Gm_Glyma11G203800;Gm_Glyma11G203900;Gm_Glyma14G208400;Gm_Glyma18G047000;Gm_Glyma18G047200;Lj_Lj0g3v0026789;Lj_Lj0g3v0095369;Lj_Lj2g3v2474520;Md_MDP0000283001;Md…	MergedOrthoGroup000021
CtTrNR00238_a1_i1	YES	NA	NA	IPR000064;IPR007053	PF04970.10	NA	NA	43.81	25.14	35.18	62.78	104.46	150.96	178	104	149	303	477	541	-1.47292	0.0456462	NA	At_AT3G02700;At_AT5G16330;At_AT5G16360;Cf_2841d;Cs_Cucsa173480;Ct_CtTrNR00238;Ct_CtTrNR04020;Ct_CtTrNR07549;Ct_CtTrNR08500;Ct_CtTrNR08798;Ct_CtTrNR13266;Ct_CtTrNR13267;Ct_CtTrNR14995;Ct_CtTrNR14997;Dg_DgTrNR13169;Fv_mrna31648;Fv_mrna31650;Gm_Glyma11G203800;Gm_Glyma11G203900;Gm_Glyma14G208400;Gm_Glyma18G047100;Gm_Glyma18G047200;Lj_Lj0g3v0026789;Lj_Lj0g3v0095369;Lj_Lj2g3v2474520;Md_MDP0000283001;Md…	MergedOrthoGroup000021
CtTrNR00239_a1_i1	YES	NA	NA	IPR032675	NA	NA	GO:0000166;GO:0001101;GO:0001653;GO:0001882;GO:0001883;GO:0002376;GO:0003674;GO:0003824;GO:0004383;GO:0004672;GO:0004674;GO:0004871;GO:0004872;GO:0005488;GO:0005524;GO:0005575;GO:0005886;GO:0005911;GO:0006139;GO:0006163;GO:0006164;GO:0006182;GO:0006725;GO:0006753;GO:0006793;GO:0006796;GO:0006807;GO:0006950;GO:0006952;GO:0006955;GO:0007165;GO:0008150;GO:0008152;GO:0009058;GO:0009117;GO:0009150;GO:…	0.7	0.7	0	12.05	16.56	16.48	1	1	0	21	27	21	-4.28066	0.019292	NA	Cs_Cucsa305610;Ct_CtTrNR00239;Ct_CtTrNR08140;Ct_CtTrNR15017;Ct_CtTrNR15018;Dg_DgTrNR07086;Fv_mrna13478;Fv_mrna13479;Fv_mrna13771;Fv_mrna16496;Fv_mrna16503;Fv_mrna18088;Fv_mrna18090;Fv_mrna18849;Fv_mrna19102;Gm_Glyma01G117000;Gm_Glyma01G120000;Gm_Glyma01G120100;Gm_Glyma01G126900;Gm_Glyma03G052400;Gm_Glyma03G054800;Gm_Glyma03G087400;Gm_Glyma18G205500;Gm_Glyma18G205600;Gm_GlymaU006000;Lj_Lj0g3v00201…	MergedOrthoGroup000021
CtTrNR00240_a1_i1	YES	K18171	NA	IPR013892	PF08583.7	NA	GO:0005575;GO:0005739;GO:0043226;GO:0043227;GO:0043229;GO:0043231;GO:0044424;GO:0044444;GO:0044464	57.02	75.75	68.78	69.72	65.3	52.37	618	845	773	878	780	494	0.24563	0.396073	NA	At_AT5G16060;Cs_Cucsa238070;Ct_CtTrNR00240;Fv_mrna10313;Gm_Glyma19G046200;Lj_Lj0g3v0280759;Md_MDP0000179855;Md_MDP0000313081;Me_Manes01G108800;Mt_Medtr0024s0060;Pp_Prupe3G238900;Pt_Potri017G113400;Pt_PotriT147800;Pv_Phvul004G064400	MergedOrthoGroup000203
CtTrNR00241_a1_i1	NO	K02265	1.9.3.1	IPR002124	PF01215.16	NA	GO:0003674;GO:0003824;GO:0004129;GO:0005215;GO:0005488;GO:0005575;GO:0005739;GO:0005740;GO:0005751;GO:0006091;GO:0006123;GO:0006810;GO:0006811;GO:0006812;GO:0006818;GO:0008150;GO:0008152;GO:0008324;GO:0009055;GO:0009060;GO:0009987;GO:0015002;GO:0015075;GO:0015077;GO:0015078;GO:0015672;GO:0015980;GO:0015992;GO:0016491;GO:0016675;GO:0016676;GO:0022857;GO:0022890;GO:0022891;GO:0022892;GO:0022900;GO:…	0.08	0.3	0.08	24.58	43.94	51.86	2	12	2	1512	1902	2400	-8.49553	0.00261332	root	Ct_CtTrNR00241	MergedOrthoGroup000204
CtTrNR00241_a1_i2	YES	K02265	1.9.3.1	IPR002124	PF01215.16	NA	GO:0003674;GO:0003824;GO:0004129;GO:0005215;GO:0005488;GO:0005575;GO:0005739;GO:0005740;GO:0005751;GO:0006091;GO:0006123;GO:0006810;GO:0006811;GO:0006812;GO:0006818;GO:0008150;GO:0008152;GO:0008324;GO:0009055;GO:0009060;GO:0009987;GO:0015002;GO:0015075;GO:0015077;GO:0015078;GO:0015672;GO:0015980;GO:0015992;GO:0016491;GO:0016675;GO:0016676;GO:0022857;GO:0022890;GO:0022891;GO:0022892;GO:0022900;GO:…	0.08	0.3	0.08	24.58	43.94	51.86	2	12	2	1512	1902	2400	-8.49553	0.00261332	root	Ct_CtTrNR00241	MergedOrthoGroup000204
CtTrNR00242_a1_i1	YES	NA	NA	NA	NA	NA	NA	28.31	0.67	2.54	4.49	2.15	1.99	409	10	38	75	34	25	1.63409	0.187163	NA	Ct_CtTrNR00242;Fv_mrna26554;Gm_Glyma08G148400;Gm_Glyma11G098200;Gm_Glyma12G024300;Lj_Lj1g3v3343900;Lj_Lj3g3v3540650;Md_MDP0000268582;Me_Manes04G078400;Mt_Medtr3g117720;Mt_Medtr4g075490;Pp_Prupe8G160400;Pt_Potri004G167800;Pt_Potri009G129300;Pv_Phvul009G000100;Pv_Phvul011G026400;Pv_Phvul011G178000	MergedOrthoGroup000205
CtTrNR00243_a1_i1	YES	NA	NA	IPR002791	PF01937.16	ENOG410XQNK	NA	22.49	29.71	31.23	21.69	23.67	25.14	280	381	403	313	324	272	0.394452	0.227286	NA	At_AT2G17320;At_AT2G17340;At_AT4G35360;Cs_Cucsa099860;Ct_CtTrNR00243;Ct_CtTrNR11080;Dg_DgTrNR15074;Fv_mrna17351;Gm_Glyma09G154000;Md_MDP0000154828;Md_MDP0000234917;Md_MDP0000289848;Md_MDP0000310111;Me_Manes15G113400;Mt_Medtr6g060550;Pp_Prupe8G181200;Pt_Potri004G207700;Pt_Potri009G169000;Pv_Phvul004G127600	MergedOrthoGroup000021Sub005
CtTrNR00244_a1_i1	YES	NA	NA	IPR002921;IPR029058	PF01764.22	NA	GO:0006629;GO:0008150;GO:0008152;GO:0044238;GO:0044699;GO:0044710;GO:0071704	0.14	0.15	0.08	20.35	94.48	53.03	11	12	6	1786	7863	3507	-8.47116	0.00252856	root	At_AT3G61680;Cs_Cucsa078950;Ct_CtTrNR00244;Dg_DgTrNR01951;Fv_mrna13811;Fv_mrna19208;Gm_Glyma03G256900;Gm_Glyma07G056800;Gm_Glyma19G255100;Lj_Lj1g3v5034660;Md_MDP0000147640;Md_MDP0000326412;Md_MDP0000510770;Me_Manes05G024200;Mt_Medtr7g117280;Pp_Prupe2G186100;Pp_Prupe6G288500;Pt_Potri002G169600;Pt_Potri014G097200;Pv_Phvul006G112000;Pv_Phvul010G112600	MergedOrthoGroup000206Sub001
CtTrNR00245_a1_i1	YES	NA	NA	IPR000504;IPR012677	PF00076.19	ENOG410YR1C	GO:0000166;GO:0003674;GO:0003676;GO:0003723;GO:0005488;GO:0006139;GO:0006351;GO:0006355;GO:0006725;GO:0006807;GO:0008150;GO:0008152;GO:0009058;GO:0009059;GO:0009889;GO:0009987;GO:0010468;GO:0010556;GO:0016070;GO:0018130;GO:0019219;GO:0019222;GO:0019438;GO:0031323;GO:0031326;GO:0032774;GO:0034641;GO:0034645;GO:0034654;GO:0036094;GO:0043170;GO:0044237;GO:0044238;GO:0044249;GO:0044260;GO:0044271;GO:…	23.7	33.98	32.64	28.52	33.05	31.43	518	767	738	717	788	594	0.11526	0.628701	NA	At_AT1G27050;Cf_17868d;Cs_Cucsa285420;Ct_CtTrNR00245;Gm_Glyma01G041600;Gm_Glyma02G022400;Gm_Glyma12G115700;Lj_Lj2g3v0533560;Md_MDP0000147581;Me_Manes05G095900;Mt_Medtr5g038225;Pp_Prupe1G267100;Pt_Potri010G034500;Pv_Phvul002G067300;Pv_Phvul002G077900	MergedOrthoGroup000207
CtTrNR00246_a1_i1	YES	NA	NA	IPR008217	PF01988.16	COG1814	GO:0005575;GO:0005774;GO:0006810;GO:0006811;GO:0008150;GO:0016020;GO:0016021;GO:0031090;GO:0031224;GO:0042592;GO:0044422;GO:0044424;GO:0044425;GO:0044437;GO:0044444;GO:0044446;GO:0044464;GO:0044699;GO:0044765;GO:0048878;GO:0050801;GO:0051179;GO:0051234;GO:0055065;GO:0055072;GO:0055076;GO:0055080;GO:0065007;GO:0065008;GO:0098588;GO:0098771;GO:1902578	19.25	7.89	9.57	15.85	21.44	22.42	418	177	215	396	508	421	-0.527398	0.353119	NA	At_AT1G21140;At_AT1G76800;At_AT3G43630;At_AT3G43660;Cs_Cucsa079020;Cs_Cucsa363650;Ct_CtTrNR00246;Dg_DgTrNR01310;Fv_mrna32625;Gm_Glyma02G082500;Gm_Glyma10G225900;Gm_Glyma16G168200;Gm_Glyma20G166100;Lj_Lj0g3v0329079;Lj_Lj5g3v1954050;Md_MDP0000140343;Md_MDP0000195980;Md_MDP0000728083;Me_Manes02G178400;Me_Manes18G090800;Me_ManesS076600;Mt_Medtr1g099010;Mt_Medtr6g034975;Pp_Prupe8G027700;Pt_Potri002G06…	MergedOrthoGroup000208
CtTrNR00247_a1_i1	YES	NA	NA	NA	NA	ENOG41124MY	GO:0005575;GO:0005739;GO:0008150;GO:0010842;GO:0032502;GO:0043226;GO:0043227;GO:0043229;GO:0043231;GO:0044424;GO:0044444;GO:0044464;GO:0044699;GO:0044767;GO:0048646	11.91	12.44	12.74	13.86	18.73	14.04	340	367	376	454	582	346	-0.168267	0.567706	NA	At_AT4G35905;Ct_CtTrNR00247;Fv_mrna14557;Gm_Glyma01G163700;Gm_Glyma11G079800;Lj_Lj2g3v1670930;Md_MDP0000284507;Me_Manes01G149600;Mt_Medtr5g022760;Pp_Prupe7G172900;Pv_Phvul002G105900	MergedOrthoGroup000209
CtTrNR00248_a1_i1	YES	K08070	NA	IPR011032;IPR013149;IPR016040;IPR020843	PF00107.23;PF13602.3;PF16884.2	NA	GO:0003674;GO:0003824;GO:0005488;GO:0008150;GO:0008152;GO:0008270;GO:0016491;GO:0043167;GO:0043169;GO:0044699;GO:0044710;GO:0046872;GO:0046914;GO:0055114	23.06	29.13	33.53	22.47	16.29	21.72	915	1196	1375	1021	702	743	0.667797	0.0669605	NA	At_AT1G65560;Cf_11607d;Cs_Cucsa178730;Ct_CtTrNR00248;Dg_DgTrNR04714;Fv_mrna21546;Gm_Glyma08G363900;Gm_Glyma18G298200;Lj_Lj0g3v0084559;Lj_Lj0g3v0113329;Lj_Lj1g3v3328890;Me_ManesS013100;Mt_Medtr7g406860;Pp_Prupe6G365900;Pt_Potri010G177700;Pv_Phvul008G004400	MergedOrthoGroup000210
CtTrNR00249_a1_i1	YES	K00514	1.3.5.6	NA	NA	NA	GO:0003674;GO:0003824;GO:0005575;GO:0006629;GO:0006720;GO:0006721;GO:0008150;GO:0008152;GO:0008299;GO:0008610;GO:0009058;GO:0009507;GO:0009509;GO:0009536;GO:0009987;GO:0016108;GO:0016109;GO:0016114;GO:0016116;GO:0016117;GO:0016119;GO:0016491;GO:0016627;GO:0016635;GO:0016705;GO:0016719;GO:0042214;GO:0042440;GO:0043226;GO:0043227;GO:0043229;GO:0043231;GO:0044237;GO:0044238;GO:0044249;GO:0044255;GO:…	45.57	36	25.2	44.56	123.68	84.92	62	49	36	74	192	103	-1.11212	0.177395	NA	At_AT3G04870;Cs_Cucsa332260;Ct_CtTrNR00249;Ct_CtTrNR15039;Dg_DgTrNR06322;Me_Manes08G128100;Me_Manes09G155800;Pt_Potri005G050700;Pt_Potri013G037700	MergedOrthoGroup000211
CtTrNR00250_a1_i1	YES	K11363	NA	IPR013246	PF08209.8	ENOG4111IPI	GO:0000123;GO:0000124;GO:0000988;GO:0000989;GO:0003674;GO:0003712;GO:0003713;GO:0005488;GO:0005575;GO:0006139;GO:0006325;GO:0006351;GO:0006355;GO:0006464;GO:0006725;GO:0006807;GO:0006996;GO:0008150;GO:0008152;GO:0008270;GO:0009058;GO:0009059;GO:0009889;GO:0009891;GO:0009893;GO:0009987;GO:0010468;GO:0010556;GO:0010557;GO:0010604;GO:0010628;GO:0016043;GO:0016070;GO:0016568;GO:0016569;GO:0016570;GO:…	22.15	24.09	26.58	20.1	25.5	23.82	447	502	555	467	562	416	0.229778	0.369641	NA	At_AT5G58575;Cf_2550d;Cs_Cucsa151740;Ct_CtTrNR00250;Dg_DgTrNR09299;Fv_mrna07840;Gm_Glyma11G168600;Gm_Glyma18G060000;Lj_Lj0g3v0022569;Md_MDP0000170521;Md_MDP0000246197;Md_MDP0000297891;Md_MDP0000341099;Md_MDP0000459146;Md_MDP0000469115;Md_MDP0000855752;Me_Manes17G003200;Mt_Medtr3g465040;Pp_Prupe6G053100;Pt_Potri001G279700;Pt_Potri009G074400;Pv_Phvul006G070800	MergedOrthoGroup000021Sub006
CtTrNR00251_a1_i1	YES	K12196	3.4.19.12	IPR027417	NA	NA	GO:0000166;GO:0001882;GO:0001883;GO:0003674;GO:0003824;GO:0005488;GO:0005515;GO:0005524;GO:0005575;GO:0005768;GO:0006066;GO:0006461;GO:0006629;GO:0006810;GO:0006900;GO:0006914;GO:0006950;GO:0006996;GO:0007033;GO:0007034;GO:0007154;GO:0008104;GO:0008150;GO:0008152;GO:0008202;GO:0009056;GO:0009267;GO:0009605;GO:0009987;GO:0009991;GO:0015031;GO:0016020;GO:0016043;GO:0016050;GO:0016125;GO:0016197;GO:…	0	0	0	12.05	9.98	30.38	0	0	0	27	21	50	-5.79317	0.00656582	NA	Ct_CtTrNR00251	MergedOrthoGroup000212
CtTrNR00252_a1_i1	YES	K02899	3.6.4.13	IPR001684;IPR018261	PF01016.16	COG0211	GO:0003674;GO:0003735;GO:0005198;GO:0005575;GO:0005622;GO:0005840;GO:0006412;GO:0008150;GO:0008152;GO:0009058;GO:0009059;GO:0009987;GO:0019538;GO:0030529;GO:0032991;GO:0034645;GO:0043170;GO:0043226;GO:0043228;GO:0043229;GO:0043232;GO:0044237;GO:0044238;GO:0044249;GO:0044260;GO:0044267;GO:0044424;GO:0044444;GO:0044464;GO:0071704;GO:1901576	67.77	88.15	94.82	54.53	69.36	53.24	1180	1584	1709	1095	1321	803	0.653711	0.0429776	NA	At_AT2G16930;At_AT5G15220;Cf_1484d;Cs_Cucsa091370;Ct_CtTrNR00252;Dg_DgTrNR03273;Fv_mrna14843;Fv_mrna16895;Fv_mrna25244;Gm_Glyma04G134300;Gm_Glyma11G128100;Lj_Lj0g3v0217619;Md_MDP0000318279;Md_MDP0000400624;Me_Manes18G026600;Mt_Medtr3g014010;Pp_Prupe8G096700;Pt_Potri003G009500;Pv_Phvul005G024900	MergedOrthoGroup000021Sub007
CtTrNR00253_a1_i1	YES	K11252	3.5.1.98	IPR000558;IPR007125;IPR009072	NA	NA	GO:0000786;GO:0003674;GO:0003676;GO:0003677;GO:0005488;GO:0005575;GO:0005634;GO:0032991;GO:0032993;GO:0043226;GO:0043227;GO:0043229;GO:0043231;GO:0043234;GO:0044422;GO:0044424;GO:0044427;GO:0044446;GO:0044464;GO:0044815;GO:0097159;GO:1901363;GO:1990104	29.19	36.26	41.67	36.17	31.27	23.04	96	121	143	142	116	67	0.340438	0.569625	NA	Ct_CtTrNR00253	MergedOrthoGroup000213
CtTrNR00254_a1_i1	YES	K14484	2.7.11.1	IPR000270;IPR033389	PF02309.13	ENOG410YEC3	GO:0005575;GO:0005634;GO:0006139;GO:0006351;GO:0006355;GO:0006725;GO:0006807;GO:0007165;GO:0008150;GO:0008152;GO:0009058;GO:0009059;GO:0009734;GO:0009755;GO:0009889;GO:0009987;GO:0010468;GO:0010556;GO:0016070;GO:0018130;GO:0019219;GO:0019222;GO:0019438;GO:0031323;GO:0031326;GO:0032774;GO:0034641;GO:0034645;GO:0034654;GO:0043170;GO:0043226;GO:0043227;GO:0043229;GO:0043231;GO:0044237;GO:0044238;GO:…	13.38	40.4	4.07	13.04	0.88	1.38	280	873	88	314	20	25	2.07363	0.213027	NA	Cs_Cucsa388750;Ct_CtTrNR00254;Fv_mrna08194;Gm_Glyma03G158700;Gm_Glyma10G031900;Gm_Glyma19G161100;Lj_Lj0g3v0056389;Lj_Lj1g3v4450520;Lj_Lj5g3v1015190;Md_MDP0000916930;Me_Manes01G201600;Me_Manes05G084300;Mt_Medtr1g070520;Mt_Medtr7g096090;Pp_Prupe8G232200;Pt_Potri002G044900;Pt_Potri005G218300;Pv_Phvul001G156600;Pv_Phvul007G176600	MergedOrthoGroup000214
CtTrNR00255_a1_i1	YES	NA	NA	NA	NA	NA	NA	36.52	6.74	21.15	5.97	14.66	10.39	776	148	465	146	340	191	1.27206	0.212677	NA	Cs_Cucsa350680;Ct_CtTrNR00255;Fv_mrna30833;Gm_Glyma09G095800;Gm_Glyma13G157400;Gm_Glyma15G202100;Gm_Glyma17G105000;Lj_Lj0g3v0268649;Md_MDP0000212144;Md_MDP0000309799;Md_MDP0000349179;Me_Manes14G138600;Mt_Medtr2g461190;Mt_Medtr4g116530;Pp_Prupe7G254800;Pt_Potri006G190100;Pt_Potri018G114200;Pv_Phvul003G174800;Pv_Phvul009G209600	MergedOrthoGroup000215
CtTrNR00256_a1_i1	YES	K03680	3.6.4.13	IPR000649	PF01008.14	COG1184	GO:0001541;GO:0003006;GO:0003674;GO:0003676;GO:0003723;GO:0003743;GO:0005488;GO:0005575;GO:0005737;GO:0005851;GO:0006413;GO:0007272;GO:0008135;GO:0008150;GO:0008152;GO:0008366;GO:0009893;GO:0009987;GO:0014003;GO:0019222;GO:0021782;GO:0022414;GO:0022602;GO:0032502;GO:0032991;GO:0042552;GO:0043085;GO:0043087;GO:0043234;GO:0043547;GO:0044093;GO:0044237;GO:0044424;GO:0044444;GO:0044464;GO:0044699;GO:…	16.36	15.73	16.72	19.71	17.15	18.39	1147	1142	1211	1579	1303	1110	-0.0050858	0.980189	NA	At_AT1G48970;Cf_18395d;Cs_Cucsa198800;Cs_Cucsa198810;Ct_CtTrNR00256;Dg_DgTrNR12816;Fv_mrna26198;Fv_mrna30592;Gm_Glyma06G209700;Gm_Glyma17G122100;Lj_Lj0g3v0281899;Lj_Lj0g3v0281909;Lj_Lj0g3v0358939;Md_MDP0000131124;Md_MDP0000256494;Md_MDP0000842146;Me_Manes05G118200;Mt_Medtr2g055750;Pp_Prupe5G216300;Pt_Potri012G059300;Pv_Phvul003G177900	MergedOrthoGroup000021Sub008
CtTrNR00257_a1_i1	YES	NA	NA	NA	PF15341.3	NA	NA	22.37	16.84	18.84	23.01	22.63	21.96	490	381	427	580	541	416	-0.0588048	0.828017	NA	At_AT2G01640;Cs_Cucsa170010;Ct_CtTrNR00257;Dg_DgTrNR07204;Gm_Glyma12G113700;Gm_Glyma20G127400;Lj_Lj3g3v0014450;Lj_Lj5g3v2113500;Md_MDP0000215801;Me_Manes10G074300;Mt_Medtr1g107495;Pt_Potri001G301300;Pt_Potri009G097000;Pv_Phvul007G038800	MergedOrthoGroup000216
CtTrNR00258_a1_i1	YES	NA	NA	IPR027521	PF09749.6	ENOG4111KT5	GO:0000175;GO:0003674;GO:0003824;GO:0004518;GO:0004527;GO:0004532;GO:0004540;GO:0005575;GO:0005634;GO:0006139;GO:0006396;GO:0006397;GO:0006725;GO:0006807;GO:0008150;GO:0008152;GO:0008380;GO:0008408;GO:0009987;GO:0016070;GO:0016071;GO:0016073;GO:0016180;GO:0016787;GO:0016788;GO:0016796;GO:0016896;GO:0031123;GO:0034470;GO:0034472;GO:0034477;GO:0034641;GO:0034660;GO:0043170;GO:0043226;GO:0043227;GO:…	11.58	15.05	15.86	9.23	12.66	12.65	254	341	360	233	303	240	0.463281	0.179384	NA	At_AT5G51170;Cs_Cucsa129190;Ct_CtTrNR00258;Dg_DgTrNR02735;Fv_mrna21065;Gm_Glyma01G079300;Lj_Lj0g3v0280999;Md_MDP0000154470;Md_MDP0000169567;Md_MDP0000251288;Md_MDP0000275397;Md_MDP0000287783;Md_MDP0000323212;Md_MDP0000451021;Md_MDP0000527266;Md_MDP0000786461;Me_Manes06G130000;Mt_Medtr0053s0020;Mt_Medtr0092s0090;Pp_Prupe2G270700;Pp_Prupe4G133000;Pt_Potri015G111600;Pt_PotriT136200;Pv_Phvul005G03000…	MergedOrthoGroup000217
CtTrNR00259_a1_i1	YES	NA	NA	IPR007919	NA	NA	NA	51.63	46.49	43.79	55.79	54.26	54.45	933	867	819	1162	1072	852	-0.0524814	0.793847	NA	At_AT1G36980;Cf_18803d;Cs_Cucsa034430;Ct_CtTrNR00259;Dg_DgTrNR09946;Fv_mrna02256;Gm_Glyma04G253700;Gm_Glyma06G108600;Md_MDP0000548055;Md_MDP0000616265;Me_Manes18G073000;Mt_Medtr3g073300;Pp_Prupe1G506000;Pt_Potri002G089300;Pt_Potri005G171900;Pv_Phvul011G165300	MergedOrthoGroup000218
CtTrNR00260_a1_i1	YES	K09286	NA	IPR001471;IPR016177	NA	NA	GO:0000160;GO:0001071;GO:0001944;GO:0003674;GO:0003676;GO:0003677;GO:0003700;GO:0005488;GO:0005575;GO:0005634;GO:0006139;GO:0006351;GO:0006725;GO:0006807;GO:0006950;GO:0006952;GO:0007165;GO:0008150;GO:0008152;GO:0009058;GO:0009059;GO:0009719;GO:0009755;GO:0009873;GO:0009987;GO:0010033;GO:0010200;GO:0010243;GO:0016070;GO:0018130;GO:0019438;GO:0032502;GO:0032774;GO:0034641;GO:0034645;GO:0034654;GO:…	40.37	26.25	37.22	64.91	43.86	46.02	1098	738	1047	2027	1299	1081	-0.412589	0.115184	NA	At_AT4G17500;At_AT5G47220;Cf_1281d;Cs_Cucsa129630;Cs_Cucsa321160;Ct_CtTrNR00260;Dg_DgTrNR09967;Fv_mrna10841;Gm_Glyma01G206600;Gm_Glyma05G063600;Gm_Glyma11G036500;Gm_Glyma17G145400;Lj_Lj0g3v0317699;Lj_Lj0g3v0317709;Lj_Lj2g3v1989190;Md_MDP0000172030;Md_MDP0000228645;Md_MDP0000932494;Me_Manes01G085400;Mt_Medtr4g100380;Pp_Prupe5G061800;Pt_Potri001G154100;Pt_Potri003G081200;Pv_Phvul002G055700	MergedOrthoGroup000219
CtTrNR00261_a1_i1	YES	K10756	2.1.1.72	IPR003593;IPR008921;IPR027417	PF00004.26;PF03215.12;PF13177.3	COG0470	GO:0000166;GO:0001882;GO:0001883;GO:0003674;GO:0003676;GO:0003677;GO:0005488;GO:0005524;GO:0005575;GO:0005634;GO:0006139;GO:0006259;GO:0006260;GO:0006261;GO:0006725;GO:0006807;GO:0008150;GO:0008152;GO:0009058;GO:0009059;GO:0009987;GO:0017076;GO:0030554;GO:0032549;GO:0032550;GO:0032553;GO:0032555;GO:0032559;GO:0034641;GO:0034645;GO:0035639;GO:0036094;GO:0043167;GO:0043168;GO:0043170;GO:0043226;GO:…	23.92	30.05	29.41	27.96	18.61	20.98	749	973	952	1004	634	567	0.470527	0.186564	NA	At_AT5G27740;Cs_Cucsa069740;Ct_CtTrNR00261;Dg_DgTrNR03736;Fv_mrna09159;Fv_mrna14425;Fv_mrna18580;Fv_mrna22738;Gm_Glyma05G089100;Lj_Lj0g3v0102289;Md_MDP0000197127;Md_MDP0000262919;Md_MDP0000301666;Md_MDP0000612592;Md_MDP0000666223;Me_Manes08G153200;Mt_Medtr6g027590;Mt_Medtr6g471010;Pp_Prupe1G194700;Pp_Prupe4G268900;Pp_Prupe7G013300;Pt_Potri019G040000;Pv_Phvul004G076500	MergedOrthoGroup000220Sub001
CtTrNR00262_a1_i1	YES	NA	NA	IPR000073;IPR022742;IPR029058	PF00561.17;PF12146.5;PF12697.4	ENOG410XZ30	GO:0001775;GO:0003674;GO:0003824;GO:0004620;GO:0005575;GO:0005739;GO:0005886;GO:0006629;GO:0006638;GO:0006639;GO:0006644;GO:0006793;GO:0006796;GO:0007596;GO:0007599;GO:0008150;GO:0008152;GO:0008277;GO:0008328;GO:0009056;GO:0009395;GO:0009889;GO:0009891;GO:0009893;GO:0009966;GO:0009987;GO:0010646;GO:0010648;GO:0016020;GO:0016021;GO:0016042;GO:0016298;GO:0016787;GO:0016788;GO:0019216;GO:0019222;GO:…	0	0.13	0	7.17	9.49	26.06	0	4	0	246	309	673	-8.21123	0.0052078	NA	Ct_CtTrNR00262	MergedOrthoGroup000221
CtTrNR00263_a1_i1	YES	K10355	NA	IPR004000;IPR004001;IPR020902	PF00022.16	COG5277	GO:0000166;GO:0001882;GO:0001883;GO:0003674;GO:0005488;GO:0005524;GO:0005575;GO:0005737;GO:0005856;GO:0017076;GO:0030554;GO:0032549;GO:0032550;GO:0032553;GO:0032555;GO:0032559;GO:0035639;GO:0036094;GO:0043167;GO:0043168;GO:0043226;GO:0043228;GO:0043229;GO:0043232;GO:0044424;GO:0044464;GO:0097159;GO:0097367;GO:1901265;GO:1901363	20.63	37.85	16.28	55.65	10.3	15.42	641	1216	523	1983	348	413.48	0.161752	0.865535	NA	Cf_4097d;Ct_CtTrNR00263	MergedOrthoGroup000222
CtTrNR00264_a1_i1	YES	K15141	NA	NA	NA	ENOG4111X20	GO:0005575;GO:0006139;GO:0006351;GO:0006355;GO:0006725;GO:0006807;GO:0008150;GO:0008152;GO:0009058;GO:0009059;GO:0009889;GO:0009987;GO:0010468;GO:0010556;GO:0016070;GO:0016592;GO:0018130;GO:0019219;GO:0019222;GO:0019438;GO:0031323;GO:0031326;GO:0032774;GO:0032991;GO:0034641;GO:0034645;GO:0034654;GO:0043170;GO:0043234;GO:0044237;GO:0044238;GO:0044249;GO:0044260;GO:0044271;GO:0044422;GO:0044424;GO:…	11.36	9.49	8.86	11.69	12.99	9.66	331	286	267	391	412	243	-0.0474022	0.8877	NA	Ct_CtTrNR00264	MergedOrthoGroup000223
CtTrNR00265_a1_i1	YES	NA	NA	IPR003441	PF02365.12	ENOG410YB53	GO:0001071;GO:0003006;GO:0003674;GO:0003676;GO:0003677;GO:0003700;GO:0005488;GO:0005575;GO:0005634;GO:0006139;GO:0006351;GO:0006355;GO:0006725;GO:0006807;GO:0007568;GO:0008150;GO:0008152;GO:0009058;GO:0009059;GO:0009791;GO:0009825;GO:0009835;GO:0009889;GO:0009908;GO:0009987;GO:0010150;GO:0010260;GO:0010468;GO:0010556;GO:0016049;GO:0016070;GO:0018130;GO:0019219;GO:0019222;GO:0019438;GO:0021700;GO:…	57.2	32.19	20.58	34.65	42.88	58.43	2149	1251	799	1491	1750	1893	-0.192291	0.739584	NA	At_AT1G69490;Cs_Cucsa284890;Ct_CtTrNR00265;Gm_Glyma01G051300;Gm_Glyma02G109800;Gm_Glyma07G229100;Gm_Glyma20G033300;Lj_Lj2g3v1277610;Md_MDP0000150842;Md_MDP0000168652;Md_MDP0000453055;Mt_Medtr4g081870;Mt_Medtr5g041940;Pp_Prupe1G277500;Pt_Potri008G089000;Pt_Potri010G166200;Pv_Phvul002G170200;Pv_Phvul003G045600	MergedOrthoGroup000224
CtTrNR00266_a1_i1	YES	K02966	3.6.4.13	IPR001266;IPR011991;IPR018277	PF01090.16	COG2238	GO:0003674;GO:0003735;GO:0005198;GO:0005575;GO:0005773;GO:0005829;GO:0005840;GO:0006412;GO:0008150;GO:0008152;GO:0009058;GO:0009059;GO:0009987;GO:0015935;GO:0019538;GO:0022626;GO:0022627;GO:0030529;GO:0032991;GO:0034645;GO:0043170;GO:0043226;GO:0043227;GO:0043228;GO:0043229;GO:0043231;GO:0043232;GO:0044237;GO:0044238;GO:0044249;GO:0044260;GO:0044267;GO:0044391;GO:0044422;GO:0044424;GO:0044444;GO:…	95.03	72.65	76.9	132.56	127.03	90.7	1639	1293	1373	2637	2397	1355	-0.353581	0.162947	NA	At_AT3G02080;At_AT5G15520;At_AT5G61170;Ct_CtTrNR00266;Pt_Potri015G056100	MergedOrthoGroup000225
CtTrNR00267_a1_i1	YES	NA	NA	IPR001878	PF00098.20;PF13917.3	ENOG41124J3	GO:0003674;GO:0003676;GO:0005488;GO:0005575;GO:0005634;GO:0005737;GO:0008270;GO:0043167;GO:0043169;GO:0043226;GO:0043227;GO:0043229;GO:0043231;GO:0044424;GO:0044464;GO:0046872;GO:0046914;GO:0097159;GO:1901363	148.8	158.95	176.35	72.99	102.88	100.44	2035	2252	2496	1160	1547	1193	0.974805	0.00689544	NA	At_AT2G28910;Cf_534d;Cs_Cucsa138680;Ct_CtTrNR00267;Ct_CtTrNR10507;Dg_DgTrNR14431;Fv_mrna14084;Fv_mrna14086;Gm_Glyma10G284600;Gm_Glyma20G104700;Lj_Lj5g3v2258450;Md_MDP0000212606;Md_MDP0000277672;Md_MDP0000692776;Me_Manes01G173800;Me_Manes02G133000;Pp_Prupe6G077300;Pt_Potri001G148000;Pv_Phvul007G016200	MergedOrthoGroup000226
CtTrNR00267_a2_i2	NO	NA	NA	IPR001878	PF00098.20;PF13917.3	ENOG41124J3	GO:0003674;GO:0003676;GO:0005488;GO:0005575;GO:0005634;GO:0005737;GO:0008270;GO:0043167;GO:0043169;GO:0043226;GO:0043227;GO:0043229;GO:0043231;GO:0044424;GO:0044464;GO:0046872;GO:0046914;GO:0097159;GO:1901363	148.8	158.95	176.35	72.99	102.88	100.44	2035	2252	2496	1160	1547	1193	0.974805	0.00689544	NA	At_AT2G28910;Cf_534d;Cs_Cucsa138680;Ct_CtTrNR00267;Ct_CtTrNR10507;Dg_DgTrNR14431;Fv_mrna14084;Fv_mrna14086;Gm_Glyma10G284600;Gm_Glyma20G104700;Lj_Lj5g3v2258450;Md_MDP0000212606;Md_MDP0000277672;Md_MDP0000692776;Me_Manes01G173800;Me_Manes02G133000;Pp_Prupe6G077300;Pt_Potri001G148000;Pv_Phvul007G016200	MergedOrthoGroup000226
CtTrNR00268_a1_i1	YES	NA	NA	IPR004320	PF03087.11;PF05633.8	ENOG410YDX5	GO:0005575;GO:0016021;GO:0031224;GO:0044425	41.16	61.18	62.34	10.36	16.51	48.76	1701	2616	2662	490	741	1737	1.51494	0.0290327	NA	Cf_17176d;Cs_Cucsa248880;Ct_CtTrNR00268;Dg_DgTrNR14430;Fv_mrna29504;Gm_Glyma04G142400;Gm_GlymaU017900;Lj_Lj3g3v0823570;Lj_Lj3g3v0823580;Lj_Lj3g3v3666590;Md_MDP0000141060;Md_MDP0000186093;Md_MDP0000189078;Md_MDP0000278820;Md_MDP0000762703;Me_Manes07G011500;Me_Manes10G135500;Mt_Medtr0003s0580;Mt_Medtr3g028060;Mt_Medtr3g034370;Mt_Medtr3g034410;Mt_Medtr3g034540;Pp_Prupe2G023200;Pt_Potri009G055800;Pv_…	MergedOrthoGroup000227
CtTrNR00269_a1_i1	YES	NA	NA	IPR003480;IPR023213	PF02458.12	NA	GO:0003674;GO:0003824;GO:0005575;GO:0005737;GO:0016740;GO:0016746;GO:0016747;GO:0044424;GO:0044464;GO:0047183	275.68	290.75	365.54	109.49	79.46	112.13	12127	13207	16248	5384	3588	4015	1.86303	0.0025837	nodule	Cf_19756d;Ct_CtTrNR00082;Ct_CtTrNR00269;Ct_CtTrNR05133;Ct_CtTrNR05134;Dg_DgTrNR05945;Fv_mrna03835;Fv_mrna04257;Fv_mrna04258;Fv_mrna04259;Fv_mrna04261;Fv_mrna04262;Fv_mrna04264;Fv_mrna04266;Fv_mrna29347;Fv_mrna29348;Gm_Glyma13G054000;Gm_Glyma13G056100;Gm_Glyma18G268400;Gm_Glyma18G268500;Gm_Glyma18G268600;Gm_Glyma19G030500;Gm_Glyma19G030700;Gm_Glyma19G030800;Lj_Lj0g3v0308229;Lj_Lj1g3v3024050;Lj_Lj2…	MergedOrthoGroup000073
CtTrNR00269_a2_i2	NO	NA	NA	IPR003480;IPR023213	PF02458.12	NA	GO:0003674;GO:0003824;GO:0005575;GO:0005737;GO:0016740;GO:0016746;GO:0016747;GO:0044424;GO:0044464;GO:0047183	275.68	290.75	365.54	109.49	79.46	112.13	12127	13207	16248	5384	3588	4015	1.86303	0.0025837	nodule	Cf_19756d;Ct_CtTrNR00082;Ct_CtTrNR00269;Ct_CtTrNR05133;Ct_CtTrNR05134;Dg_DgTrNR05945;Fv_mrna03835;Fv_mrna04257;Fv_mrna04258;Fv_mrna04259;Fv_mrna04261;Fv_mrna04262;Fv_mrna04264;Fv_mrna04266;Fv_mrna29347;Fv_mrna29348;Gm_Glyma13G054000;Gm_Glyma13G056100;Gm_Glyma18G268400;Gm_Glyma18G268500;Gm_Glyma18G268600;Gm_Glyma19G030500;Gm_Glyma19G030700;Gm_Glyma19G030800;Lj_Lj0g3v0308229;Lj_Lj1g3v3024050;Lj_Lj2…	MergedOrthoGroup000073
CtTrNR00270_a1_i1	YES	K03098	NA	IPR000566;IPR002446;IPR011038;IPR012674;IPR022271;IPR022272	PF00061.20;PF08212.9	COG3040	GO:0001101;GO:0003006;GO:0003674;GO:0005215;GO:0005575;GO:0005737;GO:0005739;GO:0005773;GO:0005774;GO:0005783;GO:0005794;GO:0005886;GO:0005911;GO:0006629;GO:0006873;GO:0006875;GO:0006883;GO:0006950;GO:0006970;GO:0006972;GO:0008150;GO:0008152;GO:0009266;GO:0009314;GO:0009408;GO:0009409;GO:0009414;GO:0009415;GO:0009416;GO:0009506;GO:0009526;GO:0009628;GO:0009642;GO:0009644;GO:0009651;GO:0009719;GO:…	38.17	46.7	58.32	6.17	18.25	27.41	1144	1447	1807	212	595	709	1.71525	0.0122353	NA	Ct_CtTrNR00270	MergedOrthoGroup000228
CtTrNR00271_a1_i1	YES	K12471	2.3.2.26	IPR008942;IPR013809	PF01417.17	ENOG410XSM0	GO:0001701;GO:0003674;GO:0005488;GO:0005575;GO:0005654;GO:0005794;GO:0006810;GO:0006897;GO:0007165;GO:0007166;GO:0007219;GO:0008150;GO:0008289;GO:0009790;GO:0009792;GO:0016192;GO:0030100;GO:0030117;GO:0030118;GO:0030120;GO:0030125;GO:0030128;GO:0032502;GO:0032879;GO:0032991;GO:0043009;GO:0043226;GO:0043227;GO:0043229;GO:0043231;GO:0043234;GO:0044422;GO:0044424;GO:0044425;GO:0044428;GO:0044433;GO:…	23.56	17.79	15.8	117.89	172.06	97.63	922	720	639	5283	7313	3294	-2.57861	0.00252856	root	At_AT3G46540;Cs_Cucsa120740;Cs_Cucsa213850;Ct_CtTrNR00271;Dg_DgTrNR02718;Fv_mrna14108;Gm_Glyma11G139600;Gm_Glyma12G063200;Gm_Glyma13G335800;Gm_Glyma15G038500;Lj_Lj0g3v0300229;Lj_Lj3g3v3200820;Md_MDP0000159463;Md_MDP0000210711;Md_MDP0000263145;Md_MDP0000308606;Me_Manes11G131000;Mt_Medtr4g063895;Pp_Prupe6G078600;Pt_Potri001G239200;Pt_Potri009G030500;Pv_Phvul005G143700;Pv_Phvul011G064300	MergedOrthoGroup000229
CtTrNR00272_a1_i1	YES	NA	NA	IPR008801	PF05498.8	ENOG41119R7	GO:0003674;GO:0004871;GO:0005102;GO:0005179;GO:0005488;GO:0005515;GO:0005575;GO:0005576;GO:0005622;GO:0005911;GO:0007154;GO:0007165;GO:0007267;GO:0008150;GO:0009506;GO:0009987;GO:0019722;GO:0019932;GO:0023052;GO:0030054;GO:0035556;GO:0044464;GO:0044699;GO:0044700;GO:0044763;GO:0048046;GO:0050789;GO:0050794;GO:0060089;GO:0065007	8.53	12.71	10.53	3.89	3.1	4.67	98.68	151.48	126.32	52.28	39.44	47	1.60181	0.0503865	NA	At_AT4G14010;Cs_Cucsa251990;Cs_Cucsa252000;Ct_CtTrNR00272;Ct_CtTrNR00273;Dg_DgTrNR05628;Fv_mrna06579;Gm_Glyma05G151400;Gm_Glyma08G108200;Lj_Lj4g3v2580360;Md_MDP0000303384;Me_Manes05G201700;Mt_Medtr8g083150;Pp_Prupe1G167100;Pt_Potri001G321300;Pt_Potri017G059800;Pv_Phvul003G051400	MergedOrthoGroup000230
CtTrNR00273_a1_i1	YES	NA	NA	IPR008801	PF05498.8	ENOG41119R7	GO:0003674;GO:0004871;GO:0005102;GO:0005179;GO:0005488;GO:0005515;GO:0005575;GO:0005576;GO:0005622;GO:0005911;GO:0007154;GO:0007165;GO:0007267;GO:0008150;GO:0009506;GO:0009987;GO:0019722;GO:0019932;GO:0023052;GO:0030054;GO:0035556;GO:0044464;GO:0044699;GO:0044700;GO:0044763;GO:0048046;GO:0050789;GO:0050794;GO:0060089;GO:0065007	18.23	15.17	23.6	11.11	4.29	5.19	128.32	109.52	172.68	91.72	33.56	32	1.60463	0.0661684	NA	Cs_Cucsa251990;Cs_Cucsa252000;Ct_CtTrNR00272;Ct_CtTrNR00273;Dg_DgTrNR05628;Fv_mrna06579;Gm_Glyma05G151400;Gm_Glyma08G108200;Lj_Lj4g3v2580360;Md_MDP0000303384;Me_Manes05G201700;Mt_Medtr8g083150;Pp_Prupe1G167100;Pt_Potri001G321300;Pt_Potri017G059800;Pv_Phvul003G051400	MergedOrthoGroup000230
CtTrNR00274_a1_i1	YES	K03798	NA	IPR000642;IPR003593;IPR003959;IPR003960;IPR005936;IPR027417	PF00004.26;PF01434.15	COG0465	GO:0000166;GO:0001882;GO:0001883;GO:0003674;GO:0003824;GO:0004175;GO:0004176;GO:0004222;GO:0005488;GO:0005524;GO:0005575;GO:0006508;GO:0007275;GO:0008150;GO:0008152;GO:0008233;GO:0008237;GO:0009056;GO:0009057;GO:0009314;GO:0009416;GO:0009507;GO:0009526;GO:0009534;GO:0009535;GO:0009536;GO:0009579;GO:0009628;GO:0009642;GO:0009644;GO:0009668;GO:0009719;GO:0009725;GO:0009735;GO:0009892;GO:0009941;GO:…	55.56	58.01	54.08	33.3	42.26	42.14	3652	3948	3671	2501	3010	2385	0.692087	0.0167661	NA	At_AT1G06430;At_AT2G30950;Cf_2842d;Cs_Cucsa195680;Ct_CtTrNR00274;Dg_DgTrNR11965;Fv_mrna15862;Gm_Glyma05G132000;Gm_Glyma08G086600;Gm_Glyma09G052600;Gm_Glyma15G158900;Lj_Lj4g3v0243990;Lj_Lj6g3v1382270;Me_Manes02G089700;Mt_Medtr2g438140;Mt_Medtr4g094662;Pp_Prupe3G112700;Pt_Potri002G215100;Pt_Potri002G220200;Pt_Potri014G139500;Pv_Phvul002G190900;Pv_Phvul009G241100	MergedOrthoGroup000231
CtTrNR00275_a1_i1	YES	K12581	2.3.2.27	IPR006941;IPR012337	PF04857.17	COG5228	GO:0000175;GO:0003674;GO:0003676;GO:0003723;GO:0003824;GO:0004518;GO:0004527;GO:0004532;GO:0004535;GO:0004540;GO:0005488;GO:0005575;GO:0005634;GO:0005737;GO:0006139;GO:0006351;GO:0006355;GO:0006725;GO:0006807;GO:0008150;GO:0008152;GO:0008408;GO:0009058;GO:0009059;GO:0009889;GO:0009987;GO:0010468;GO:0010556;GO:0016070;GO:0016787;GO:0016788;GO:0016796;GO:0016896;GO:0018130;GO:0019219;GO:0019222;GO:…	83.31	64.48	68.48	51.34	66.21	53.98	3374	2702	2866	2381	2912	1885	0.504775	0.0839238	NA	Ct_CtTrNR00275;Dg_DgTrNR13729;Fv_mrna10057;Md_MDP0000261286;Md_MDP0000282534;Md_MDP0000396222;Me_Manes06G037600;Pp_Prupe7G260400;Pt_Potri006G187200	MergedOrthoGroup000232
CtTrNR00276_a1_i1	YES	K17681	NA	IPR003593;IPR003959;IPR003960;IPR021911;IPR027417	PF00004.26;PF12037.5	COG1223	GO:0000166;GO:0001882;GO:0001883;GO:0003674;GO:0005488;GO:0005524;GO:0005575;GO:0005739;GO:0005743;GO:0006996;GO:0007005;GO:0008150;GO:0009295;GO:0009987;GO:0016020;GO:0016021;GO:0016043;GO:0017076;GO:0019866;GO:0030554;GO:0031090;GO:0031224;GO:0031966;GO:0032549;GO:0032550;GO:0032553;GO:0032555;GO:0032559;GO:0035639;GO:0036094;GO:0042645;GO:0043167;GO:0043168;GO:0043226;GO:0043227;GO:0043228;GO:…	6.36	7.51	11.73	14	21.86	15.52	347	424	661	873	1293	729	-0.845266	0.0705872	NA	Cs_Cucsa127490;Ct_CtTrNR00276;Dg_DgTrNR09781;Fv_mrna14751;Md_MDP0000140628;Md_MDP0000174796;Md_MDP0000323010;Pp_Prupe7G156000	MergedOrthoGroup000233
CtTrNR00277_a1_i1	YES	NA	NA	IPR006766	PF04674.9	ENOG410Y43B	GO:0005575;GO:0005576;GO:0005615;GO:0005618;GO:0005911;GO:0008150;GO:0009505;GO:0009506;GO:0009628;GO:0030054;GO:0030312;GO:0044421;GO:0044464;GO:0048046;GO:0050896;GO:0080167	79.8	58.3	85.8	103.7	52.87	85.41	2267	1712	2520	3381	1635	2095	0.084195	0.714465	NA	At_AT5G51550;Cs_Cucsa251490;Ct_CtTrNR00277;Dg_DgTrNR11980;Fv_mrna21270;Gm_Glyma09G232700;Gm_Glyma12G003900;Lj_Lj3g3v3752050;Md_MDP0000320699;Md_MDP0000593523;Md_MDP0000764014;Me_Manes06G136700;Me_Manes14G033900;Mt_Medtr4g033790;Pp_Prupe2G280800;Pt_Potri012G128100;Pt_Potri015G129700;Pv_Phvul011G004400	MergedOrthoGroup000234
CtTrNR00278_a1_i1	YES	NA	NA	IPR001810;IPR015916	PF00646.30;PF12937.4	ENOG4111KX1	GO:0003674;GO:0005488;GO:0005515	14.13	16.15	17.37	12.52	11.98	12.01	774	916	983	784	712	567	0.548946	0.0597124	NA	At_AT5G15710;Cf_17745d;Cf_3273d;Cs_Cucsa238470;Ct_CtTrNR00278;Dg_DgTrNR11013;Fv_mrna04201;Gm_Glyma08G253600;Gm_Glyma18G275900;Lj_Lj1g3v3088390;Lj_Lj1g3v3088400;Md_MDP0000125216;Md_MDP0000249389;Me_Manes01G104600;Me_Manes02G061000;Mt_Medtr7g017400;Pp_Prupe3G247500;Pt_Potri004G112400;Pt_Potri017G102300;Pv_Phvul008G025000	MergedOrthoGroup000235
CtTrNR00279_a1_i1	YES	NA	NA	NA	NA	ENOG410YICA	GO:0003674;GO:0005215;GO:0005216;GO:0005244;GO:0005261;GO:0005575;GO:0006810;GO:0008150;GO:0008324;GO:0009536;GO:0009987;GO:0015075;GO:0015267;GO:0015288;GO:0016020;GO:0016021;GO:0022803;GO:0022829;GO:0022832;GO:0022836;GO:0022838;GO:0022843;GO:0022857;GO:0022891;GO:0022892;GO:0031090;GO:0031224;GO:0031300;GO:0031301;GO:0031350;GO:0031351;GO:0031354;GO:0031355;GO:0031358;GO:0031359;GO:0032879;GO:…	74.32	57.87	46.13	70.29	100.16	71.92	1885	1517	1210	2048	2768	1576	-0.28127	0.328765	NA	Ct_CtTrNR00279;Fv_mrna15124;Md_MDP0000279447;Md_MDP0000315045;Md_MDP0000478884;Md_MDP0000744833;Md_MDP0000792333;Md_MDP0000849000;Pp_Prupe1G381300	MergedOrthoGroup000236Sub001
CtTrNR00280_a1_i1	YES	K10355	NA	IPR004000;IPR004001	PF00022.16	NA	GO:0000166;GO:0001882;GO:0001883;GO:0003674;GO:0005488;GO:0005524;GO:0005575;GO:0005737;GO:0005856;GO:0017076;GO:0030554;GO:0032549;GO:0032550;GO:0032553;GO:0032555;GO:0032559;GO:0035639;GO:0036094;GO:0043167;GO:0043168;GO:0043226;GO:0043228;GO:0043229;GO:0043232;GO:0044424;GO:0044464;GO:0097159;GO:0097367;GO:1901265;GO:1901363	0.2	0.1	0	77.27	27.34	108.96	2	1	0	882	296	931	-8.78527	0.00317447	root	Ct_CtTrNR00280;Ct_CtTrNR00606;Ct_CtTrNR13242;Dg_DgTrNR02355;Dg_DgTrNR02356	MergedOrthoGroup000237
CtTrNR00281_a1_i1	YES	NA	NA	IPR001611;IPR003591;IPR032675	PF00560.30;PF12799.4;PF13306.3;PF13516.3;PF13855.3	COG4886	GO:0003674;GO:0005488;GO:0005515	18.94	15.81	17.62	15.8	14.71	16.69	1104	954	1061	1053	930	838	0.321943	0.138628	NA	At_AT3G15410;Cs_Cucsa074680;Ct_CtTrNR00281;Dg_DgTrNR00916;Fv_mrna31265;Gm_Glyma12G222700;Gm_Glyma13G278800;Lj_Lj0g3v0147459;Lj_Lj0g3v0252099;Md_MDP0000149697;Md_MDP0000261275;Md_MDP0000549162;Me_Manes03G112900;Mt_Medtr2g079560;Pp_Prupe4G184800;Pt_Potri011G121700;Pv_Phvul005G083000	MergedOrthoGroup000238
CtTrNR00282_a1_i1	YES	NA	NA	IPR001878;IPR003173;IPR009044;IPR009057;IPR014876	PF00098.20;PF02229.13;PF08766.8;PF13917.3;PF14223.3	ENOG410XUB8	GO:0000988;GO:0000989;GO:0003674;GO:0003676;GO:0003677;GO:0003712;GO:0003713;GO:0005488;GO:0005575;GO:0005634;GO:0006139;GO:0006351;GO:0006355;GO:0006725;GO:0006807;GO:0008150;GO:0008152;GO:0008270;GO:0009058;GO:0009059;GO:0009889;GO:0009987;GO:0010468;GO:0010556;GO:0016070;GO:0018130;GO:0019219;GO:0019222;GO:0019438;GO:0031323;GO:0031326;GO:0032774;GO:0034641;GO:0034645;GO:0034654;GO:0043167;GO:…	8.87	10.75	11.23	6.38	9.01	9.29	412	517	539	339	454	372	0.498698	0.100927	NA	At_AT4G00980;Cs_Cucsa259290;Ct_CtTrNR00282;Fv_mrna19146;Gm_Glyma03G258000;Gm_Glyma19G256500;Lj_Lj1g3v5035030;Lj_Lj3g3v2453350;Md_MDP0000171753;Me_Manes05G022100;Pp_Prupe2G187700;Pp_Prupe2G187800;Pp_Prupe2G189900;Pp_Prupe2G191300;Pp_Prupe2G191700;Pt_Potri002G171900;Pv_Phvul006G113800	MergedOrthoGroup000239
CtTrNR00283_a1_i1	YES	NA	NA	IPR014946	PF08847.8	COG5474	GO:0005575;GO:0006461;GO:0008150;GO:0009507;GO:0009532;GO:0009535;GO:0009536;GO:0009570;GO:0010275;GO:0016020;GO:0016043;GO:0022607;GO:0034357;GO:0034622;GO:0042651;GO:0043226;GO:0043227;GO:0043229;GO:0043231;GO:0043623;GO:0043933;GO:0044422;GO:0044424;GO:0044434;GO:0044435;GO:0044436;GO:0044444;GO:0044446;GO:0044464;GO:0055035;GO:0065003;GO:0071822;GO:0071840	2.98	2.92	3.38	8.18	15.65	15.05	87	88	102	274	497	379	-1.87358	0.0149163	NA	At_AT2G47910;Cs_Cucsa350610;Ct_CtTrNR00283;Fv_mrna30816;Gm_Glyma13G164900;Gm_Glyma17G106200;Lj_Lj4g3v1969860;Md_MDP0000313138;Me_Manes14G120300;Mt_Medtr4g116350;Pp_Prupe7G256300;Pt_Potri006G060100;Pt_Potri018G115700;Pv_Phvul003G173400	MergedOrthoGroup000240
CtTrNR00284_a1_i1	YES	NA	NA	NA	NA	NA	NA	16.51	18.87	21.65	19.67	20.11	19.08	602	712	816	822	797	600	0.115008	0.639086	NA	Cf_18728d;Ct_CtTrNR00284;Fv_mrna25816;Md_MDP0000354168;Md_MDP0000561662;Pp_Prupe3G064100	MergedOrthoGroup000241
CtTrNR00285_a1_i1	YES	NA	NA	IPR000571	NA	NA	GO:0003674;GO:0003676;GO:0003677;GO:0005488;GO:0043167;GO:0043169;GO:0046872;GO:0097159;GO:1901363	18.61	25.5	24.22	16.89	21.21	16.42	1131	1604	1520	1173	1397	859	0.492453	0.0690346	NA	Ct_CtTrNR00285;Fv_mrna31001;Gm_Glyma05G008000;Gm_Glyma17G116200;Lj_Lj4g3v1876790;Md_MDP0000274328;Me_Manes06G049800;Mt_Medtr4g114040;Mt_Medtr4g114643;Pp_Prupe7G239900;Pv_Phvul003G163100	MergedOrthoGroup000242
CtTrNR00286_a1_i1	YES	K11805	NA	IPR001680;IPR015943;IPR017986;IPR019775	PF00400.29	ENOG410XQ78	GO:0001708;GO:0003674;GO:0003676;GO:0003677;GO:0005488;GO:0005515;GO:0005575;GO:0005634;GO:0005737;GO:0007275;GO:0008150;GO:0009719;GO:0009723;GO:0009725;GO:0009733;GO:0009957;GO:0009987;GO:0010026;GO:0010033;GO:0030154;GO:0032501;GO:0032502;GO:0032879;GO:0032880;GO:0042221;GO:0043226;GO:0043227;GO:0043229;GO:0043231;GO:0044424;GO:0044464;GO:0044699;GO:0044707;GO:0044763;GO:0044767;GO:0045165;GO:…	45.39	60.08	50.38	50.64	56.99	62.3	1542	2111	1769	1972	2105	1826	0.0420328	0.835419	NA	At_AT5G24520;Cf_280d;Cs_Cucsa397650;Ct_CtTrNR00286;Dg_DgTrNR09814;Fv_mrna12450;Gm_Glyma04G228000;Gm_Glyma06G136900;Lj_Lj1g3v1079520;Md_MDP0000180322;Md_MDP0000807008;Me_Manes08G081700;Me_Manes10G055500;Mt_Medtr3g092830;Mt_Medtr3g092840;Pp_Prupe2G319500;Pt_Potri012G006100;Pt_Potri015G002600;Pv_Phvul009G044700	MergedOrthoGroup000243
CtTrNR00287_a1_i1	YES	K00600	2.1.2.1	IPR001085;IPR015421;IPR015422;IPR015424;IPR019798	PF00464.16	NA	GO:0003674;GO:0003824;GO:0004372;GO:0005488;GO:0005575;GO:0005739;GO:0006082;GO:0006520;GO:0006544;GO:0006563;GO:0006575;GO:0006725;GO:0006730;GO:0006732;GO:0006760;GO:0006807;GO:0008150;GO:0008152;GO:0009069;GO:0009987;GO:0016740;GO:0016741;GO:0016742;GO:0019752;GO:0030170;GO:0034641;GO:0035999;GO:0042558;GO:0043167;GO:0043168;GO:0043226;GO:0043227;GO:0043229;GO:0043231;GO:0043436;GO:0043603;GO:…	49.54	45.14	29.57	45.15	15.42	18.73	2767	2610	1706	2883	934	901	0.931331	0.0683305	NA	At_AT5G26780;Cf_14458d;Cf_15025d;Cs_Cucsa160810;Ct_CtTrNR00287;Dg_DgTrNR06007;Fv_mrna26440;Gm_Glyma02G217100;Gm_Glyma14G184500;Lj_Lj1g3v0173680;Md_MDP0000202432;Md_MDP0000700036;Me_Manes18G055500;Mt_Medtr5g067060;Pp_Prupe1G539400;Pt_Potri002G109200;Pv_Phvul008G184200	MergedOrthoGroup000244
CtTrNR00288_a1_i1	YES	K09286	NA	IPR001471;IPR016177	PF00847.17	NA	GO:0000160;GO:0001071;GO:0003674;GO:0003676;GO:0003677;GO:0003700;GO:0005488;GO:0005575;GO:0005634;GO:0006139;GO:0006351;GO:0006355;GO:0006725;GO:0006807;GO:0006950;GO:0006952;GO:0007165;GO:0008150;GO:0008152;GO:0009058;GO:0009059;GO:0009755;GO:0009873;GO:0009889;GO:0009987;GO:0010468;GO:0010556;GO:0016070;GO:0018130;GO:0019219;GO:0019222;GO:0019438;GO:0031323;GO:0031326;GO:0032774;GO:0034641;GO:…	36.21	0.13	10.65	6.97	3.73	0.07	558	2	170	124	63	1	2.24609	0.231876	NA	Ct_CtTrNR00288;Fv_mrna04911;Fv_mrna04913;Gm_Glyma03G112700;Gm_Glyma03G112800;Gm_Glyma07G113800;Gm_Glyma07G114000;Gm_Glyma09G242600;Gm_Glyma18G252300;Lj_Lj0g3v0250539;Lj_Lj1g3v2926270;Lj_Lj3g3v0538480;Lj_Lj3g3v0548550;Md_MDP0000182514;Md_MDP0000195993;Me_Manes05G054200;Me_Manes05G054300;Me_Manes05G054400;Mt_Medtr7g081795;Mt_Medtr7g081805;Mt_Medtr7g081815;Mt_Medtr8g006815;Mt_Medtr8g006825;Pp_Prupe2…	MergedOrthoGroup000245
CtTrNR00289_a1_i1	YES	K09842	1.2.3.14	IPR008274	NA	COG4630;COG4631	GO:0000166;GO:0003674;GO:0003824;GO:0004031;GO:0004854;GO:0005488;GO:0005506;GO:0005575;GO:0005829;GO:0006066;GO:0006082;GO:0006139;GO:0006144;GO:0006145;GO:0006629;GO:0006714;GO:0006720;GO:0006721;GO:0006725;GO:0006807;GO:0008150;GO:0008152;GO:0008299;GO:0008610;GO:0009055;GO:0009056;GO:0009058;GO:0009112;GO:0009115;GO:0009687;GO:0009688;GO:0009850;GO:0009851;GO:0009987;GO:0010817;GO:0016053;GO:…	70.08	57.33	108.74	63.42	53.98	70.2	634	533	1021	669	540.08	554	0.4547	0.142807	NA	At_AT3G43600;At_AT5G20960;Cf_3560d;Cs_Cucsa152810;Cs_Cucsa152820;Ct_CtTrNR00289;Ct_CtTrNR01040;Ct_CtTrNR13859;Ct_CtTrNR15049;Ct_CtTrNR15050;Fv_mrna07687;Gm_Glyma02G272200;Gm_Glyma02G272400;Gm_Glyma14G045100;Lj_Lj2g3v2925260;Lj_Lj2g3v2925270;Lj_Lj2g3v2925300;Md_MDP0000162303;Md_MDP0000358928;Me_Manes04G051100;Me_Manes04G057100;Me_Manes11G105300;Mt_Medtr5g087390;Mt_Medtr5g087410;Pp_Prupe6G150900;Pt…	MergedOrthoGroup000029
CtTrNR00290_a1_i1	YES	K09422	NA	IPR001005;IPR009057;IPR017930	PF00249.28;PF13921.3	COG5147	GO:0001071;GO:0003674;GO:0003676;GO:0003677;GO:0003700;GO:0005488;GO:0005575;GO:0006355;GO:0008150;GO:0008285;GO:0009889;GO:0009890;GO:0009891;GO:0009892;GO:0009893;GO:0009987;GO:0010468;GO:0010556;GO:0010557;GO:0010558;GO:0010604;GO:0010605;GO:0010628;GO:0010629;GO:0019219;GO:0019222;GO:0022603;GO:0030154;GO:0031323;GO:0031324;GO:0031325;GO:0031326;GO:0031327;GO:0031328;GO:0032502;GO:0032844;GO:…	3.79	5.08	4	11.2	15.08	13.12	132	183	144	447	571	394	-1.43881	0.0132612	NA	Cs_Cucsa092250;Ct_CtTrNR00290;Dg_DgTrNR14838;Fv_mrna27379;Gm_Glyma13G094400;Gm_Glyma17G065800;Lj_Lj4g3v2079370;Md_MDP0000223058;Md_MDP0000935671;Me_Manes06G024800;Mt_Medtr4g128670;Pp_Prupe1G089700;Pt_Potri006G170800;Pt_Potri018G095900;Pv_Phvul003G148200	MergedOrthoGroup000246
CtTrNR00291_a1_i1	YES	NA	NA	IPR000225;IPR003613;IPR011989;IPR013083;IPR016024	PF00514.20;PF04564.12;PF13445.3	ENOG410XRTN	GO:0003674;GO:0003824;GO:0004842;GO:0005102;GO:0005488;GO:0005515;GO:0006464;GO:0008150;GO:0008152;GO:0009987;GO:0016567;GO:0016740;GO:0016874;GO:0019538;GO:0019787;GO:0032446;GO:0033612;GO:0036211;GO:0043170;GO:0043412;GO:0044237;GO:0044238;GO:0044260;GO:0044267;GO:0070647;GO:0070696;GO:0071704	57.01	43.43	55.44	48.74	65.06	72.75	4141	3267	4159	4044	5120	4549	-0.0760311	0.774636	NA	At_AT3G54850;Cf_14674d;Cf_7032d;Cs_Cucsa308570;Ct_CtTrNR00291;Dg_DgTrNR08763;Fv_mrna07527;Fv_mrna23471;Gm_Glyma10G208200;Gm_Glyma17G159900;Gm_Glyma20G182600;Lj_Lj5g3v1796810;Md_MDP0000479490;Md_MDP0000655202;Me_ManesS018900;Mt_Medtr1g093965;Mt_Medtr1g094215;Pp_Prupe2G209300;Pt_Potri008G035700;Pt_Potri010G226500;Pv_Phvul007G098700	MergedOrthoGroup000021
CtTrNR00292_a1_i1	YES	NA	NA	NA	NA	NA	NA	14.19	12.82	16.27	13.1	9.75	9.57	406	378	482	434	306	238	0.551069	0.140528	NA	At_AT2G37530;Cs_Cucsa066020;Ct_CtTrNR00292;Gm_Glyma03G172000;Gm_Glyma10G043800;Gm_Glyma13G131500;Gm_Glyma19G172900;Lj_Lj1g3v4551280;Lj_Lj5g3v0614350;Md_MDP0000142702;Md_MDP0000224814;Me_Manes09G087200;Mt_Medtr7g099860;Pp_Prupe6G251200;Pt_Potri006G083800;Pv_Phvul001G169700;Pv_Phvul007G157600	MergedOrthoGroup000247
CtTrNR00292_a1_i2	NO	NA	NA	NA	NA	NA	NA	14.19	12.82	16.27	13.1	9.75	9.57	406	378	482	434	306	238	0.551069	0.140528	NA	At_AT2G37530;Cs_Cucsa066020;Ct_CtTrNR00292;Gm_Glyma03G172000;Gm_Glyma10G043800;Gm_Glyma13G131500;Gm_Glyma19G172900;Lj_Lj1g3v4551280;Lj_Lj5g3v0614350;Md_MDP0000142702;Md_MDP0000224814;Me_Manes09G087200;Mt_Medtr7g099860;Pp_Prupe6G251200;Pt_Potri006G083800;Pv_Phvul001G169700;Pv_Phvul007G157600	MergedOrthoGroup000247
CtTrNR00293_a1_i1	YES	NA	NA	NA	NA	NA	NA	0.46	1.48	1.08	25.75	7.63	5.65	11	37	27	715	201	118	-3.42226	0.0347196	NA	At_AT3G19200;At_AT4G34419;Cs_Cucsa244340;Ct_CtTrNR00293;Dg_DgTrNR07457;Dg_DgTrNR10476;Fv_mrna28588;Gm_Glyma02G133300;Gm_Glyma07G211700;Lj_Lj3g3v0537460;Md_MDP0000314694;Md_MDP0000361927;Me_Manes10G065400;Mt_Medtr4g086340;Pp_Prupe8G123500;Pt_Potri004G141600;Pt_Potri009G102800;Pv_Phvul003G293000	MergedOrthoGroup000248
CtTrNR00294_a1_i1	YES	NA	NA	IPR004864	NA	NA	GO:0002252;GO:0002376;GO:0003674;GO:0004871;GO:0005575;GO:0005911;GO:0006950;GO:0006952;GO:0007165;GO:0007568;GO:0008150;GO:0009506;GO:0009507;GO:0009536;GO:0009605;GO:0009607;GO:0009615;GO:0010150;GO:0010260;GO:0030054;GO:0031224;GO:0031225;GO:0031226;GO:0032502;GO:0043207;GO:0043226;GO:0043227;GO:0043229;GO:0043231;GO:0044424;GO:0044425;GO:0044444;GO:0044459;GO:0044464;GO:0044699;GO:0044767;GO:…	7.51	7.48	7.71	26.28	16.6	46.41	111	114	118	449	269	595	-1.77509	0.0223087	NA	At_AT3G44220;At_AT5G22200;Cs_Cucsa185870;Cs_Cucsa319610;Ct_CtTrNR00294;Fv_mrna12941;Gm_Glyma11G179900;Gm_Glyma12G093600;Gm_Glyma12G187600;Gm_Glyma13G313700;Lj_Lj0g3v0131259;Lj_Lj3g3v1239920;Lj_Lj3g3v2948650;Md_MDP0000124128;Me_Manes11G165400;Mt_Medtr2g086790;Mt_Medtr4g051880;Pp_Prupe6G141400;Pt_Potri005G088000;Pt_Potri005G088100;Pt_Potri009G019600;Pv_Phvul005G120900;Pv_Phvul011G097900	MergedOrthoGroup000249
CtTrNR00295_a1_i1	YES	NA	NA	IPR022203	PF12527.5	NA	NA	12.62	12.73	12.92	8.86	13.97	12.03	505	527	534	406	607	415	0.311014	0.291538	NA	At_AT4G33480;Cf_7130d;Cs_Cucsa228070;Ct_CtTrNR00295;Dg_DgTrNR07256;Fv_mrna24184;Gm_Glyma05G194700;Gm_Glyma06G156800;Lj_Lj2g3v1068860;Lj_Lj4g3v2826840;Md_MDP0000174107;Md_MDP0000188794;Md_MDP0000757013;Me_Manes12G147400;Mt_Medtr3g096860;Mt_Medtr8g094200;Pp_Prupe4G278200;Pt_Potri007G099900;Pv_Phvul009G153500	MergedOrthoGroup000250
CtTrNR00296_a1_i1	YES	NA	NA	IPR008217	PF01988.16	COG1814	GO:0000041;GO:0003674;GO:0005215;GO:0005384;GO:0005575;GO:0005774;GO:0006810;GO:0006811;GO:0006812;GO:0006828;GO:0006873;GO:0006875;GO:0006880;GO:0008150;GO:0008324;GO:0009987;GO:0010035;GO:0010038;GO:0010039;GO:0015075;GO:0016020;GO:0016021;GO:0019725;GO:0022857;GO:0022890;GO:0022891;GO:0022892;GO:0030001;GO:0030003;GO:0030026;GO:0031090;GO:0031224;GO:0034220;GO:0042221;GO:0042592;GO:0044422;GO:…	1.41	1.2	2.53	22.26	10.26	13.71	40	35	74	723	316	335	-2.99667	0.00856848	NA	Cs_Cucsa012090;Ct_CtTrNR00296;Dg_DgTrNR09499;Md_MDP0000264824;Me_Manes17G085600;Pp_Prupe1G335300;Pt_Potri010G104100	MergedOrthoGroup000251
CtTrNR00297_a1_i1	YES	NA	NA	NA	NA	NA	NA	32.74	18.33	29.49	36.37	41.28	45.63	747	432	696	954	1027	900	-0.460983	0.183143	NA	At_AT1G61255;At_AT4G21620;Cf_13853d;Cs_Cucsa045900;Ct_CtTrNR00297;Dg_DgTrNR10396;Fv_mrna30459;Gm_Glyma13G244800;Gm_Glyma15G068900;Lj_Lj6g3v2078150;Md_MDP0000306147;Md_MDP0000334765;Me_Manes16G022700;Mt_Medtr2g012520;Mt_Medtr4g090520;Pp_Prupe4G039400;Pt_Potri004G036500;Pt_Potri011G045000;Pv_Phvul006G190300	MergedOrthoGroup000252
CtTrNR00298_a1_i1	YES	NA	NA	NA	NA	NA	NA	29.65	21.93	25.89	13.77	18.17	18.59	430	328	389	231	289	234	0.781743	0.080434	NA	At_AT2G35658;At_AT4G16840;Cs_Cucsa321240;Ct_CtTrNR00298;Fv_mrna10814;Pp_Prupe5G059800	MergedOrthoGroup000253
CtTrNR00299_a1_i1	YES	NA	NA	IPR015425	PF02181.20	ENOG410XQR0	GO:0003674;GO:0003779;GO:0005488;GO:0005515;GO:0005575;GO:0005618;GO:0005634;GO:0005730;GO:0005737;GO:0005819;GO:0005886;GO:0008092;GO:0009524;GO:0016020;GO:0016021;GO:0030312;GO:0031224;GO:0043226;GO:0043227;GO:0043228;GO:0043229;GO:0043231;GO:0043232;GO:0044422;GO:0044424;GO:0044425;GO:0044428;GO:0044430;GO:0044444;GO:0044446;GO:0044464	26.23	45.8	33.01	19.49	19.7	17.2	2594	4692	3371	2200	2109	1464	1.03796	0.0157613	NA	At_AT5G67470;Cf_19834d;Cf_6895d;Cs_Cucsa234070;Ct_CtTrNR00299;Dg_DgTrNR10512;Fv_mrna05735;Gm_Glyma01G193200;Gm_Glyma05G105100;Gm_Glyma11G048600;Gm_Glyma17G161400;Lj_Lj2g3v1968180;Lj_Lj4g3v0758140;Md_MDP0000153351;Md_MDP0000154204;Md_MDP0000169721;Md_MDP0000297283;Me_Manes12G113300;Me_Manes13G112600;Mt_Medtr4g095780;Mt_Medtr5g015690;Pp_Prupe6G222200;Pt_Potri007G054900;Pv_Phvul002G011800;Pv_Phvul00…	MergedOrthoGroup000254Sub001
CtTrNR00300_a1_i1	YES	NA	NA	IPR007612;IPR025659	PF04525.9	ENOG410YKW3	NA	3.63	3.57	4.99	13.58	12.66	10.59	66	67	94	285	252	167	-1.44579	0.0422883	NA	Ct_CtTrNR00300;Dg_DgTrNR09985;Me_Manes14G134200;Pt_Potri006G067000	MergedOrthoGroup000255
CtTrNR00301_a1_i1	YES	NA	NA	IPR001841;IPR013083	NA	NA	GO:0000151;GO:0000152;GO:0003006;GO:0003674;GO:0003824;GO:0004842;GO:0005488;GO:0005515;GO:0005575;GO:0005680;GO:0006464;GO:0008150;GO:0008152;GO:0008270;GO:0009790;GO:0009793;GO:0009987;GO:0016021;GO:0016567;GO:0016740;GO:0016874;GO:0019538;GO:0019787;GO:0022414;GO:0031224;GO:0031461;GO:0032446;GO:0032502;GO:0032991;GO:0036211;GO:0043167;GO:0043169;GO:0043170;GO:0043234;GO:0043412;GO:0044237;GO:…	16.22	22.99	18.82	15.46	12.44	14.33	588	862	705	642	490	448	0.625414	0.091312	NA	Cf_13228d;Cs_Cucsa030390;Cs_Cucsa337450;Ct_CtTrNR00301;Dg_DgTrNR13960;Gm_Glyma03G120200;Gm_Glyma19G124800;Lj_Lj1g3v4079400;Lj_Lj1g3v4080570;Me_Manes08G066900;Mt_Medtr7g088500;Mt_Medtr7g088560;Mt_Medtr7g088570;Pv_Phvul001G116400	MergedOrthoGroup000256
CtTrNR00302_a1_i1	YES	NA	NA	IPR005512	PF03759.10	ENOG4110DIX	GO:0000902;GO:0000904;GO:0001558;GO:0003006;GO:0003674;GO:0005085;GO:0005088;GO:0005089;GO:0005575;GO:0005829;GO:0008150;GO:0009653;GO:0009826;GO:0009860;GO:0009893;GO:0009932;GO:0009987;GO:0010769;GO:0016020;GO:0016043;GO:0016049;GO:0016324;GO:0019222;GO:0022414;GO:0022603;GO:0022604;GO:0032502;GO:0032989;GO:0040007;GO:0040008;GO:0043085;GO:0043087;GO:0043547;GO:0043900;GO:0044093;GO:0044424;GO:…	11.27	21.08	14.87	16.42	9	12.89	570	1104	777	950	494	562	0.470419	0.36203	NA	Ct_CtTrNR00302;Dg_DgTrNR12128;Fv_mrna08603;Md_MDP0000858323;Me_Manes18G008000;Pp_Prupe1G357600;Pt_Potri002G014100;Pt_Potri005G247100	MergedOrthoGroup000257
CtTrNR00303_a1_i1	YES	K10405	NA	IPR001752;IPR019821;IPR027417	PF00225.20;PF16796.2	COG5059	GO:0000166;GO:0000212;GO:0000226;GO:0000280;GO:0001882;GO:0001883;GO:0003674;GO:0003774;GO:0003777;GO:0003824;GO:0005488;GO:0005515;GO:0005524;GO:0005575;GO:0005634;GO:0005737;GO:0005871;GO:0005872;GO:0005874;GO:0005875;GO:0006461;GO:0006928;GO:0006996;GO:0007010;GO:0007017;GO:0007018;GO:0007051;GO:0007053;GO:0007067;GO:0008017;GO:0008092;GO:0008150;GO:0008569;GO:0009524;GO:0009971;GO:0009987;GO:…	5.31	10.41	5.27	29.26	4.7	4.83	395	802	405	2486	379	309	-0.584225	0.577983	NA	At_AT4G05190;At_AT4G21270;Cf_1385d;Cf_154d;Cs_Cucsa086340;Ct_CtTrNR00303;Dg_DgTrNR07983;Fv_mrna24656;Gm_Glyma07G186700;Gm_Glyma08G062500;Gm_Glyma13G251100;Gm_Glyma15G063200;Lj_Lj4g3v0423010;Lj_Lj6g3v2168620;Md_MDP0000186323;Md_MDP0000327627;Md_MDP0000359631;Me_Manes16G017100;Mt_Medtr2g010760;Mt_Medtr4g092140;Pp_Prupe4G029200;Pt_Potri004G031600;Pt_Potri011G031200;Pv_Phvul002G218100;Pv_Phvul006G196…	MergedOrthoGroup000258Sub001
CtTrNR00304_a1_i1	YES	NA	NA	IPR004883	NA	NA	NA	7.65	12.04	29.9	3.86	3.43	4.45	155	252	627	90	76	78	2.13864	0.0235919	NA	Cf_7433d;Cs_Cucsa352730;Ct_CtTrNR00304;Dg_DgTrNR15067;Fv_mrna02557;Gm_Glyma04G044800;Gm_Glyma14G088200;Gm_Glyma17G236300;Md_MDP0000119516;Md_MDP0000263981;Md_MDP0000945806;Me_Manes05G180800;Me_Manes18G045200;Pp_Prupe1G424400;Pt_Potri002G119400;Pt_Potri014G017400	MergedOrthoGroup000259
CtTrNR00305_a1_i1	YES	NA	NA	IPR000306;IPR011011;IPR011990;IPR013083;IPR017455;IPR019734	PF01363.18	NA	GO:0003006;GO:0003674;GO:0005488;GO:0005543;GO:0005575;GO:0005628;GO:0005634;GO:0005774;GO:0005829;GO:0006605;GO:0006623;GO:0006810;GO:0006886;GO:0006897;GO:0006900;GO:0006996;GO:0007034;GO:0008104;GO:0008150;GO:0008289;GO:0009987;GO:0010008;GO:0010927;GO:0015031;GO:0016020;GO:0016043;GO:0016050;GO:0016192;GO:0016197;GO:0016482;GO:0022402;GO:0022414;GO:0031090;GO:0031321;GO:0032266;GO:0032502;GO:…	19.68	24.16	22.49	20.04	23.69	23.93	2408	3062	2841	2797	3135	2518	0.146766	0.394186	NA	At_AT1G61690;Cs_Cucsa045640;Ct_CtTrNR00305;Dg_DgTrNR00865;Fv_mrna24671;Fv_mrna24678;Gm_Glyma07G187500;Gm_Glyma08G061700;Lj_Lj4g3v0423120;Lj_Lj4g3v0423130;Md_MDP0000261026;Md_MDP0000280809;Me_Manes15G164500;Mt_Medtr4g092040;Pp_Prupe4G011500;Pp_Prupe4G012200;Pp_Prupe4G030200;Pt_Potri004G030500;Pt_Potri011G032200;Pv_Phvul002G219000	MergedOrthoGroup000260Sub001
CtTrNR00306_a1_i1	YES	K14797	NA	IPR007955	NA	NA	GO:0000462;GO:0001829;GO:0002237;GO:0003674;GO:0003676;GO:0003723;GO:0005488;GO:0005575;GO:0005634;GO:0005730;GO:0005737;GO:0005874;GO:0005881;GO:0006139;GO:0006364;GO:0006725;GO:0006807;GO:0007155;GO:0007420;GO:0007565;GO:0008150;GO:0008152;GO:0008283;GO:0009605;GO:0009607;GO:0009987;GO:0010033;GO:0014070;GO:0016020;GO:0016070;GO:0016072;GO:0022414;GO:0022610;GO:0030154;GO:0030182;GO:0030490;GO:…	25.98	27.9	34.66	44.72	54.25	55.65	1105	1228	1523	2177	2505	2040	-0.636608	0.0232503	NA	At_AT1G31660;Cf_3552d;Cs_Cucsa078870;Ct_CtTrNR00306;Dg_DgTrNR04586;Fv_mrna02355;Gm_Glyma03G190900;Gm_Glyma05G087100;Lj_Lj0g3v0094189;Lj_Lj0g3v0341369;Md_MDP0000230602;Md_MDP0000263600;Md_MDP0000283955;Me_Manes14G150400;Me_Manes14G152600;Mt_Medtr5g025980;Pp_Prupe4G148600;Pt_Potri001G394000;Pt_Potri011G112500;Pv_Phvul004G052800	MergedOrthoGroup000261Sub001
CtTrNR00307_a1_i1	YES	K02865	3.6.4.13	IPR002143;IPR016094;IPR016095;IPR023673;IPR023674;IPR028364	PF00687.18	COG0081	GO:0003674;GO:0003676;GO:0003723;GO:0003735;GO:0005198;GO:0005488;GO:0005575;GO:0005829;GO:0005840;GO:0005886;GO:0005911;GO:0006412;GO:0008150;GO:0008152;GO:0009058;GO:0009059;GO:0009506;GO:0009987;GO:0015934;GO:0016020;GO:0019538;GO:0022625;GO:0022626;GO:0030054;GO:0030529;GO:0032991;GO:0034645;GO:0043170;GO:0043226;GO:0043228;GO:0043229;GO:0043232;GO:0044237;GO:0044238;GO:0044249;GO:0044260;GO:…	135.24	145.15	131.22	318.86	280.96	197.59	2848	3157	2859	7727	6458	3599	-0.758914	0.0295042	NA	Ct_CtTrNR00307;Fv_mrna30294;Md_MDP0000210580;Md_MDP0000246775;Pp_Prupe7G110300	MergedOrthoGroup000262
CtTrNR00308_a1_i1	YES	K03265	3.1.3.16	IPR004403;IPR005140;IPR005141;IPR005142;IPR024049;IPR029064	PF03463.12;PF03464.12;PF03465.12	COG1503	GO:0003674;GO:0003676;GO:0003723;GO:0003747;GO:0005488;GO:0005575;GO:0005737;GO:0006415;GO:0008079;GO:0008135;GO:0008150;GO:0009987;GO:0016043;GO:0016149;GO:0022411;GO:0032984;GO:0040008;GO:0043241;GO:0043624;GO:0043933;GO:0044424;GO:0044464;GO:0044699;GO:0044763;GO:0050789;GO:0065007;GO:0071822;GO:0071840;GO:0097159;GO:1901363	78.35	97.99	76.15	97.12	108.05	95.83	3255	4212	3269	4619	4874	3432	-0.0904833	0.609755	NA	Ct_CtTrNR00308;Gm_Glyma02G068500;Gm_Glyma16G150000	MergedOrthoGroup000263
CtTrNR00309_a1_i1	YES	K03671	2.4.2.12	IPR005746;IPR012336;IPR013766;IPR017937	PF00085.17;PF00578.18;PF14595.3	NA	GO:0003674;GO:0003824;GO:0005575;GO:0005737;GO:0006662;GO:0008150;GO:0008152;GO:0009987;GO:0015035;GO:0015036;GO:0016209;GO:0016491;GO:0016667;GO:0018904;GO:0019725;GO:0042592;GO:0044281;GO:0044424;GO:0044464;GO:0044699;GO:0044710;GO:0044763;GO:0045454;GO:0050789;GO:0050794;GO:0055114;GO:0065007;GO:0065008;GO:0071704	0.14	0.76	0.14	68.46	35.76	166.71	2	11	2	1116	553	2039	-7.8158	0.0048937	root	At_AT4G29670;Ct_CtTrNR00181;Ct_CtTrNR00309;Dg_DgTrNR03416;Fv_mrna11430;Lj_Lj2g3v0912040;Mt_Medtr6g092700;Pt_Potri018G066500;Pv_Phvul004G176700	MergedOrthoGroup000161
CtTrNR00310_a1_i1	YES	NA	NA	IPR000210;IPR011333;IPR011990;IPR013026;IPR019734	PF13176.3;PF13181.3	ENOG410ZP3V	GO:0000160;GO:0003674;GO:0005488;GO:0005515;GO:0005575;GO:0005622;GO:0006464;GO:0007165;GO:0008150;GO:0008152;GO:0009755;GO:0009873;GO:0009987;GO:0016567;GO:0019538;GO:0032446;GO:0035556;GO:0036211;GO:0043170;GO:0043412;GO:0044237;GO:0044238;GO:0044260;GO:0044267;GO:0044464;GO:0050789;GO:0050794;GO:0065007;GO:0070647;GO:0071704	25.51	34.9	26.15	47.79	24.6	27.71	2413	3419	2554	5159	2519	2255	0.0120926	0.977983	NA	At_AT5G58550;Ct_CtTrNR00310;Dg_DgTrNR14332;Fv_mrna28226;Gm_Glyma02G229400;Gm_Glyma11G167200;Gm_Glyma14G197100;Gm_Glyma18G059700;Lj_Lj0g3v0089599;Lj_Lj2g3v2314890;Md_MDP0000639570;Mt_Medtr3g465430;Pp_Prupe6G052500;Pt_Potri001G280100;Pt_Potri009G075300;Pv_Phvul006G071500;Pv_Phvul008G258800	MergedOrthoGroup000264
CtTrNR00311_a1_i1	YES	NA	NA	NA	NA	NA	NA	14.8	13.94	25.74	39.31	31.81	25.42	250	243	450	766	588	372	-0.689141	0.191868	NA	At_AT3G14560;Ct_CtTrNR00311;Fv_mrna31358;Gm_Glyma13G260000;Gm_Glyma13G260100;Gm_Glyma15G247800;Gm_Glyma15G247900;Gm_Glyma15G248000;Lj_Lj3g3v1016580;Lj_Lj3g3v1016590;Md_MDP0000297706;Mt_Medtr2g071740;Mt_Medtr2g071750;Mt_Medtr2g071760;Mt_Medtr2g071790;Pp_Prupe4G151600;Pv_Phvul005G061600;Pv_Phvul005G061800;Pv_Phvul005G062100	MergedOrthoGroup000265
CtTrNR00312_a1_i1	YES	NA	NA	NA	NA	NA	NA	30.53	47.15	30.94	13.63	16.26	18.05	1358	2170	1422	694	785	692	1.34947	0.00648157	NA	At_AT5G64510;Cf_12761d;Cs_Cucsa218820;Ct_CtTrNR00312;Dg_DgTrNR01777;Dg_DgTrNR01778;Fv_mrna07349;Fv_mrna24679;Gm_Glyma13G253400;Gm_Glyma15G061500;Lj_Lj6g3v2171810;Md_MDP0000177144;Md_MDP0000241889;Md_MDP0000259885;Md_MDP0000300517;Md_MDP0000321032;Md_MDP0000330348;Md_MDP0000456984;Md_MDP0000574105;Me_Manes07G049000;Me_Manes10G090700;Mt_Medtr2g010460;Mt_Medtr4g134220;Pp_Prupe8G157400;Pt_Potri009G08…	MergedOrthoGroup000266
CtTrNR00313_a1_i1	YES	K02699	1.10.3.9	IPR003757	NA	NA	GO:0005575;GO:0008150;GO:0008152;GO:0009521;GO:0009522;GO:0009535;GO:0009538;GO:0009987;GO:0015979;GO:0016020;GO:0016021;GO:0031224;GO:0032991;GO:0034357;GO:0042651;GO:0043234;GO:0044237;GO:0044422;GO:0044424;GO:0044425;GO:0044434;GO:0044435;GO:0044436;GO:0044444;GO:0044446;GO:0044464;GO:0055035	6.14	14.13	15.58	1.14	7.37	7.35	112	266	294	24	147	116	1.41536	0.0501171	NA	At_AT4G12800;Cf_3767d;Cs_Cucsa178540;Ct_CtTrNR00313;Dg_DgTrNR05518;Fv_mrna16804;Gm_Glyma09G250800;Gm_Glyma18G241700;Lj_Lj4g3v3116180;Md_MDP0000191206;Md_MDP0000211842;Md_MDP0000284916;Md_MDP0000356983;Me_Manes12G055600;Mt_Medtr7g079900;Pp_Prupe6G361000;Pt_Potri002G239700;Pt_Potri014G175600;Pv_Phvul008G054400	MergedOrthoGroup000267
CtTrNR00314_a1_i1	YES	NA	NA	IPR001810;IPR006652;IPR015916	PF00646.30;PF01344.22;PF07646.12;PF13418.3;PF13854.3;PF13964.3	ENOG4110X8D	GO:0003674;GO:0005488;GO:0005515;GO:0006464;GO:0008150;GO:0008152;GO:0009987;GO:0016567;GO:0019538;GO:0032446;GO:0036211;GO:0043170;GO:0043412;GO:0044237;GO:0044238;GO:0044260;GO:0044267;GO:0070647;GO:0071704	26.45	26.78	26.39	24.06	27.21	32.36	2736	2752	2970	3078	3342	3108	-0.000188822	0.999278	NA	At_AT2G21950;Ct_CtTrNR00314;Fv_mrna14867;Fv_mrna24626;Fv_mrna25211;Fv_mrna31435;Gm_Glyma04G219400;Gm_Glyma06G146500;Gm_Glyma20G035100;Lj_Lj1g3v1218950;Md_MDP0000247131;Me_Manes02G200800;Mt_Medtr3g094850;Pp_Prupe6G172900;Pt_Potri007G081100;Pv_Phvul009G139400	MergedOrthoGroup000268
CtTrNR00314_a1_i2	NO	NA	NA	IPR001810;IPR006652;IPR015916	PF00646.30;PF01344.22;PF07646.12;PF13418.3;PF13854.3;PF13964.3	ENOG4110X8D	GO:0003674;GO:0005488;GO:0005515;GO:0006464;GO:0008150;GO:0008152;GO:0009987;GO:0016567;GO:0019538;GO:0032446;GO:0036211;GO:0043170;GO:0043412;GO:0044237;GO:0044238;GO:0044260;GO:0044267;GO:0070647;GO:0071704	26.45	26.78	26.39	24.06	27.21	32.36	2736	2752	2970	3078	3342	3108	-0.000188822	0.999278	NA	At_AT2G21950;Ct_CtTrNR00314;Fv_mrna14867;Fv_mrna24626;Fv_mrna25211;Fv_mrna31435;Gm_Glyma04G219400;Gm_Glyma06G146500;Gm_Glyma20G035100;Lj_Lj1g3v1218950;Md_MDP0000247131;Me_Manes02G200800;Mt_Medtr3g094850;Pp_Prupe6G172900;Pt_Potri007G081100;Pv_Phvul009G139400	MergedOrthoGroup000268
CtTrNR00315_a1_i1	YES	NA	NA	IPR012389;IPR013763;IPR013922	PF00134.20;PF08613.8	ENOG4111TTK	GO:0000079;GO:0001932;GO:0003674;GO:0005488;GO:0005515;GO:0007049;GO:0008150;GO:0009987;GO:0019220;GO:0019222;GO:0019899;GO:0019900;GO:0019901;GO:0031323;GO:0031399;GO:0032268;GO:0042325;GO:0043549;GO:0044699;GO:0044763;GO:0045859;GO:0050789;GO:0050790;GO:0050794;GO:0051174;GO:0051246;GO:0051301;GO:0051338;GO:0051726;GO:0060255;GO:0065007;GO:0065009;GO:0071900;GO:0080090	2.58	4.12	1.83	35.11	4.41	8.89	45	74	33	705	84	134	-2.21618	0.0866907	NA	Cs_Cucsa257270;Ct_CtTrNR00315;Dg_DgTrNR08055;Fv_mrna05312;Gm_Glyma02G177700;Gm_Glyma03G107800;Gm_Glyma07G119100;Gm_Glyma09G245400;Gm_Glyma16G081700;Gm_Glyma18G247800;Lj_Lj0g3v0340999;Lj_Lj3g3v0597310;Md_MDP0000668354;Md_MDP0000866728;Me_Manes01G273500;Me_Manes05G056500;Mt_Medtr7g081130;Mt_Medtr8g007380;Pp_Prupe2G121600;Pp_Prupe6G140600;Pt_Potri014G050400;Pv_Phvul008G049600;Pv_Phvul010G044800	MergedOrthoGroup000269
CtTrNR00316_a1_i1	YES	K02991	2.7.11.1	IPR001377;IPR014401;IPR018282	PF01092.16	NA	GO:0003674;GO:0003735;GO:0005198;GO:0005575;GO:0005622;GO:0005840;GO:0006412;GO:0008150;GO:0008152;GO:0009058;GO:0009059;GO:0009987;GO:0019538;GO:0030529;GO:0032991;GO:0034645;GO:0043170;GO:0043226;GO:0043228;GO:0043229;GO:0043232;GO:0044237;GO:0044238;GO:0044249;GO:0044260;GO:0044267;GO:0044424;GO:0044444;GO:0044464;GO:0071704;GO:1901576	4.23	4.98	4.94	39.33	38.87	17.97	111	135	134	1184	1110	407	-2.58415	0.00646463	NA	Cf_13390d;Cs_Cucsa104230;Ct_CtTrNR00316;Ct_CtTrNR01643;Ct_CtTrNR03818;Fv_mrna16248;Gm_Glyma02G191200;Gm_Glyma03G090700;Gm_Glyma04G128200;Gm_Glyma07G198600;Gm_Glyma08G343800;Gm_Glyma13G177800;Gm_Glyma13G237800;Gm_Glyma15G075600;Gm_Glyma16G082800;Gm_Glyma18G151800;Lj_Lj1g3v3597130;Lj_Lj4g3v0462750;Lj_Lj6g3v2017540;Md_MDP0000261331;Mt_Medtr2g014030;Mt_Medtr4g088595;Mt_Medtr7g053160;Pp_Prupe6G192100;…	MergedOrthoGroup000270
CtTrNR00317_a1_i1	YES	NA	NA	IPR003245;IPR008972	NA	NA	NA	15.29	35.54	22.89	16.25	6.92	7.64	361	867	559	441	178	156	1.39646	0.103161	NA	Cf_13513d;Cs_Cucsa362890;Ct_CtTrNR00317;Dg_DgTrNR12197;Fv_mrna19454;Gm_Glyma09G266700;Gm_Glyma18G051800;Gm_Glyma18G223900;Lj_Lj0g3v0325929;Md_MDP0000133811;Me_Manes01G264500;Mt_Medtr7g075770;Pp_Prupe2G149300;Pt_Potri002G150600;Pt_Potri014G072700;Pv_Phvul008G074200	MergedOrthoGroup000271
CtTrNR00318_a1_i1	YES	K07297	2.7.1.40	IPR004254	PF03006.17	COG1272	GO:0003674;GO:0004872;GO:0005575;GO:0008150;GO:0009719;GO:0009725;GO:0009743;GO:0009744;GO:0010033;GO:0016021;GO:0031224;GO:0034285;GO:0042221;GO:0044425;GO:0050896;GO:0060089;GO:1901700	28.86	32.91	28.76	38.9	49.5	41.53	1279	1509	1317	1973	2381	1586	-0.346261	0.0980615	NA	At_AT2G40710;At_AT4G37680;At_AT4G38290;At_AT4G38320;Cf_11992d;Cf_14092d;Cf_4410d;Cs_Cucsa103280;Ct_CtTrNR00318;Dg_DgTrNR02524;Fv_mrna05782;Gm_Glyma01G194900;Gm_Glyma11G046900;Lj_Lj0g3v0194559;Lj_Lj0g3v0194619;Lj_Lj2g3v1979610;Lj_Lj2g3v1979670;Md_MDP0000464944;Md_MDP0000637744;Me_Manes12G115900;Me_Manes13G110400;Mt_Medtr5g015270;Pp_Prupe6G219200;Pt_Potri007G005800;Pt_Potri014G006000;Pt_Potri014G00…	MergedOrthoGroup000272
CtTrNR00319_a1_i1	YES	K13448	NA	IPR002048;IPR011992;IPR018247	PF00036.29;PF13202.3;PF13405.3;PF13499.3;PF13833.3	ENOG410YKQK	GO:0001525;GO:0001936;GO:0001938;GO:0003674;GO:0003824;GO:0004175;GO:0004197;GO:0004198;GO:0005488;GO:0005509;GO:0005515;GO:0005575;GO:0005634;GO:0005737;GO:0005768;GO:0005783;GO:0005789;GO:0006508;GO:0006810;GO:0006886;GO:0006919;GO:0006950;GO:0007165;GO:0007166;GO:0007167;GO:0007169;GO:0008104;GO:0008150;GO:0008152;GO:0008233;GO:0008234;GO:0008284;GO:0009266;GO:0009408;GO:0009628;GO:0009893;GO:…	0	0.12	0	12.2	9.48	12.18	0	2	0	232	171	174	-7.59565	0.00390197	root	Ct_CtTrNR00319	MergedOrthoGroup000273
CtTrNR00320_a1_i1	YES	NA	NA	IPR003441	PF02365.12	ENOG410YE96	GO:0001071;GO:0003674;GO:0003676;GO:0003677;GO:0003700;GO:0005488;GO:0005575;GO:0005634;GO:0006139;GO:0006351;GO:0006355;GO:0006725;GO:0006807;GO:0006950;GO:0008150;GO:0008152;GO:0009058;GO:0009059;GO:0009611;GO:0009787;GO:0009788;GO:0009889;GO:0009966;GO:0009968;GO:0009987;GO:0010468;GO:0010556;GO:0010646;GO:0010648;GO:0016070;GO:0018130;GO:0019219;GO:0019222;GO:0019438;GO:0023051;GO:0023057;GO:…	9.14	14.92	17.33	46.07	34.25	42.41	295	498	578	1705	1202	1181	-1.40601	0.0183795	NA	At_AT5G08790;At_AT5G63790;Cf_7586d;Cs_Cucsa228100;Ct_CtTrNR00320;Dg_DgTrNR11582;Fv_mrna24179;Gm_Glyma04G208300;Gm_Glyma05G195000;Gm_Glyma06G157400;Lj_Lj1g3v1306810;Lj_Lj4g3v2827860;Md_MDP0000496234;Mt_Medtr3g096920;Mt_Medtr8g094580;Pp_Prupe4G279600;Pt_Potri005G069500;Pt_Potri007G099400;Pv_Phvul002G275000;Pv_Phvul009G152800;Pv_Phvul009G152900	MergedOrthoGroup000274Sub001
CtTrNR00321_a1_i1	YES	NA	NA	IPR002885	PF01535.17	ENOG410XT2S	GO:0005575;GO:0009507;GO:0009536;GO:0043226;GO:0043227;GO:0043229;GO:0043231;GO:0044424;GO:0044444;GO:0044464	34.53	48.63	50.15	22.2	32.91	41.76	2171	3166	3257	1595	2243	2261	0.659811	0.0202499	NA	Ct_CtTrNR00321;Fv_mrna28227;Md_MDP0000238099;Md_MDP0000656898;Md_MDP0000757638;Pp_Prupe6G052600	MergedOrthoGroup000275
CtTrNR00322_a1_i1	YES	K17769	NA	IPR005683;IPR017411	NA	NA	GO:0003674;GO:0005215;GO:0005575;GO:0005739;GO:0005742;GO:0005774;GO:0006605;GO:0006626;GO:0006810;GO:0006839;GO:0006886;GO:0006996;GO:0007005;GO:0007006;GO:0007008;GO:0008104;GO:0008150;GO:0008320;GO:0008565;GO:0009536;GO:0009987;GO:0015031;GO:0015399;GO:0015405;GO:0015450;GO:0016020;GO:0016021;GO:0016043;GO:0016482;GO:0017038;GO:0022804;GO:0022857;GO:0022884;GO:0022891;GO:0022892;GO:0030150;GO:…	36.52	57.99	43.73	55.03	45.91	37.13	707	1159	876	1227	971	622	0.151995	0.652994	NA	Ct_CtTrNR00322;Dg_DgTrNR05255;Fv_mrna08328;Gm_Glyma02G156900;Gm_Glyma10G040200;Gm_Glyma11G168500;Gm_Glyma11G177400;Gm_Glyma13G126900;Gm_Glyma18G219400;Md_MDP0000142676;Md_MDP0000163006;Md_MDP0000210330;Md_MDP0000240993;Md_MDP0000302311;Md_MDP0000383866;Me_Manes12G036200;Mt_Medtr1g069560;Pp_Prupe8G216100;Pt_Potri002G257200;Pt_Potri014G192600;Pv_Phvul007G189500	MergedOrthoGroup000276Sub001
CtTrNR00323_a1_i1	YES	K14855	NA	IPR001632;IPR001680;IPR012972;IPR015943;IPR017986;IPR019775;IPR020472	PF00400.29;PF08154.9;PF12894.4	ENOG410XP3K	GO:0000151;GO:0003674;GO:0005488;GO:0005515;GO:0005575;GO:0005730;GO:0007275;GO:0008150;GO:0009553;GO:0031461;GO:0032501;GO:0032502;GO:0032991;GO:0043226;GO:0043228;GO:0043229;GO:0043232;GO:0043234;GO:0044422;GO:0044424;GO:0044428;GO:0044446;GO:0044464;GO:0044699;GO:0044707;GO:0044767;GO:0048229;GO:0048856;GO:0080008;GO:1902494;GO:1990234	31.44	29.81	50.11	36.35	62.7	61.95	1551	1522	2554	2051	3356	2633	-0.359691	0.239056	NA	Ct_CtTrNR00323	MergedOrthoGroup000277
CtTrNR00324_a1_i1	YES	NA	NA	IPR006121	PF00403.23	NA	GO:0000166;GO:0001882;GO:0001883;GO:0002376;GO:0003674;GO:0005488;GO:0005524;GO:0005575;GO:0005737;GO:0006810;GO:0006811;GO:0006812;GO:0006950;GO:0006952;GO:0006955;GO:0008150;GO:0008219;GO:0009626;GO:0009987;GO:0012501;GO:0016020;GO:0016265;GO:0017076;GO:0030001;GO:0030554;GO:0032549;GO:0032550;GO:0032553;GO:0032555;GO:0032559;GO:0033554;GO:0034050;GO:0035639;GO:0036094;GO:0043167;GO:0043168;GO:…	18.49	15.26	18.05	127.9	146.18	126.34	137	116	139	1110	1203	819	-2.80734	0.002787	root	Ct_CtTrNR00324;Dg_DgTrNR14440;Fv_mrna31838;Gm_Glyma08G017900;Lj_Lj4g3v2990120;Md_MDP0000288378;Me_Manes02G017600;Mt_Medtr8g098915;Pp_Prupe5G106100;Pt_Potri001G099500;Pt_Potri003G132200;Pv_Phvul002G292900	MergedOrthoGroup000278
CtTrNR00325_a1_i1	YES	NA	NA	IPR002509;IPR011330	PF01522.18	NA	GO:0000272;GO:0003674;GO:0003824;GO:0004099;GO:0005975;GO:0005976;GO:0006022;GO:0006026;GO:0006030;GO:0006032;GO:0006040;GO:0006807;GO:0008150;GO:0008152;GO:0009056;GO:0009057;GO:0016052;GO:0016787;GO:0016810;GO:0016811;GO:0019213;GO:0043170;GO:0044238;GO:0046348;GO:0071704;GO:1901071;GO:1901072;GO:1901135;GO:1901136;GO:1901564;GO:1901565;GO:1901575	0.03	0.16	0	75.29	18.72	34.59	1	5	0	2638	622	912	-9.24266	0.00376045	root	Ct_CtTrNR00325	MergedOrthoGroup000279
CtTrNR00326_a1_i1	YES	NA	NA	NA	NA	NA	NA	13.29	14.57	18.1	25.82	43.67	53.36	18.99	20.85	27.15	45	71.2	67.99	-1.27131	0.122032	NA	Ct_CtTrNR00326;Ct_CtTrNR00740;Ct_CtTrNR13932;Ct_CtTrNR15035;Md_MDP0000194296;Md_MDP0000205256;Md_MDP0000593150;Md_MDP0000800386;Md_MDP0000943090;Pp_Prupe7G065400	MergedOrthoGroup000021
CtTrNR00327_a1_i1	YES	NA	NA	NA	NA	NA	GO:0001071;GO:0003006;GO:0003674;GO:0003700;GO:0006355;GO:0008150;GO:0009790;GO:0009793;GO:0009889;GO:0010468;GO:0010556;GO:0019219;GO:0019222;GO:0022414;GO:0031323;GO:0031326;GO:0032502;GO:0044699;GO:0044702;GO:0044767;GO:0048856;GO:0050789;GO:0050794;GO:0051171;GO:0051252;GO:0060255;GO:0065007;GO:0080090;GO:1903506;GO:2000112;GO:2001141	16.88	24.68	23.95	5.99	4.68	6.53	684	1035	1003	278	206	228	2.09717	0.00460073	nodule	At_AT2G46535;At_AT3G61840;At_AT4G00950;Cs_Cucsa259320;Cs_Cucsa349880;Ct_CtTrNR00327;Dg_DgTrNR09738;Dg_DgTrNR15425;Fv_mrna18708;Gm_Glyma03G258400;Gm_Glyma07G054700;Gm_Glyma16G023500;Gm_Glyma19G257000;Lj_Lj1g3v5035090;Lj_Lj3g3v2453400;Lj_Lj3g3v2476540;Md_MDP0000222875;Md_MDP0000248043;Md_MDP0000561875;Me_Manes01G244900;Me_Manes05G021600;Mt_Medtr7g117695;Mt_Medtr8g027435;Pp_Prupe2G190500;Pt_Potri002…	MergedOrthoGroup000280
CtTrNR00328_a1_i1	YES	NA	NA	IPR000315	PF00643.21	ENOG4111DUW	GO:0001071;GO:0003674;GO:0003700;GO:0005488;GO:0005575;GO:0005622;GO:0005634;GO:0006355;GO:0008150;GO:0008270;GO:0009889;GO:0010468;GO:0010556;GO:0019219;GO:0019222;GO:0031323;GO:0031326;GO:0043167;GO:0043169;GO:0043226;GO:0043227;GO:0043229;GO:0043231;GO:0044424;GO:0044464;GO:0046872;GO:0046914;GO:0050789;GO:0050794;GO:0051171;GO:0051252;GO:0060255;GO:0065007;GO:0080090;GO:1903506;GO:2000112;GO:…	27.96	30.37	35.09	10.84	14.29	12.12	329	368	428	148	185	124	1.46542	0.0162082	NA	Ct_CtTrNR00328;Dg_DgTrNR10082;Fv_mrna02008;Gm_Glyma06G300900;Gm_Glyma12G103800;Gm_Glyma12G198400;Gm_Glyma13G303700;Lj_Lj0g3v0276019;Lj_Lj3g3v2888240;Md_MDP0000134163;Md_MDP0000154543;Md_MDP0000292881;Md_MDP0000854489;Me_Manes12G079100;Mt_Medtr2g089310;Pp_Prupe3G226900;Pt_Potri013G150500;Pv_Phvul005G110600;Pv_Phvul011G108800	MergedOrthoGroup000281
CtTrNR00329_a1_i1	YES	K09842	1.2.3.14	IPR008274	PF02738.15	COG4630;COG4631	GO:0000166;GO:0003674;GO:0003824;GO:0004029;GO:0004031;GO:0004854;GO:0005488;GO:0005506;GO:0005575;GO:0005829;GO:0006066;GO:0006082;GO:0006139;GO:0006144;GO:0006145;GO:0006629;GO:0006714;GO:0006720;GO:0006721;GO:0006725;GO:0006790;GO:0006807;GO:0008150;GO:0008152;GO:0008299;GO:0008610;GO:0009055;GO:0009056;GO:0009058;GO:0009112;GO:0009115;GO:0009687;GO:0009688;GO:0009850;GO:0009851;GO:0009987;GO:…	4.35	8.06	1.78	55.77	126.14	123.64	7	13	3	109	231	177	-4.29588	0.00933327	NA	At_AT3G43600;At_AT5G20960;Cs_Cucsa152810;Cs_Cucsa152820;Ct_CtTrNR00329;Ct_CtTrNR00841;Ct_CtTrNR13353;Ct_CtTrNR15058;Ct_CtTrNR15059;Ct_CtTrNR15060;Dg_DgTrNR04736;Fv_mrna07687;Gm_Glyma02G272200;Gm_Glyma02G272400;Gm_Glyma14G045100;Lj_Lj2g3v2925300;Me_Manes04G051100;Me_Manes11G105300;Mt_Medtr5g087390;Mt_Medtr5g087410;Pp_Prupe6G150900;Pt_Potri004G191300;Pt_Potri009G153600;Pt_Potri009G153800;Pv_Phvul00…	MergedOrthoGroup000029
CtTrNR00330_a1_i1	YES	NA	NA	IPR032675	PF13306.3	COG4886	GO:0000166;GO:0001882;GO:0001883;GO:0003674;GO:0005488;GO:0005524;GO:0006950;GO:0006952;GO:0008150;GO:0017076;GO:0030554;GO:0032549;GO:0032550;GO:0032553;GO:0032555;GO:0032559;GO:0035639;GO:0036094;GO:0043167;GO:0043168;GO:0043531;GO:0050896;GO:0097159;GO:0097367;GO:1901265;GO:1901363	19.35	22.7	11.85	10.21	16.98	10.86	28	32.89	18	18	28.01	14	0.583597	0.469757	NA	At_AT3G14460;Ct_CtTrNR00169;Ct_CtTrNR00330;Ct_CtTrNR00549;Ct_CtTrNR08181;Ct_CtTrNR13737;Ct_CtTrNR13738;Ct_CtTrNR14633;Ct_CtTrNR15090;Fv_mrna03921;Fv_mrna22064;Gm_Glyma03G037100;Gm_Glyma03G043200;Gm_Glyma03G043500;Gm_Glyma03G044000;Gm_Glyma03G045000;Gm_Glyma13G190800;Gm_Glyma13G192100;Gm_Glyma13G194500;Lj_Lj0g3v0087809;Lj_Lj0g3v0105779;Lj_Lj2g3v1536320;Lj_Lj2g3v1536330;Lj_Lj3g3v1876100;Lj_Lj3g3v29…	MergedOrthoGroup000021
CtTrNR00331_a1_i1	YES	K02943	3.6.4.13	IPR027534	PF00428.16	COG2058	GO:0003674;GO:0003735;GO:0005198;GO:0005575;GO:0005840;GO:0006414;GO:0008150;GO:0008152;GO:0009058;GO:0009059;GO:0009987;GO:0030529;GO:0032991;GO:0034645;GO:0043170;GO:0043226;GO:0043228;GO:0043229;GO:0043232;GO:0044237;GO:0044249;GO:0044260;GO:0044424;GO:0044444;GO:0044464;GO:0071704;GO:1901576	0.21	0.2	0	13.8	62.63	30.22	2	2	0	155	667	254	-7.49793	0.00402366	root	At_AT2G27710;At_AT2G27720;Ct_CtTrNR00331;Dg_DgTrNR03000;Gm_Glyma10G067800;Gm_Glyma11G209200;Lj_Lj0g3v0062259;Mt_Medtr1g060600;Pv_Phvul007G230200	MergedOrthoGroup000282
CtTrNR00332_a1_i1	YES	K00128	1.2.1.3	IPR012394;IPR015590;IPR016160;IPR016161;IPR016162;IPR016163	PF00171.19	COG1012	GO:0001101;GO:0003674;GO:0003824;GO:0004028;GO:0004029;GO:0004030;GO:0005575;GO:0006081;GO:0006950;GO:0008150;GO:0008152;GO:0009414;GO:0009415;GO:0009507;GO:0009526;GO:0009536;GO:0009628;GO:0009719;GO:0009725;GO:0009737;GO:0009941;GO:0009987;GO:0010033;GO:0010035;GO:0016491;GO:0016620;GO:0016903;GO:0031967;GO:0031975;GO:0033721;GO:0033993;GO:0042221;GO:0043226;GO:0043227;GO:0043229;GO:0043231;GO:…	27.36	9.01	23.42	0.13	0.85	0.62	1482	505	1310	8	50	29	5.47025	0.00835692	NA	At_AT4G34240;Cf_1965d;Ct_CtTrNR00332;Dg_DgTrNR05987;Fv_mrna24172;Gm_Glyma08G002700;Lj_Lj1g3v1306830;Lj_Lj4g3v2827880;Md_MDP0000217359;Md_MDP0000277295;Md_MDP0000299959;Mt_Medtr8g094600;Pp_Prupe4G279800;Pt_Potri001G412900;Pt_Potri005G069800;Pv_Phvul002G275200	MergedOrthoGroup000283
CtTrNR00333_a1_i1	YES	K02917	3.6.4.13	IPR001780;IPR009000;IPR018266	NA	NA	GO:0003674;GO:0003735;GO:0005198;GO:0005575;GO:0006412;GO:0008150;GO:0008152;GO:0009058;GO:0009059;GO:0009987;GO:0015934;GO:0019538;GO:0022625;GO:0030529;GO:0032991;GO:0034645;GO:0043170;GO:0044237;GO:0044238;GO:0044249;GO:0044260;GO:0044267;GO:0044391;GO:0044422;GO:0044424;GO:0044444;GO:0044445;GO:0044446;GO:0044464;GO:0071704;GO:1901576	220.69	215.66	199.52	431.77	382.18	257.05	3552	3581	3325	8023	6736	3586	-0.554707	0.067606	NA	At_AT1G07070;At_AT1G41880;At_AT1G74270;At_AT3G55750;Ct_CtTrNR00333;Ct_CtTrNR02840;Fv_mrna18780;Fv_mrna20894;Lj_Lj4g3v0230920;Md_MDP0000175501;Md_MDP0000207199;Md_MDP0000265913;Md_MDP0000307910;Md_MDP0000316839;Md_MDP0000487946;Pp_Prupe2G244800;Pp_Prupe6G269100;Pt_Potri010G194200	MergedOrthoGroup000284
CtTrNR00334_a1_i1	YES	NA	NA	NA	PF01027.17	NA	GO:0005575;GO:0005789;GO:0006915;GO:0006950;GO:0006986;GO:0008150;GO:0008219;GO:0009987;GO:0010033;GO:0010941;GO:0012501;GO:0016020;GO:0016021;GO:0016265;GO:0031090;GO:0031224;GO:0035966;GO:0042221;GO:0042981;GO:0043066;GO:0043067;GO:0043069;GO:0044422;GO:0044424;GO:0044425;GO:0044432;GO:0044444;GO:0044446;GO:0044464;GO:0044699;GO:0044763;GO:0048519;GO:0048523;GO:0050789;GO:0050794;GO:0050896;GO:…	0	0.09	0	13.71	11.78	20.78	0	2	0	336	274	383	-8.39424	0.00326732	root	Ct_CtTrNR00334	MergedOrthoGroup000285
CtTrNR00335_a1_i1	YES	K01598	4.1.1.36	IPR003382	PF02441.16	COG0452	GO:0003674;GO:0003824;GO:0004633;GO:0005575;GO:0005829;GO:0006139;GO:0006163;GO:0006164;GO:0006725;GO:0006732;GO:0006753;GO:0006793;GO:0006796;GO:0006807;GO:0006950;GO:0006970;GO:0006972;GO:0008150;GO:0008152;GO:0009058;GO:0009108;GO:0009116;GO:0009117;GO:0009119;GO:0009150;GO:0009152;GO:0009163;GO:0009165;GO:0009259;GO:0009260;GO:0009628;GO:0009651;GO:0009987;GO:0015936;GO:0015937;GO:0016829;GO:…	9.11	11.62	11.53	17.13	13.04	11.86	223	294	292	482	348	251	-0.229765	0.565501	NA	Ct_CtTrNR00335	MergedOrthoGroup000021
CtTrNR00336_a1_i1	YES	K13457	2.7.11.1	IPR002182;IPR027417	PF00931.19	NA	GO:0000166;GO:0001882;GO:0001883;GO:0002376;GO:0003674;GO:0005488;GO:0005524;GO:0005575;GO:0005737;GO:0006950;GO:0006952;GO:0006955;GO:0008150;GO:0008219;GO:0009626;GO:0009987;GO:0012501;GO:0016020;GO:0016265;GO:0017076;GO:0030554;GO:0032549;GO:0032550;GO:0032553;GO:0032555;GO:0032559;GO:0033554;GO:0034050;GO:0035639;GO:0036094;GO:0043167;GO:0043168;GO:0043531;GO:0044424;GO:0044464;GO:0044699;GO:…	6.53	11.61	12.45	10.11	8.91	17.91	9	16	18	17	14	22	-0.152196	0.87131	NA	Ct_CtTrNR00202;Ct_CtTrNR00336;Ct_CtTrNR05399;Ct_CtTrNR11303;Ct_CtTrNR14580;Ct_CtTrNR14772;Ct_CtTrNR14964;Ct_CtTrNR15160;Gm_Glyma08G259000;Gm_Glyma12G011700;Gm_Glyma14G199400;Gm_Glyma18G283200;Gm_Glyma18G287000;Gm_Glyma18G287100;Gm_GlymaU008800;Gm_GlymaU008900;Lj_Lj3g3v3639910;Mt_Medtr4g073840;Pp_Prupe1G195000;Pv_Phvul008G014700;Pv_Phvul011G014200;Pv_Phvul011G014300;Pv_Phvul011G014400;Pv_Phvul011G…	MergedOrthoGroup000021
CtTrNR00337_a1_i1	YES	NA	NA	IPR016140	PF00234.19;PF14368.3	NA	NA	4.69	12.26	19.96	794.5	836.53	483.28	38	102	168	7526	7515	3422	-5.76472	0.00284973	root	At_AT3G53980;Ct_CtTrNR00337;Ct_CtTrNR00511;Fv_mrna18729;Gm_Glyma01G105700;Gm_Glyma01G105800;Gm_Glyma03G073500;Gm_Glyma07G139400;Gm_Glyma18G190000;Lj_Lj0g3v0164769;Lj_Lj1g3v3442640;Me_Manes08G082300;Me_Manes09G098600;Mt_Medtr7g065160;Mt_Medtr7g065210;Pp_Prupe6G264700;Pt_Potri006G092500;Pt_Potri016G104300;Pv_Phvul008G113900;Pv_Phvul010G005500	MergedOrthoGroup000286
CtTrNR00338_a1_i1	YES	NA	NA	IPR002885;IPR011990;IPR033443	PF01535.17;PF12854.4;PF13041.3;PF13812.3;PF17177.1	ENOG410Z7Z7	GO:0005575;GO:0009507;GO:0009536;GO:0043226;GO:0043227;GO:0043229;GO:0043231;GO:0044424;GO:0044444;GO:0044464	12.37	15.42	16.2	14.38	23.35	17.27	757	977	1024	1006	1549	910	-0.140034	0.553301	NA	At_AT5G46580;Cf_4408d;Cs_Cucsa321700;Ct_CtTrNR00338;Dg_DgTrNR10837;Fv_mrna10725;Gm_Glyma05G113300;Gm_Glyma17G153900;Lj_Lj4g3v1140660;Md_MDP0000223091;Md_MDP0000398807;Me_Manes10G107700;Me_Manes17G013500;Mt_Medtr4g098660;Pp_Prupe3G138500;Pp_Prupe5G040700;Pt_Potri001G144600;Pt_Potri003G089600;Pv_Phvul003G229500	MergedOrthoGroup000287Sub001
CtTrNR00339_a1_i1	YES	K01074	3.1.2.22	IPR002472;IPR029058	PF02089.12	COG1075	GO:0000323;GO:0002084;GO:0003674;GO:0003824;GO:0005575;GO:0005764;GO:0005773;GO:0006464;GO:0006810;GO:0006897;GO:0006898;GO:0006996;GO:0007005;GO:0007610;GO:0008150;GO:0008152;GO:0008474;GO:0009056;GO:0009057;GO:0009791;GO:0009987;GO:0016043;GO:0016192;GO:0016787;GO:0016788;GO:0016790;GO:0018991;GO:0019098;GO:0019538;GO:0022414;GO:0030163;GO:0032501;GO:0032502;GO:0033057;GO:0035601;GO:0036211;GO:…	0	0	0.04	11.82	9.59	19.39	0	0	1	347	267	428	-8.71192	0.00252856	root	Ct_CtTrNR00339	MergedOrthoGroup000288
CtTrNR00340_a1_i1	YES	NA	NA	IPR021109;IPR032799;IPR032861;IPR033121	PF00026.20;PF14541.3;PF14543.3	ENOG410XNV7	GO:0003674;GO:0003824;GO:0004175;GO:0004190;GO:0006508;GO:0008150;GO:0008152;GO:0008233;GO:0009056;GO:0009057;GO:0016787;GO:0019538;GO:0030163;GO:0043170;GO:0044238;GO:0070001;GO:0070011;GO:0071704;GO:1901575	9.97	16.95	11.83	9.95	7.58	6.52	637	1122	781	727	525	359	0.843991	0.0761342	NA	At_AT4G33490;Cf_9703d;Cs_Cucsa228090;Ct_CtTrNR00340;Dg_DgTrNR05742;Dg_DgTrNR09829;Fv_mrna24179;Gm_Glyma04G208200;Gm_Glyma05G195100;Gm_Glyma06G157500;Gm_Glyma08G002600;Lj_Lj1g3v1306820;Lj_Lj4g3v2827870;Me_Manes01G154800;Me_Manes02G113600;Mt_Medtr3g096930;Mt_Medtr8g094590;Pp_Prupe4G279700;Pt_Potri005G069600;Pt_Potri007G099200;Pt_Potri007G099300;Pv_Phvul002G275100;Pv_Phvul009G152700	MergedOrthoGroup000274Sub002
CtTrNR00341_a1_i1	YES	K06664	3.1.4.45	IPR001841;IPR006845;IPR013083;IPR017907;IPR018957	PF00097.22;PF04757.11	ENOG41107WE	GO:0003674;GO:0003824;GO:0004842;GO:0005488;GO:0005575;GO:0005777;GO:0005778;GO:0005829;GO:0005911;GO:0006082;GO:0006464;GO:0006513;GO:0006605;GO:0006625;GO:0006629;GO:0006631;GO:0006635;GO:0006810;GO:0006886;GO:0006996;GO:0007031;GO:0008104;GO:0008150;GO:0008152;GO:0008270;GO:0009056;GO:0009062;GO:0009314;GO:0009416;GO:0009506;GO:0009628;GO:0009639;GO:0009640;GO:0009791;GO:0009987;GO:0015031;GO:…	12.47	14.06	13.96	12.38	16.52	13.77	504	588	583	573	725	480	0.0944097	0.695065	NA	At_AT1G79810;Cs_Cucsa345320;Ct_CtTrNR00341;Dg_DgTrNR13907;Fv_mrna25820;Gm_Glyma01G093700;Gm_Glyma07G018400;Gm_Glyma08G203400;Md_MDP0000176628;Me_Manes04G131100;Me_Manes11G036900;Mt_Medtr7g090350;Mt_Medtr8g013660;Pp_Prupe3G064400;Pt_Potri001G186000;Pt_Potri003G051500;Pv_Phvul010G147500	MergedOrthoGroup000289
CtTrNR00342_a1_i1	YES	NA	NA	NA	NA	NA	NA	18.03	47.88	50.4	11.7	23.57	39.44	858	2358	2488	644	1230	1626	0.833563	0.022741	NA	At_AT3G43110;At_AT5G20790;Ct_CtTrNR00342;Dg_DgTrNR09414;Fv_mrna12924;Gm_Glyma09G073000;Gm_Glyma13G113000;Gm_Glyma15G181800;Gm_Glyma17G046700;Lj_Lj0g3v0208219;Lj_Lj4g3v2214900;Lj_Lj4g3v3096040;Md_MDP0000261312;Md_MDP0000761936;Me_Manes03G043500;Me_Manes16G091700;Mt_Medtr2g043710;Mt_Medtr4g124850;Pp_Prupe7G193600;Pt_Potri006G137700;Pv_Phvul003G128400;Pv_Phvul009G224300	MergedOrthoGroup000290
CtTrNR00342_a1_i2	NO	NA	NA	NA	NA	NA	NA	18.03	47.88	50.4	11.7	23.57	39.44	858	2358	2488	644	1230	1626	0.833563	0.022741	NA	At_AT3G43110;At_AT5G20790;Ct_CtTrNR00342;Dg_DgTrNR09414;Fv_mrna12924;Gm_Glyma09G073000;Gm_Glyma13G113000;Gm_Glyma15G181800;Gm_Glyma17G046700;Lj_Lj0g3v0208219;Lj_Lj4g3v2214900;Lj_Lj4g3v3096040;Md_MDP0000261312;Md_MDP0000761936;Me_Manes03G043500;Me_Manes16G091700;Mt_Medtr2g043710;Mt_Medtr4g124850;Pp_Prupe7G193600;Pt_Potri006G137700;Pv_Phvul003G128400;Pv_Phvul009G224300	MergedOrthoGroup000290
CtTrNR00343_a1_i1	YES	NA	NA	IPR003614;IPR008176	NA	NA	GO:0001906;GO:0005575;GO:0005576;GO:0006950;GO:0006952;GO:0008150;GO:0009605;GO:0009607;GO:0009620;GO:0031640;GO:0035821;GO:0043207;GO:0044364;GO:0050832;GO:0050896;GO:0051704;GO:0051707;GO:0065007;GO:0065008;GO:0098542	16.09	127.13	284.49	0.35	0.11	0.18	405	3307	7406	10	3	4	9.05077	0.00412088	nodule	At_AT1G19610;Cs_Cucsa341750;Cs_Cucsa341760;Ct_CtTrNR00343;Lj_Lj3g3v0720000;Mt_Medtr8g012775;Mt_Medtr8g012785;Mt_Medtr8g012795;Mt_Medtr8g012800;Mt_Medtr8g012805;Mt_Medtr8g012835;Mt_Medtr8g012860;Mt_Medtr8g012875;Mt_Medtr8g012885;Pp_Prupe1G376000	MergedOrthoGroup000291
CtTrNR00344_a1_i1	YES	NA	NA	IPR001471;IPR016177	PF00847.17	ENOG4111416	GO:0000160;GO:0001071;GO:0003674;GO:0003676;GO:0003677;GO:0003700;GO:0005488;GO:0005575;GO:0005634;GO:0006139;GO:0006351;GO:0006355;GO:0006725;GO:0006807;GO:0007165;GO:0008150;GO:0008152;GO:0009058;GO:0009059;GO:0009755;GO:0009873;GO:0009889;GO:0009987;GO:0010468;GO:0010556;GO:0016070;GO:0018130;GO:0019219;GO:0019222;GO:0019438;GO:0031323;GO:0031326;GO:0032774;GO:0034641;GO:0034645;GO:0034654;GO:…	34.21	20.24	48.58	36.11	42.43	116.35	544	332	800	663	739	1604	-0.694475	0.104337	NA	At_AT5G07580;At_AT5G61590;Cs_Cucsa094100;Ct_CtTrNR00344;Dg_DgTrNR13433;Fv_mrna21167;Md_MDP0000149907;Md_MDP0000150245;Md_MDP0000715359;Me_Manes06G131300;Me_Manes14G038900;Pp_Prupe2G272500;Pt_Potri001G079600;Pt_Potri003G151000	MergedOrthoGroup000292
CtTrNR00345_a1_i1	YES	NA	NA	IPR004265	PF03018.11	ENOG410YFRA	GO:0005575;GO:0005576;GO:0048046	22.64	48.33	10.79	104.7	17.96	13.56	702	1550	346	3724	606	363	-0.357679	0.735944	NA	Cs_Cucsa165640;Ct_CtTrNR00345;Dg_DgTrNR09390;Dg_DgTrNR11843;Fv_mrna23382;Gm_Glyma08G258300;Gm_Glyma18G282600;Lj_Lj5g3v2288580;Md_MDP0000135620;Md_MDP0000155592;Md_MDP0000575443;Mt_Medtr1g115510;Mt_Medtr7g021300;Pp_Prupe2G226700;Pv_Phvul008G018700	MergedOrthoGroup000293
CtTrNR00346_a1_i1	YES	K00392	1.8.7.1	IPR005117	PF03460.14	COG0155	GO:0000096;GO:0000097;GO:0000103;GO:0000166;GO:0003674;GO:0003824;GO:0004783;GO:0005488;GO:0005575;GO:0006082;GO:0006520;GO:0006534;GO:0006790;GO:0006807;GO:0008150;GO:0008152;GO:0008652;GO:0009058;GO:0009069;GO:0009070;GO:0009337;GO:0009987;GO:0016053;GO:0016491;GO:0016651;GO:0016667;GO:0016668;GO:0019344;GO:0019752;GO:0020037;GO:0032991;GO:0036094;GO:0043167;GO:0043169;GO:0043234;GO:0043436;GO:…	0	0	0	38.14	29.03	24.16	0	0	0	124	89	58	-7.27153	0.00288187	root	Ct_CtTrNR00346	MergedOrthoGroup000294
CtTrNR00347_a1_i1	YES	K05290	NA	IPR001096;IPR028361	PF01650.15	COG5206	GO:0003674;GO:0003824;GO:0003923;GO:0005575;GO:0006464;GO:0006508;GO:0008104;GO:0008150;GO:0008152;GO:0008233;GO:0008234;GO:0009987;GO:0016255;GO:0016787;GO:0019538;GO:0032991;GO:0033036;GO:0034394;GO:0034613;GO:0036211;GO:0042765;GO:0043170;GO:0043234;GO:0043412;GO:0044237;GO:0044238;GO:0044260;GO:0044267;GO:0044422;GO:0044424;GO:0044425;GO:0044432;GO:0044444;GO:0044446;GO:0044464;GO:0051179;GO:…	16.98	23.85	18.35	19.3	18.22	15.94	827	1202	923	1075	963	669	0.308894	0.244549	NA	At_AT1G08750;Cf_15331d;Cs_Cucsa291700;Ct_CtTrNR00347;Dg_DgTrNR06197;Fv_mrna16603;Fv_mrna16605;Fv_mrna16608;Fv_mrna32125;Gm_Glyma04G156000;Gm_Glyma06G217200;Gm_Glyma20G034600;Lj_Lj0g3v0258929;Md_MDP0000175405;Md_MDP0000190359;Me_Manes07G069500;Mt_Medtr1g085630;Mt_Medtr2g058550;Mt_Medtr3g449450;Pp_Prupe6G347300;Pt_Potri019G014000;Pv_Phvul011G079900	MergedOrthoGroup000295Sub001
CtTrNR00348_a1_i1	YES	K09510	NA	IPR001623;IPR018253	NA	NA	GO:0005575;GO:0005634;GO:0030018;GO:0043226;GO:0043227;GO:0043229;GO:0043231;GO:0044422;GO:0044424;GO:0044444;GO:0044449;GO:0044464;GO:0048471	0	0.13	0	13.24	7.69	20.99	0	4	0	452	249	539	-8.31835	0.00571993	NA	Cf_10262d;Ct_CtTrNR00348;Pp_Prupe7G241200	MergedOrthoGroup000296
CtTrNR00349_a1_i1	YES	NA	NA	IPR008801	NA	NA	GO:0003674;GO:0004871;GO:0005102;GO:0005179;GO:0005488;GO:0005515;GO:0005575;GO:0005576;GO:0005618;GO:0005622;GO:0005911;GO:0007154;GO:0007165;GO:0007267;GO:0008150;GO:0009505;GO:0009506;GO:0009987;GO:0019722;GO:0019932;GO:0023052;GO:0030054;GO:0030312;GO:0035556;GO:0044464;GO:0044699;GO:0044700;GO:0044763;GO:0048046;GO:0050789;GO:0050794;GO:0060089;GO:0065007	66.19	60.15	49.29	56.08	33.97	25.51	833	780	643	818	470	279	0.755581	0.05567	NA	At_AT3G16570;At_AT4G15800;Cs_Cucsa172250;Ct_CtTrNR00349;Dg_DgTrNR09464;Fv_mrna06890;Gm_Glyma07G247500;Gm_Glyma17G026400;Lj_Lj4g3v2325820;Md_MDP0000228923;Md_MDP0000252526;Md_MDP0000300780;Md_MDP0000683747;Me_Manes03G194800;Me_Manes15G012500;Mt_Medtr4g119860;Pp_Prupe1G137000;Pt_Potri008G208200;Pv_Phvul003G105300	MergedOrthoGroup000297
CtTrNR00350_a1_i1	YES	K17362	NA	IPR003736;IPR006683;IPR029069	PF03061.19	COG2050	GO:0003674;GO:0003824;GO:0005575;GO:0005634;GO:0005739;GO:0005819;GO:0005829;GO:0016787;GO:0043226;GO:0043227;GO:0043228;GO:0043229;GO:0043231;GO:0043232;GO:0044422;GO:0044424;GO:0044430;GO:0044444;GO:0044446;GO:0044464	37.76	28.11	31.76	14.81	21.46	18.34	529	406	461	240	330	223	0.997442	0.0445703	NA	Ct_CtTrNR00350;Fv_mrna25826;Gm_Glyma07G018900;Gm_Glyma08G204100;Lj_Lj3g3v2314120;Me_Manes11G037300;Pv_Phvul010G148100	MergedOrthoGroup000298
CtTrNR00351_a1_i1	YES	K02152	3.6.3.14	IPR005124	PF03179.12	NA	GO:0003674;GO:0003824;GO:0005215;GO:0005575;GO:0006810;GO:0006811;GO:0006812;GO:0006818;GO:0008150;GO:0015672;GO:0015992;GO:0016469;GO:0016471;GO:0016787;GO:0016817;GO:0016820;GO:0022857;GO:0032991;GO:0033176;GO:0043234;GO:0044422;GO:0044424;GO:0044425;GO:0044437;GO:0044444;GO:0044446;GO:0044464;GO:0044699;GO:0044765;GO:0051179;GO:0051234;GO:1902578	29.23	26.33	23.28	89.14	51.26	52.95	468	435	386	1648	899	735	-1.12641	0.0148149	NA	Ct_CtTrNR00351;Fv_mrna23307;Me_Manes07G101100;Me_Manes10G045500;Pt_Potri008G040300;Pt_Potri010G222000	MergedOrthoGroup000299
CtTrNR00352_a1_i1	YES	NA	NA	NA	NA	NA	NA	5.7	10.68	4.8	11.09	24.74	23.02	206	399	179	459	971	717	-1.29062	0.0288036	NA	Cs_Cucsa241770;Ct_CtTrNR00352;Dg_DgTrNR11274;Fv_mrna18328;Gm_Glyma02G197300;Gm_Glyma03G201700;Gm_Glyma10G081100;Lj_Lj0g3v0321969;Md_MDP0000156318;Md_MDP0000359849;Md_MDP0000396817;Md_MDP0000704497;Md_MDP0000844514;Me_Manes08G033000;Me_Manes09G044900;Mt_Medtr1g057600;Pp_Prupe7G095200;Pv_Phvul007G268300	MergedOrthoGroup000300
CtTrNR00353_a1_i1	YES	K05906	1.8.3.5;1.8.3.6	IPR010795;IPR017046;IPR023753	PF01593.21;PF07156.11;PF13450.3	ENOG410Y3UN	GO:0000096;GO:0000098;GO:0000323;GO:0001735;GO:0003674;GO:0003824;GO:0005575;GO:0005764;GO:0005773;GO:0005774;GO:0006082;GO:0006508;GO:0006520;GO:0006575;GO:0006629;GO:0006644;GO:0006720;GO:0006721;GO:0006790;GO:0006793;GO:0006796;GO:0006807;GO:0007165;GO:0008150;GO:0008152;GO:0009056;GO:0009057;GO:0009063;GO:0009738;GO:0009755;GO:0009987;GO:0016020;GO:0016054;GO:0016491;GO:0016667;GO:0016670;GO:…	58.93	84.75	75.66	50.47	58.79	62.69	2461	3662	3265	2413	2666	2257	0.512489	0.041868	NA	At_AT5G63910;Cs_Cucsa264100;Ct_CtTrNR00353;Dg_DgTrNR02354;Fv_mrna16180;Gm_Glyma06G155700;Lj_Lj1g3v1355770;Md_MDP0000195336;Md_MDP0000248776;Md_MDP0000294582;Md_MDP0000753870;Me_Manes12G159000;Mt_Medtr3g096675;Pp_Prupe4G274700;Pt_Potri007G101600;Pt_Potri007G101700;Pv_Phvul009G154600	MergedOrthoGroup000301Sub001
CtTrNR00354_a1_i1	YES	NA	NA	IPR001810;IPR011043;IPR017451	PF00646.30	ENOG410ZAJA	GO:0003674;GO:0005488;GO:0005515	25.02	31.45	30.33	19.96	23.19	25.51	2414	3142	3024	2204	2428	2120	0.510879	0.0334198	NA	At_AT5G03970;Cf_15142d;Cs_Cucsa133010;Ct_CtTrNR00354;Dg_DgTrNR12667;Fv_mrna16602;Gm_Glyma03G249300;Gm_Glyma19G246800;Lj_Lj1g3v4998430;Md_MDP0000211422;Mt_Medtr7g115440;Pp_Prupe6G347200;Pt_Potri019G013900;Pv_Phvul006G104000	MergedOrthoGroup000021
CtTrNR00354_a1_i2	NO	NA	NA	IPR001810;IPR011043;IPR017451	PF00646.30	ENOG410ZAJA	GO:0003674;GO:0005488;GO:0005515	25.02	31.45	30.33	19.96	23.19	25.51	2414	3142	3024	2204	2428	2120	0.510879	0.0334198	NA	At_AT5G03970;Cf_15142d;Cs_Cucsa133010;Ct_CtTrNR00354;Dg_DgTrNR12667;Fv_mrna16602;Gm_Glyma03G249300;Gm_Glyma19G246800;Lj_Lj1g3v4998430;Md_MDP0000211422;Mt_Medtr7g115440;Pp_Prupe6G347200;Pt_Potri019G013900;Pv_Phvul006G104000	MergedOrthoGroup000021
CtTrNR00355_a1_i1	YES	NA	NA	IPR005202	PF03514.11	ENOG4110TCK	GO:0001071;GO:0001708;GO:0003002;GO:0003674;GO:0003676;GO:0003677;GO:0003700;GO:0005488;GO:0005575;GO:0005634;GO:0006139;GO:0006351;GO:0006725;GO:0006807;GO:0007389;GO:0008150;GO:0008152;GO:0008356;GO:0009058;GO:0009059;GO:0009605;GO:0009606;GO:0009628;GO:0009629;GO:0009630;GO:0009956;GO:0009987;GO:0016070;GO:0018130;GO:0019438;GO:0032501;GO:0032502;GO:0032507;GO:0032774;GO:0034641;GO:0034645;GO:…	0.22	0.17	0.34	12.86	31.79	13.8	14	11	22	915	2146	740	-6.04975	0.00286831	root	Cf_7495d;Cs_Cucsa387990;Ct_CtTrNR00355;Fv_mrna08270;Gm_Glyma10G038500;Gm_Glyma13G124900;Lj_Lj6g3v0886420;Md_MDP0000148169;Md_MDP0000728166;Me_Manes12G034000;Mt_Medtr1g069725;Pp_Prupe8G220900;Pt_Potri002G036100;Pt_Potri005G226800;Pv_Phvul007G191300	MergedOrthoGroup000302
CtTrNR00356_a1_i1	YES	K15639	NA	IPR001128;IPR002403;IPR017972	PF00067.19	NA	GO:0003674;GO:0003824;GO:0004497;GO:0005488;GO:0005506;GO:0005575;GO:0008150;GO:0008152;GO:0016021;GO:0016491;GO:0016705;GO:0020037;GO:0031224;GO:0043167;GO:0043169;GO:0044425;GO:0044699;GO:0044710;GO:0046872;GO:0046906;GO:0046914;GO:0055114;GO:0097159;GO:1901363	86.16	66.83	108.91	71.45	54.52	59.53	805	642	1056	778	563	485	0.624488	0.0737481	NA	Ct_CtTrNR00356	MergedOrthoGroup000303
CtTrNR00357_a1_i1	YES	K05309	5.3.99.3	IPR002109;IPR004045;IPR010987;IPR011767;IPR012336	PF00462.21;PF02798.17;PF13409.3;PF13417.3;PF17172.1	ENOG410XS2X	GO:0000139;GO:0001516;GO:0003674;GO:0003824;GO:0005488;GO:0005515;GO:0005575;GO:0006082;GO:0006629;GO:0006631;GO:0006633;GO:0006636;GO:0006690;GO:0006692;GO:0006693;GO:0008150;GO:0008152;GO:0008610;GO:0009055;GO:0009058;GO:0009987;GO:0015035;GO:0015036;GO:0016020;GO:0016021;GO:0016053;GO:0016491;GO:0016667;GO:0016829;GO:0016853;GO:0016860;GO:0019725;GO:0019752;GO:0020037;GO:0031090;GO:0031224;GO:…	16.44	14.4	14.21	21.8	28.6	18.99	680	616	607	1032	1284	677	-0.4497	0.132976	NA	At_AT5G42150;Cf_1644d;Cs_Cucsa111600;Ct_CtTrNR00357;Dg_DgTrNR14214;Fv_mrna09372;Gm_Glyma07G102200;Gm_Glyma09G177000;Gm_Glyma15G225100;Lj_Lj0g3v0281619;Md_MDP0000158886;Md_MDP0000267356;Me_Manes14G171500;Mt_Medtr6g069420;Pp_Prupe5G233700;Pt_Potri012G046600;Pt_Potri015G038300;Pv_Phvul004G150900	MergedOrthoGroup000304Sub001
CtTrNR00358_a1_i1	YES	NA	NA	IPR013094;IPR029058	PF00135.25;PF07859.10	NA	GO:0003674;GO:0003824;GO:0006725;GO:0008150;GO:0008152;GO:0009058;GO:0009698;GO:0009699;GO:0009717;GO:0009812;GO:0009813;GO:0009987;GO:0016787;GO:0016788;GO:0016829;GO:0016835;GO:0016836;GO:0018130;GO:0019438;GO:0019748;GO:0033987;GO:0044237;GO:0044249;GO:0044550;GO:0044699;GO:0044710;GO:0044711;GO:0044763;GO:0046287;GO:0046483;GO:0052689;GO:0071704;GO:1901360;GO:1901362;GO:1901576	20.5	26.71	23.24	60.14	28.14	34.9	728	981	853	2447	1086	1069	-0.599147	0.201775	NA	Ct_CtTrNR00358;Ct_CtTrNR14190;Dg_DgTrNR09891;Fv_mrna28524;Fv_mrna28525;Gm_Glyma02G134100;Me_Manes05G089300;Pt_Potri004G142800	MergedOrthoGroup000305
CtTrNR00359_a1_i1	YES	NA	NA	IPR005061	PF03398.11	ENOG410YG52	GO:0006810;GO:0008104;GO:0008150;GO:0015031;GO:0033036;GO:0045184;GO:0051179;GO:0051234;GO:0071702	18.21	15.77	20.27	23.48	15.64	15.38	1100	986	1265	1621	1024	800	0.172249	0.542714	NA	At_AT4G32350;Cf_21496d;Cs_Cucsa235550;Ct_CtTrNR00359;Dg_DgTrNR07744;Fv_mrna02112;Gm_Glyma05G231200;Gm_Glyma07G086600;Gm_Glyma08G038700;Gm_Glyma09G190400;Lj_Lj0g3v0049149;Lj_Lj2g3v0779490;Lj_Lj4g3v3081710;Md_MDP0000164207;Md_MDP0000170488;Md_MDP0000256604;Me_Manes03G020000;Mt_Medtr6g086635;Mt_Medtr8g103540;Pp_Prupe7G230400;Pt_Potri018G079500;Pv_Phvul002G313400;Pv_Phvul004G163100	MergedOrthoGroup000306
CtTrNR00360_a1_i1	YES	NA	NA	IPR005691	NA	NA	NA	18.95	27.54	32.96	26.4	42.21	24.67	253	379	456	408	619	286	-0.0966915	0.814476	NA	At_AT2G47840;Cf_11232d;Cs_Cucsa356610;Ct_CtTrNR00360;Dg_DgTrNR10090;Fv_mrna16823;Gm_Glyma18G243800;Lj_Lj1g3v2838180;Md_MDP0000131886;Me_Manes12G003600;Mt_Medtr7g080300;Pp_Prupe6G362900;Pt_Potri013G084900;Pv_Phvul008G052800	MergedOrthoGroup000307
CtTrNR00360_a2_i2	NO	NA	NA	IPR005691	NA	NA	NA	18.95	27.54	32.96	26.4	42.21	24.67	253	379	456	408	619	286	-0.0966915	0.814476	NA	At_AT2G47840;Cf_11232d;Cs_Cucsa356610;Ct_CtTrNR00360;Dg_DgTrNR10090;Fv_mrna16823;Gm_Glyma18G243800;Lj_Lj1g3v2838180;Md_MDP0000131886;Me_Manes12G003600;Mt_Medtr7g080300;Pp_Prupe6G362900;Pt_Potri013G084900;Pv_Phvul008G052800	MergedOrthoGroup000307
CtTrNR00361_a1_i1	YES	K09842	1.2.3.14	IPR002346;IPR016166;IPR016169	PF00941.18	COG4630;COG4631	GO:0000166;GO:0003674;GO:0003824;GO:0004031;GO:0004854;GO:0005488;GO:0005506;GO:0005575;GO:0005829;GO:0006066;GO:0006082;GO:0006139;GO:0006144;GO:0006145;GO:0006629;GO:0006714;GO:0006720;GO:0006721;GO:0006725;GO:0006807;GO:0008150;GO:0008152;GO:0008299;GO:0008610;GO:0009055;GO:0009056;GO:0009058;GO:0009112;GO:0009115;GO:0009687;GO:0009688;GO:0009850;GO:0009851;GO:0009987;GO:0010817;GO:0016053;GO:…	48.66	68.49	89.91	99.22	57.77	79.04	80	113	155	198.21	108.17	115.7	-0.106744	0.869334	NA	At_AT1G04580;At_AT2G27150;At_AT3G43600;At_AT5G20960;Cs_Cucsa152810;Cs_Cucsa152820;Ct_CtTrNR00361;Ct_CtTrNR00362;Ct_CtTrNR00843;Ct_CtTrNR00981;Ct_CtTrNR01550;Ct_CtTrNR15055;Ct_CtTrNR15057;Dg_DgTrNR04736;Fv_mrna07687;Gm_Glyma02G272200;Gm_Glyma02G272400;Gm_Glyma14G045100;Lj_Lj2g3v2925300;Me_Manes04G051100;Me_Manes04G057200;Me_Manes11G105300;Mt_Medtr5g087390;Mt_Medtr5g087410;Pp_Prupe6G150900;Pt_Potri…	MergedOrthoGroup000029
CtTrNR00362_a1_i1	YES	K09842	1.2.3.14	IPR002346;IPR016166;IPR016169	PF00941.18	COG4630;COG4631	GO:0000166;GO:0003674;GO:0003824;GO:0004029;GO:0004031;GO:0004854;GO:0005488;GO:0005506;GO:0005575;GO:0005829;GO:0006066;GO:0006082;GO:0006139;GO:0006144;GO:0006145;GO:0006629;GO:0006714;GO:0006720;GO:0006721;GO:0006725;GO:0006790;GO:0006807;GO:0008150;GO:0008152;GO:0008299;GO:0008610;GO:0009055;GO:0009056;GO:0009058;GO:0009112;GO:0009115;GO:0009687;GO:0009688;GO:0009850;GO:0009851;GO:0009987;GO:…	6.93	18.33	13.24	72.64	98.4	138.47	15	40	30	189.78	241.82	266.29	-2.89361	0.00934737	NA	At_AT3G43600;At_AT5G20960;Cs_Cucsa152810;Cs_Cucsa152820;Ct_CtTrNR00361;Ct_CtTrNR00362;Ct_CtTrNR00843;Ct_CtTrNR00981;Ct_CtTrNR01550;Ct_CtTrNR15055;Ct_CtTrNR15057;Dg_DgTrNR04736;Fv_mrna07687;Gm_Glyma02G272200;Gm_Glyma02G272400;Gm_Glyma14G045100;Lj_Lj2g3v2925300;Me_Manes04G051100;Me_Manes04G057200;Me_Manes11G105300;Mt_Medtr5g087390;Mt_Medtr5g087410;Pp_Prupe6G150900;Pt_Potri004G191300;Pt_Potri009G153…	MergedOrthoGroup000029
CtTrNR00363_a1_i1	YES	NA	NA	IPR001012;IPR006577;IPR012336;IPR029071	PF00789.17;PF13899.3;PF14555.3	NA	GO:0003674;GO:0005488;GO:0005515;GO:0005575;GO:0005634;GO:0005737;GO:0006508;GO:0006511;GO:0008150;GO:0008152;GO:0009056;GO:0009057;GO:0009987;GO:0010498;GO:0019538;GO:0019941;GO:0030163;GO:0032182;GO:0043130;GO:0043161;GO:0043170;GO:0043226;GO:0043227;GO:0043229;GO:0043231;GO:0043632;GO:0044237;GO:0044238;GO:0044248;GO:0044260;GO:0044265;GO:0044424;GO:0044464;GO:0051603;GO:0071704;GO:1901575	0	0.12	0	22.73	14.43	34.95	0	5	0	1056	636	1223	-9.43795	0.00416542	root	Ct_CtTrNR00363	MergedOrthoGroup000308
CtTrNR00364_a1_i1	YES	K10418	2.7.11.11	IPR001372	PF01221.15	NA	GO:0003674;GO:0003774;GO:0003824;GO:0005575;GO:0005737;GO:0005874;GO:0005875;GO:0006810;GO:0007017;GO:0008150;GO:0009987;GO:0016462;GO:0016787;GO:0016817;GO:0016818;GO:0017111;GO:0030286;GO:0032991;GO:0043234;GO:0044422;GO:0044424;GO:0044430;GO:0044446;GO:0044464;GO:0044699;GO:0044763;GO:0051179;GO:0051234;GO:1902494	9.16	3.01	3.07	15.27	23.09	25.1	118	40	41	228	327	281	-1.95045	0.0586462	NA	Ct_CtTrNR00364;Dg_DgTrNR11401;Fv_mrna00323;Gm_Glyma12G223500;Gm_Glyma13G277800;Md_MDP0000144084;Md_MDP0000256865;Md_MDP0000280616;Me_Manes03G111100;Pp_Prupe4G183100;Pt_Potri001G401400;Pt_Potri011G120400;Pv_Phvul005G070900	MergedOrthoGroup000309
CtTrNR00365_a1_i1	YES	NA	NA	NA	NA	NA	NA	47.93	72.5	61.48	11.81	28.95	26.72	820	1280	1089	233	542	396	1.62035	0.00528194	NA	At_AT2G03420;Cs_Cucsa275380;Ct_CtTrNR00365;Dg_DgTrNR05259;Gm_Glyma01G055400;Gm_Glyma02G113800;Lj_Lj2g3v1267180;Md_MDP0000167597;Md_MDP0000275537;Md_MDP0000809965;Me_Manes05G107700;Mt_Medtr5g043580;Pp_Prupe1G282200;Pt_Potri010G161400;Pv_Phvul002G069000	MergedOrthoGroup000310
CtTrNR00366_a1_i1	YES	NA	NA	IPR006501	NA	NA	GO:0003674;GO:0004857;GO:0030234	283.11	501.07	378.05	231.51	36.42	63.04	6055	11069	8365	5697	850	1166	2.38852	0.0471043	NA	At_AT1G23205;At_AT1G70720;Cf_996d;Cs_Cucsa280230;Ct_CtTrNR00366;Dg_DgTrNR09538;Dg_DgTrNR10413;Gm_Glyma05G236600;Gm_Glyma08G043800;Gm_Glyma09G122000;Lj_Lj4g3v3110660;Lj_Lj4g3v3111670;Md_MDP0000142092;Md_MDP0000167989;Md_MDP0000171144;Md_MDP0000202103;Md_MDP0000212810;Md_MDP0000287866;Md_MDP0000596991;Me_Manes15G132300;Me_Manes17G081300;Mt_Medtr4g120825;Mt_Medtr4g120830;Mt_Medtr8g104765;Pp_Prupe1G3…	MergedOrthoGroup000311
CtTrNR00367_a1_i1	YES	NA	NA	IPR002109;IPR004480;IPR012336;IPR013766;IPR033658	PF00085.17;PF00462.21	COG0278	GO:0003674;GO:0003824;GO:0005488;GO:0005575;GO:0005938;GO:0008150;GO:0009055;GO:0009987;GO:0015035;GO:0015036;GO:0016491;GO:0016667;GO:0019725;GO:0042592;GO:0043167;GO:0043169;GO:0044424;GO:0044444;GO:0044464;GO:0044699;GO:0044763;GO:0045454;GO:0046872;GO:0050789;GO:0050794;GO:0051536;GO:0051540;GO:0065007;GO:0065008	0	0.18	0	24.23	13.09	38.74	0	3	0	445	228	534	-8.43795	0.0048937	root	Ct_CtTrNR00367	MergedOrthoGroup000312
CtTrNR00368_a1_i1	YES	K08057	1.14.13.39	IPR001580;IPR013320;IPR018124	PF00262.15	ENOG410XRR7	GO:0002218;GO:0002253;GO:0002376;GO:0002682;GO:0002684;GO:0003674;GO:0005488;GO:0005509;GO:0005515;GO:0005575;GO:0005783;GO:0005788;GO:0005789;GO:0006457;GO:0006950;GO:0006952;GO:0006955;GO:0007165;GO:0008150;GO:0008152;GO:0008219;GO:0009605;GO:0009607;GO:0009617;GO:0009626;GO:0009812;GO:0009987;GO:0010204;GO:0012501;GO:0016020;GO:0016265;GO:0019538;GO:0030246;GO:0031090;GO:0031347;GO:0031349;GO:…	28.81	32.52	21.71	45.7	43.61	34.57	144	166	113	270	244	152	-0.451765	0.298004	NA	At_AT1G08450;Cs_Cucsa095610;Ct_CtTrNR00368;Ct_CtTrNR15217;Fv_mrna18568;Gm_Glyma11G126100;Gm_Glyma12G050700;Md_MDP0000227076;Mt_Medtr4g068080;Pp_Prupe1G198500;Pt_Potri007G131500;Pt_Potri017G026300;Pv_Phvul011G053000	MergedOrthoGroup000313
CtTrNR00369_a1_i1	YES	K08679	5.1.3.6	IPR008089;IPR016040	PF01073.16;PF01370.18;PF02719.12;PF04321.14;PF16363.2	COG0451	GO:0000139;GO:0003674;GO:0003824;GO:0003854;GO:0005488;GO:0005575;GO:0005768;GO:0005794;GO:0005802;GO:0005975;GO:0006629;GO:0006694;GO:0008150;GO:0008152;GO:0008202;GO:0008610;GO:0009058;GO:0016020;GO:0016021;GO:0016229;GO:0016491;GO:0016614;GO:0016616;GO:0016853;GO:0016854;GO:0016857;GO:0031090;GO:0031224;GO:0032580;GO:0033764;GO:0043226;GO:0043227;GO:0043229;GO:0043231;GO:0044238;GO:0044422;GO:…	199.17	93.67	109.13	59.2	11.5	15.37	7859	3824	4450	2675	493	523	2.64065	0.00349632	nodule	At_AT3G23820;Cf_12420d;Cs_Cucsa194050;Ct_CtTrNR00369;Dg_DgTrNR06222;Dg_DgTrNR10863;Fv_mrna06557;Gm_Glyma11G254900;Gm_Glyma18G002200;Md_MDP0000187272;Me_Manes03G144400;Me_Manes15G056600;Mt_Medtr3g084090;Pp_Prupe1G164800;Pt_Potri001G320000;Pt_Potri017G059100;Pv_Phvul001G267000	MergedOrthoGroup000314
CtTrNR00370_a1_i1	YES	NA	NA	NA	NA	NA	NA	32.97	40.11	38.09	34.89	37.6	35.16	660	829	789	804	822	609	0.205648	0.35376	NA	At_AT5G49210;Cf_13452d;Cs_Cucsa256520;Ct_CtTrNR00370;Dg_DgTrNR07322;Fv_mrna06516;Fv_mrna06517;Gm_Glyma08G364400;Gm_Glyma18G297700;Lj_Lj0g3v0038799;Lj_Lj1g3v3328680;Md_MDP0000217670;Md_MDP0000363459;Me_Manes02G208300;Me_Manes10G081400;Mt_Medtr1g025570;Mt_Medtr7g407030;Pp_Prupe1G159300;Pt_Potri001G317300;Pv_Phvul008G004900	MergedOrthoGroup000315
CtTrNR00371_a1_i1	YES	K20523	NA	IPR000306;IPR007461;IPR011011;IPR013083;IPR017455	PF01363.18;PF04366.9	NA	GO:0003674;GO:0003779;GO:0005488;GO:0005515;GO:0005543;GO:0005575;GO:0006810;GO:0006897;GO:0007015;GO:0008092;GO:0008150;GO:0008289;GO:0016043;GO:0016192;GO:0022607;GO:0030479;GO:0031253;GO:0031256;GO:0031344;GO:0032403;GO:0032587;GO:0035091;GO:0043167;GO:0043168;GO:0043169;GO:0043933;GO:0044087;GO:0044422;GO:0044424;GO:0044425;GO:0044430;GO:0044444;GO:0044446;GO:0044448;GO:0044459;GO:0044463;GO:…	11.42	12.99	10.51	16.41	17.57	19.68	599	705	569	984	999	889	-0.442739	0.105421	NA	Ct_CtTrNR00371;Pt_Potri011G106700	MergedOrthoGroup000316
CtTrNR00372_a1_i1	YES	K05546	3.2.1.84	IPR000322;IPR011013;IPR017853;IPR025887;IPR030458	PF01055.23;PF13802.3	COG1501	GO:0000271;GO:0000902;GO:0003674;GO:0003824;GO:0004553;GO:0005488;GO:0005575;GO:0005783;GO:0005975;GO:0005976;GO:0006073;GO:0006950;GO:0006952;GO:0008150;GO:0008152;GO:0009058;GO:0009059;GO:0009250;GO:0009507;GO:0009536;GO:0009605;GO:0009607;GO:0009617;GO:0009653;GO:0009826;GO:0009987;GO:0010035;GO:0010038;GO:0015926;GO:0016043;GO:0016049;GO:0016051;GO:0016787;GO:0016798;GO:0030243;GO:0030244;GO:…	73.65	99.4	78.95	70.12	65.02	61.1	13420	18106	15108	14340	13022	9462	0.523056	0.0646215	NA	At_AT5G63840;Cf_17317d;Cs_Cucsa228080;Ct_CtTrNR00372;Dg_DgTrNR08493;Fv_mrna24190;Gm_Glyma04G209000;Gm_Glyma06G156900;Lj_Lj1g3v1362030;Md_MDP0000125944;Md_MDP0000188085;Md_MDP0000459132;Md_MDP0000642811;Md_MDP0000717575;Md_MDP0000833444;Me_Manes13G078200;Mt_Medtr3g096870;Pp_Prupe4G277800;Pt_Potri005G069000;Pt_Potri007G100000;Pv_Phvul009G153400	MergedOrthoGroup000317
CtTrNR00372_a1_i2	NO	K05546	3.2.1.84	IPR000322;IPR011013;IPR017853;IPR025887;IPR030458	PF01055.23;PF13802.3	COG1501	GO:0000271;GO:0000902;GO:0003674;GO:0003824;GO:0004553;GO:0005488;GO:0005575;GO:0005783;GO:0005975;GO:0005976;GO:0006073;GO:0006950;GO:0006952;GO:0008150;GO:0008152;GO:0009058;GO:0009059;GO:0009250;GO:0009507;GO:0009536;GO:0009605;GO:0009607;GO:0009617;GO:0009653;GO:0009826;GO:0009987;GO:0010035;GO:0010038;GO:0015926;GO:0016043;GO:0016049;GO:0016051;GO:0016787;GO:0016798;GO:0030243;GO:0030244;GO:…	73.65	99.4	78.95	70.12	65.02	61.1	13420	18106	15108	14340	13022	9462	0.523056	0.0646215	NA	At_AT5G63840;Cf_17317d;Cs_Cucsa228080;Ct_CtTrNR00372;Dg_DgTrNR08493;Fv_mrna24190;Gm_Glyma04G209000;Gm_Glyma06G156900;Lj_Lj1g3v1362030;Md_MDP0000125944;Md_MDP0000188085;Md_MDP0000459132;Md_MDP0000642811;Md_MDP0000717575;Md_MDP0000833444;Me_Manes13G078200;Mt_Medtr3g096870;Pp_Prupe4G277800;Pt_Potri005G069000;Pt_Potri007G100000;Pv_Phvul009G153400	MergedOrthoGroup000317
CtTrNR00373_a1_i1	YES	K16465	NA	IPR002048;IPR011992;IPR018247	PF13833.3	COG5126	GO:0003674;GO:0005488;GO:0005509;GO:0008150;GO:0009719;GO:0009725;GO:0009733;GO:0010033;GO:0042221;GO:0043167;GO:0043169;GO:0046872;GO:0050896	8.72	5.8	2.99	14.8	9.75	10.9	172	118	61	336	210	186	-0.856548	0.134158	NA	Cs_Cucsa119690;Ct_CtTrNR00373;Dg_DgTrNR04780;Fv_mrna01967;Fv_mrna01969;Gm_Glyma12G103600;Gm_Glyma12G197900;Gm_Glyma13G303900;Lj_Lj0g3v0081669;Lj_Lj3g3v2888300;Md_MDP0000152330;Md_MDP0000189368;Me_Manes12G079300;Mt_Medtr1g052885;Mt_Medtr2g089210;Pp_Prupe3G224800;Pt_Potri013G151000;Pt_Potri019G120600;Pv_Phvul011G108600	MergedOrthoGroup000318
CtTrNR00374_a1_i1	YES	K03232	NA	IPR001326;IPR010987;IPR014038;IPR014717	PF00736.16	NA	GO:0003674;GO:0003676;GO:0003723;GO:0003746;GO:0005488;GO:0005575;GO:0005853;GO:0006414;GO:0008135;GO:0008150;GO:0008152;GO:0009058;GO:0009059;GO:0009987;GO:0032991;GO:0034645;GO:0043170;GO:0043234;GO:0044237;GO:0044249;GO:0044260;GO:0044424;GO:0044444;GO:0044464;GO:0071704;GO:0097159;GO:1901363;GO:1901576	286.56	417.96	369.48	374.41	389.02	329.3	7724	11645	10298	11587	11419	7666	0.127181	0.609755	NA	Ct_CtTrNR00374;Fv_mrna26965;Md_MDP0000146517;Md_MDP0000227461;Md_MDP0000230482;Md_MDP0000292949;Md_MDP0000715073;Md_MDP0000769953;Pp_Prupe1G190100;Pp_Prupe2G008700;Pp_Prupe4G287700	MergedOrthoGroup000319Sub001
CtTrNR00375_a1_i1	YES	K11982	NA	IPR001841;IPR013083	NA	NA	GO:0003674;GO:0003824;GO:0005488;GO:0005515;GO:0006464;GO:0008150;GO:0008152;GO:0008270;GO:0009987;GO:0016567;GO:0016874;GO:0019538;GO:0032446;GO:0036211;GO:0043167;GO:0043169;GO:0043170;GO:0043412;GO:0044237;GO:0044238;GO:0044260;GO:0044267;GO:0046872;GO:0046914;GO:0070647;GO:0071704	30.54	32.95	36.69	23.27	27.45	38.13	1050	1172	1304	917	1026	1131	0.364438	0.128211	NA	Cs_Cucsa152640;Ct_CtTrNR00375;Dg_DgTrNR11772;Fv_mrna01583;Gm_Glyma18G000200;Md_MDP0000132044;Md_MDP0000178245;Md_MDP0000194984;Md_MDP0000308670;Md_MDP0000313221;Me_Manes03G086400;Me_Manes15G110700;Mt_Medtr3g083480;Pp_Prupe6G001500;Pt_Potri001G001500;Pt_Potri003G223200	MergedOrthoGroup000164
CtTrNR00376_a1_i1	YES	NA	NA	NA	NA	NA	NA	13.59	11.95	16.25	17.62	22.41	37.4	171	155	212	257	310	409	-0.719722	0.117499	NA	At_AT4G27020;At_AT5G54870;Cf_10396d;Cs_Cucsa267110;Cs_Cucsa267120;Ct_CtTrNR00376;Ct_CtTrNR02577;Ct_CtTrNR03996;Dg_DgTrNR08823;Dg_DgTrNR11469;Fv_mrna03354;Gm_Glyma02G289900;Gm_Glyma14G025100;Lj_Lj2g3v3149230;Md_MDP0000253499;Md_MDP0000296116;Md_MDP0000840325;Me_Manes03G124700;Me_Manes15G073100;Mt_Medtr5g092140;Pp_Prupe4G210700;Pp_Prupe4G210800;Pt_Potri001G424500;Pt_Potri011G137700;Pv_Phvul008G2660…	MergedOrthoGroup000320
CtTrNR00377_a1_i1	YES	NA	NA	NA	NA	NA	NA	20.66	19.27	23.56	22.15	26.66	49.28	52	49	62	67	76	110	-0.461805	0.46745	NA	Ct_CtTrNR00377	MergedOrthoGroup000320
CtTrNR00378_a1_i1	YES	NA	NA	IPR003245;IPR008972	NA	NA	NA	0.6	2.72	0.04	8.45	14.47	23.38	13	61	1	211	343	439	-3.95048	0.0523926	NA	Cs_Cucsa085270;Ct_CtTrNR00378	MergedOrthoGroup000321
CtTrNR00379_a1_i1	YES	K13379	5.4.99.30	IPR004901	PF03214.10	NA	GO:0000271;GO:0003674;GO:0003824;GO:0005575;GO:0005576;GO:0005618;GO:0005794;GO:0005911;GO:0005975;GO:0005976;GO:0006073;GO:0008150;GO:0008152;GO:0009058;GO:0009059;GO:0009250;GO:0009506;GO:0009987;GO:0016043;GO:0016051;GO:0016740;GO:0016757;GO:0016853;GO:0016866;GO:0030054;GO:0030243;GO:0030244;GO:0030312;GO:0033692;GO:0034637;GO:0034645;GO:0043170;GO:0043226;GO:0043227;GO:0043229;GO:0043231;GO:…	191.8	253.95	198.74	280.59	169.15	172.84	6795	9306	7277	11391	6513	5282	0.25719	0.461535	NA	Cs_Cucsa327910;Ct_CtTrNR00379	MergedOrthoGroup000322
CtTrNR00380_a1_i1	YES	NA	NA	IPR001938	NA	NA	GO:0005575;GO:0005576;GO:0006950;GO:0006952;GO:0008150;GO:0050896	24.69	7.19	20.39	37.52	52.72	40.14	1122	338	957	1951	2600	1572	-1.22582	0.0930109	NA	At_AT2G17860;At_AT4G36010;Cf_20716d;Cf_21268d;Cs_Cucsa043640;Cs_Cucsa322420;Cs_Cucsa322430;Cs_Cucsa322660;Ct_CtTrNR00380;Fv_mrna14602;Gm_Glyma01G165600;Gm_Glyma11G077700;Gm_Glyma16G127100;Lj_Lj4g3v1047790;Md_MDP0000187489;Md_MDP0000212885;Md_MDP0000242726;Md_MDP0000299432;Md_MDP0000348910;Md_MDP0000355385;Md_MDP0000486541;Md_MDP0000726467;Me_Manes01G146800;Me_Manes02G105300;Mt_Medtr5g022310;Mt_Me…	MergedOrthoGroup000323
CtTrNR00381_a1_i1	YES	NA	NA	IPR000683;IPR004104;IPR016040	PF01408.19;PF02894.14;PF08635.7	COG0673	GO:0003674;GO:0003824;GO:0008150;GO:0008152;GO:0016491;GO:0044699;GO:0044710;GO:0055114	19.53	24.61	27.02	19.02	23.55	24.83	672	876	961	750	881	737	0.246217	0.251415	NA	At_AT4G17370;Cf_9494d;Cs_Cucsa301710;Ct_CtTrNR00381;Dg_DgTrNR04535;Fv_mrna08908;Gm_Glyma05G061300;Gm_Glyma17G143100;Lj_Lj4g3v1234900;Md_MDP0000791709;Me_Manes01G082300;Mt_Medtr4g100760;Pp_Prupe5G066000;Pt_Potri003G078500;Pv_Phvul003G221900	MergedOrthoGroup000324
CtTrNR00382_a1_i1	YES	K20300	NA	IPR007233;IPR011012	PF04099.9;PF04628.10	ENOG4111X41	GO:0003674;GO:0005085;GO:0005088;GO:0005575;GO:0005622;GO:0005783;GO:0005794;GO:0005801;GO:0006810;GO:0006888;GO:0008150;GO:0009893;GO:0016192;GO:0016482;GO:0017112;GO:0019222;GO:0030008;GO:0032991;GO:0043085;GO:0043087;GO:0043226;GO:0043227;GO:0043229;GO:0043231;GO:0043234;GO:0043547;GO:0044093;GO:0044424;GO:0044444;GO:0044464;GO:0044699;GO:0044765;GO:0046907;GO:0048193;GO:0048518;GO:0050789;GO:…	37.31	47	42.46	39.38	28.89	28.71	1105	1439	1300	1338	931	734	0.554777	0.104299	NA	At_AT1G51160;Cf_19798d;Cs_Cucsa201730;Ct_CtTrNR00382;Dg_DgTrNR02767;Fv_mrna13166;Gm_Glyma01G208400;Gm_Glyma11G033800;Lj_Lj1g3v4037140;Md_MDP0000121488;Me_Manes14G020900;Mt_Medtr4g048530;Mt_Medtr8g095450;Pp_Prupe2G018100;Pp_Prupe2G068700;Pp_Prupe2G302900;Pt_Potri017G149900;Pv_Phvul002G057700	MergedOrthoGroup000325
CtTrNR00383_a1_i1	YES	NA	NA	IPR001938;IPR017949	PF00314.14	ENOG410YBU8	NA	3.97	5.23	4.52	41.66	13.8	17.24	113	154	133	1362	428	424	-2.21654	0.0226796	NA	At_AT5G02140;Cs_Cucsa066340;Cs_Cucsa175610;Ct_CtTrNR00383;Dg_DgTrNR10296;Fv_mrna18459;Gm_Glyma07G135100;Gm_Glyma18G185100;Lj_Lj2g3v2315160;Md_MDP0000828339;Me_Manes09G094100;Mt_Medtr7g062610;Pp_Prupe6G259000;Pt_Potri006G088100;Pv_Phvul008G118200	MergedOrthoGroup000326
CtTrNR00384_a1_i1	YES	NA	NA	NA	NA	NA	GO:0001071;GO:0003006;GO:0003674;GO:0003676;GO:0003677;GO:0003700;GO:0005488;GO:0005575;GO:0005634;GO:0006139;GO:0006351;GO:0006355;GO:0006725;GO:0006807;GO:0008150;GO:0008152;GO:0009058;GO:0009059;GO:0009790;GO:0009793;GO:0009889;GO:0009987;GO:0010431;GO:0010468;GO:0010556;GO:0016070;GO:0018130;GO:0019219;GO:0019222;GO:0019438;GO:0022414;GO:0031323;GO:0031326;GO:0032502;GO:0032774;GO:0034641;GO:…	16.21	18.65	15.29	13.89	22.43	20.75	517	615	504	508	778	571	-0.00410219	0.989008	NA	Ct_CtTrNR00384;Mt_Medtr4g079960;Pp_Prupe3G118000	MergedOrthoGroup000327
CtTrNR00385_a1_i1	YES	NA	NA	IPR025846;IPR026057	PF13839.3;PF14416.3	ENOG4110MRA	GO:0005575;GO:0016021;GO:0031224;GO:0044425	14.25	14.92	11.68	13.7	12.6	8.46	555	601	470	611	533	284	0.392389	0.174997	NA	Cf_17956d;Cf_3026d;Cs_Cucsa050060;Ct_CtTrNR00385;Dg_DgTrNR06246;Fv_mrna16206;Gm_Glyma05G193000;Lj_Lj0g3v0094779;Md_MDP0000171288;Md_MDP0000192510;Mt_Medtr8g093870;Pp_Prupe4G274000;Pv_Phvul002G273600	MergedOrthoGroup000328
CtTrNR00386_a1_i1	YES	NA	NA	NA	NA	NA	NA	17.45	18.32	13.61	14.88	12.38	10.09	368	399	297	361	285	184	0.558193	0.124759	NA	Cs_Cucsa050060;Ct_CtTrNR00385;Ct_CtTrNR00386;Dg_DgTrNR06246;Gm_Glyma05G193000;Gm_Glyma08G001100;Lj_Lj0g3v0094779;Me_Manes12G157400;Mt_Medtr8g093870;Pp_Prupe4G274000;Pt_Potri005G065100;Pt_Potri007G104300;Pv_Phvul002G273600	MergedOrthoGroup000328
CtTrNR00387_a1_i1	YES	NA	NA	NA	NA	NA	NA	4.91	11.2	5.78	42.25	5.8	8.43	82	193	100	814	106	122	-1.22321	0.312163	NA	At_AT5G42330;Cs_Cucsa077540;Ct_CtTrNR00387;Dg_DgTrNR10200;Fv_mrna08642;Gm_Glyma04G017800;Gm_Glyma06G018100;Lj_Lj1g3v2281690;Lj_Lj1g3v2292810;Md_MDP0000195385;Me_Manes05G133900;Me_Manes18G005300;Mt_Medtr3g115300;Pp_Prupe1G354300;Pt_Potri002G010400;Pt_Potri005G250800;Pv_Phvul009G010900	MergedOrthoGroup000329
CtTrNR00388_a1_i1	NO	K12937	2.4.1.254	NA	NA	NA	GO:0003674;GO:0003824;GO:0016740;GO:0016757;GO:0016758	77.53	130.391	88.38	377.28	592.381	451.165	2703	3994	2899	22690	32678	20668	-2.80737	0.00252856	root	Cs_Cucsa153020;Cs_Cucsa153030;Cs_Cucsa153040;Ct_CtTrNR00044;Ct_CtTrNR00388;Ct_CtTrNR00903;Ct_CtTrNR06055;Ct_CtTrNR08593;Ct_CtTrNR10829;Ct_CtTrNR13555;Ct_CtTrNR14942;Ct_CtTrNR15146;Dg_DgTrNR08283;Me_Manes07G090000;Pp_Prupe2G084900;Pp_Prupe2G085000;Pp_Prupe2G085100;Pp_Prupe2G085200;Pp_Prupe2G085300;Pp_Prupe2G085700;Pp_Prupe2G086000;Pt_Potri008G024800;Pt_Potri008G024900	MergedOrthoGroup000039
CtTrNR00388_a2_i2	YES	K12937	2.4.1.254	NA	NA	NA	GO:0003674;GO:0003824;GO:0016740;GO:0016757;GO:0016758	77.53	130.391	88.38	377.28	592.381	451.165	2703	3994	2899	22690	32678	20668	-2.80737	0.00252856	root	Cs_Cucsa153020;Cs_Cucsa153030;Cs_Cucsa153040;Ct_CtTrNR00044;Ct_CtTrNR00388;Ct_CtTrNR00903;Ct_CtTrNR06055;Ct_CtTrNR08593;Ct_CtTrNR10829;Ct_CtTrNR13555;Ct_CtTrNR14942;Ct_CtTrNR15146;Dg_DgTrNR08283;Me_Manes07G090000;Pp_Prupe2G084900;Pp_Prupe2G085000;Pp_Prupe2G085100;Pp_Prupe2G085200;Pp_Prupe2G085300;Pp_Prupe2G085700;Pp_Prupe2G086000;Pt_Potri008G024800;Pt_Potri008G024900	MergedOrthoGroup000039
CtTrNR00388_a3_i3	NO	K12937	2.4.1.254	NA	NA	NA	GO:0003674;GO:0003824;GO:0016740;GO:0016757;GO:0016758	77.53	130.391	88.38	377.28	592.381	451.165	2703	3994	2899	22690	32678	20668	-2.80737	0.00252856	root	Cs_Cucsa153020;Cs_Cucsa153030;Cs_Cucsa153040;Ct_CtTrNR00044;Ct_CtTrNR00388;Ct_CtTrNR00903;Ct_CtTrNR06055;Ct_CtTrNR08593;Ct_CtTrNR10829;Ct_CtTrNR13555;Ct_CtTrNR14942;Ct_CtTrNR15146;Dg_DgTrNR08283;Me_Manes07G090000;Pp_Prupe2G084900;Pp_Prupe2G085000;Pp_Prupe2G085100;Pp_Prupe2G085200;Pp_Prupe2G085300;Pp_Prupe2G085700;Pp_Prupe2G086000;Pt_Potri008G024800;Pt_Potri008G024900	MergedOrthoGroup000039
CtTrNR00388_a3_i4	NO	K12937	2.4.1.254	NA	NA	NA	GO:0003674;GO:0003824;GO:0016740;GO:0016757;GO:0016758	77.53	130.391	88.38	377.28	592.381	451.165	2703	3994	2899	22690	32678	20668	-2.80737	0.00252856	root	Cs_Cucsa153020;Cs_Cucsa153030;Cs_Cucsa153040;Ct_CtTrNR00044;Ct_CtTrNR00388;Ct_CtTrNR00903;Ct_CtTrNR06055;Ct_CtTrNR08593;Ct_CtTrNR10829;Ct_CtTrNR13555;Ct_CtTrNR14942;Ct_CtTrNR15146;Dg_DgTrNR08283;Me_Manes07G090000;Pp_Prupe2G084900;Pp_Prupe2G085000;Pp_Prupe2G085100;Pp_Prupe2G085200;Pp_Prupe2G085300;Pp_Prupe2G085700;Pp_Prupe2G086000;Pt_Potri008G024800;Pt_Potri008G024900	MergedOrthoGroup000039
CtTrNR00389_a1_i1	YES	NA	NA	IPR000504;IPR012677	PF00076.19	COG0724	GO:0000166;GO:0001070;GO:0001071;GO:0001072;GO:0001101;GO:0001882;GO:0001883;GO:0003674;GO:0003676;GO:0003677;GO:0003690;GO:0003697;GO:0003723;GO:0005488;GO:0005507;GO:0005524;GO:0005575;GO:0005739;GO:0006355;GO:0006950;GO:0006970;GO:0008150;GO:0009266;GO:0009409;GO:0009414;GO:0009415;GO:0009628;GO:0009631;GO:0009651;GO:0009845;GO:0009889;GO:0010035;GO:0010468;GO:0010556;GO:0017076;GO:0019219;GO:…	142.48	161.05	182.63	221.36	262.46	205.99	2258	2633	2997	4051	4556	2830	-0.344859	0.173515	NA	At_AT3G23830;At_AT4G13850;At_AT5G47320;Ct_CtTrNR00389;Dg_DgTrNR12706;Fv_mrna06554;Gm_Glyma11G255000;Gm_Glyma18G002000;Lj_Lj6g3v0290900;Md_MDP0000585054;Me_Manes03G144500;Me_Manes15G056500;Mt_Medtr3g084040;Pp_Prupe1G164600;Pt_Potri001G319800;Pt_Potri001G319900;Pt_Potri017G059000;Pt_PotriT162000;Pv_Phvul001G267100	MergedOrthoGroup000330Sub001
CtTrNR00390_a1_i1	YES	NA	NA	NA	NA	NA	NA	9.05	16.01	13.94	11.25	32.3	43.94	450	824	718	644	1756	1892	-0.932969	0.0468058	NA	Ct_CtTrNR00390;Fv_mrna01274;Fv_mrna01275;Gm_Glyma13G065200;Gm_Glyma13G065300;Gm_Glyma18G255500;Md_MDP0000122908;Md_MDP0000242761;Md_MDP0000825919;Me_Manes17G020900;Pp_Prupe3G272200;Pt_Potri017G077100;Pv_Phvul004G025900	MergedOrthoGroup000331
CtTrNR00390_a1_i2	NO	NA	NA	NA	NA	NA	NA	9.05	16.01	13.94	11.25	32.3	43.94	450	824	718	644	1756	1892	-0.932969	0.0468058	NA	Ct_CtTrNR00390;Fv_mrna01274;Fv_mrna01275;Gm_Glyma13G065200;Gm_Glyma13G065300;Gm_Glyma18G255500;Md_MDP0000122908;Md_MDP0000242761;Md_MDP0000825919;Me_Manes17G020900;Pp_Prupe3G272200;Pt_Potri017G077100;Pv_Phvul004G025900	MergedOrthoGroup000331
CtTrNR00391_a1_i1	YES	NA	NA	IPR003245;IPR008972	PF02298.14	ENOG410YVSJ	GO:0003674;GO:0005488;GO:0005575;GO:0008150;GO:0008152;GO:0009055;GO:0031224;GO:0031225;GO:0031226;GO:0043167;GO:0043169;GO:0044425;GO:0044459;GO:0044464;GO:0044699;GO:0044710;GO:0046658;GO:0046872;GO:0055114	197.11	111.61	120.67	1003.99	894.21	1305.85	2886	1685	1830	16994	14357	16587	-2.77802	0.00252856	root	At_AT2G44790;At_AT3G60270;At_AT3G60280;Cs_Cucsa259960;Ct_CtTrNR00391;Ct_CtTrNR03267;Dg_DgTrNR08319;Fv_mrna04876;Gm_Glyma03G109900;Gm_Glyma07G115000;Lj_Lj3g3v0567090;Me_Manes05G055600;Mt_Medtr8g007020;Mt_Medtr8g007035;Pp_Prupe2G133000;Pt_Potri014G049600;Pv_Phvul010G049200	MergedOrthoGroup000332
CtTrNR00392_a1_i1	YES	K15272	NA	IPR007271	PF00892.17;PF04142.12;PF16913.2	COG0697	GO:0000139;GO:0003674;GO:0005215;GO:0005338;GO:0005342;GO:0005351;GO:0005402;GO:0005463;GO:0005575;GO:0005783;GO:0006810;GO:0006811;GO:0006820;GO:0006862;GO:0008150;GO:0008324;GO:0008509;GO:0008514;GO:0008643;GO:0009892;GO:0009894;GO:0009895;GO:0009987;GO:0010208;GO:0010584;GO:0010605;GO:0010927;GO:0010955;GO:0015075;GO:0015136;GO:0015144;GO:0015165;GO:0015215;GO:0015291;GO:0015293;GO:0015294;GO:…	27.63	26.38	23.25	29.07	33.1	30.75	1044	1031	908	1258	1359	1002	-0.0957931	0.633188	NA	At_AT5G65000;Cf_14082d;Cs_Cucsa104370;Ct_CtTrNR00392;Dg_DgTrNR14451;Fv_mrna16313;Gm_Glyma08G135800;Lj_Lj6g3v0528500;Md_MDP0000160174;Md_MDP0000168957;Md_MDP0000406512;Md_MDP0000861504;Me_Manes12G134900;Mt_Medtr8g090230;Pp_Prupe6G187000;Pt_Potri005G075600;Pt_Potri007G092800;Pv_Phvul002G256000	MergedOrthoGroup000333Sub001
CtTrNR00393_a1_i1	YES	NA	NA	NA	NA	NA	NA	14.99	24.61	17.1	9.05	5.65	3.23	446	757	526	309	183	83	1.7905	0.0276481	NA	Ct_CtTrNR00393;Md_MDP0000125411;Md_MDP0000173052;Md_MDP0000259414;Md_MDP0000296215;Pp_Prupe1G134800	MergedOrthoGroup000334
CtTrNR00394_a1_i1	YES	NA	NA	IPR002902	PF01657.14	ENOG410YIB0	GO:0001101;GO:0005575;GO:0005576;GO:0005618;GO:0005773;GO:0008150;GO:0009719;GO:0009725;GO:0009737;GO:0010033;GO:0030312;GO:0033993;GO:0042221;GO:0043226;GO:0043227;GO:0043229;GO:0043231;GO:0044424;GO:0044444;GO:0044464;GO:0050896;GO:0097305;GO:1901700	1.91	4.77	1.67	36.97	10.02	23.12	43	111	39	957	246	450	-2.89375	0.0336642	NA	Cs_Cucsa148290;Cs_Cucsa148300;Cs_Cucsa148310;Cs_Cucsa148320;Ct_CtTrNR00394;Ct_CtTrNR01702;Fv_mrna01632;Gm_Glyma12G196500;Gm_Glyma13G305700;Md_MDP0000128473;Md_MDP0000328817;Md_MDP0000370213;Md_MDP0000658711;Pp_Prupe3G109800;Pp_Prupe3G110100;Pp_Prupe3G110200;Pp_Prupe3G110300;Pp_Prupe8G086600;Pv_Phvul005G112700	MergedOrthoGroup000335
CtTrNR00395_a1_i1	YES	K20359	NA	IPR004895	NA	NA	NA	27.77	31.29	27.21	30.65	33.58	27.08	581	676	589	738	767	490	0.0784603	0.730602	NA	Ct_CtTrNR00395;Dg_DgTrNR01235;Fv_mrna28181;Lj_Lj0g3v0153289;Md_MDP0000804081;Mt_Medtr3g031070;Pp_Prupe6G048100;Pt_Potri019G124100	MergedOrthoGroup000336
CtTrNR00396_a1_i1	YES	K20716	2.7.11.1	IPR000719;IPR008271;IPR011009;IPR017441	PF00069.22;PF07714.14	ENOG410XQGS	GO:0000165;GO:0000166;GO:0000186;GO:0001882;GO:0001883;GO:0001932;GO:0001934;GO:0003674;GO:0003824;GO:0004672;GO:0004674;GO:0004702;GO:0004709;GO:0004871;GO:0005057;GO:0005488;GO:0005524;GO:0005575;GO:0005737;GO:0006464;GO:0006468;GO:0006793;GO:0006796;GO:0006950;GO:0006979;GO:0007165;GO:0007346;GO:0008150;GO:0008152;GO:0009893;GO:0009966;GO:0009967;GO:0009987;GO:0010562;GO:0010604;GO:0010646;GO:…	21.72	24.12	30.23	28.3	59.11	18.86	847	973	1218	1264	2504	634	-0.232683	0.667531	NA	Cs_Cucsa045060;Ct_CtTrNR00396;Dg_DgTrNR09352;Fv_mrna19476;Gm_Glyma09G005500;Md_MDP0000174128;Md_MDP0000205301;Md_MDP0000673102;Me_Manes11G125000;Me_Manes16G004500;Mt_Medtr2g023890;Pp_Prupe4G017800;Pt_Potri004G007700;Pt_Potri011G007400;Pv_Phvul006G148000	MergedOrthoGroup000337
CtTrNR00396_a2_i2	NO	K20716	2.7.11.1	IPR000719;IPR008271;IPR011009;IPR017441	PF00069.22;PF07714.14	ENOG410XQGS	GO:0000165;GO:0000166;GO:0000186;GO:0001882;GO:0001883;GO:0001932;GO:0001934;GO:0003674;GO:0003824;GO:0004672;GO:0004674;GO:0004702;GO:0004709;GO:0004871;GO:0005057;GO:0005488;GO:0005524;GO:0005575;GO:0005737;GO:0006464;GO:0006468;GO:0006793;GO:0006796;GO:0006950;GO:0006979;GO:0007165;GO:0007346;GO:0008150;GO:0008152;GO:0009893;GO:0009966;GO:0009967;GO:0009987;GO:0010562;GO:0010604;GO:0010646;GO:…	21.72	24.12	30.23	28.3	59.11	18.86	847	973	1218	1264	2504	634	-0.232683	0.667531	NA	Cs_Cucsa045060;Ct_CtTrNR00396;Dg_DgTrNR09352;Fv_mrna19476;Gm_Glyma09G005500;Md_MDP0000174128;Md_MDP0000205301;Md_MDP0000673102;Me_Manes11G125000;Me_Manes16G004500;Mt_Medtr2g023890;Pp_Prupe4G017800;Pt_Potri004G007700;Pt_Potri011G007400;Pv_Phvul006G148000	MergedOrthoGroup000337
CtTrNR00397_a1_i1	YES	NA	NA	IPR003340;IPR015300	PF02362.18	ENOG410YA3R	GO:0001071;GO:0003006;GO:0003674;GO:0003676;GO:0003677;GO:0003700;GO:0005488;GO:0005575;GO:0005634;GO:0006139;GO:0006351;GO:0006725;GO:0006807;GO:0007165;GO:0008150;GO:0008152;GO:0009058;GO:0009059;GO:0009719;GO:0009725;GO:0009733;GO:0009734;GO:0009755;GO:0009791;GO:0009908;GO:0009987;GO:0010033;GO:0016070;GO:0018130;GO:0019438;GO:0022414;GO:0032501;GO:0032502;GO:0032774;GO:0034641;GO:0034645;GO:…	8.23	7.48	11.01	29.11	13.82	23.29	93	87	129	382	172	229	-1.1509	0.068894	NA	Ct_CtTrNR00397;Fv_mrna22728;Gm_Glyma02G281700;Gm_Glyma14G032700;Lj_Lj2g3v3069800;Md_MDP0000263223;Md_MDP0000856911;Pp_Prupe3G182900;Pt_Potri002G055000;Pt_Potri005G207700;Pv_Phvul008G197600	MergedOrthoGroup000338
CtTrNR00398_a1_i1	YES	NA	NA	IPR002634	PF01722.15	NA	NA	0	0	0	9.83	14.17	23.25	0	0	0	36	49	63	-6.43352	0.00413218	root	Ct_CtTrNR00398	MergedOrthoGroup000339
CtTrNR00399_a1_i1	YES	NA	NA	IPR002110;IPR020683	PF00023.27;PF12796.4;PF13606.3;PF13637.3	COG0666	GO:0001101;GO:0002376;GO:0002831;GO:0002833;GO:0003674;GO:0005488;GO:0005515;GO:0005575;GO:0005887;GO:0006464;GO:0006950;GO:0006952;GO:0006955;GO:0008150;GO:0008152;GO:0008219;GO:0009266;GO:0009314;GO:0009409;GO:0009416;GO:0009605;GO:0009607;GO:0009615;GO:0009617;GO:0009628;GO:0009751;GO:0009814;GO:0009816;GO:0009966;GO:0009987;GO:0010033;GO:0010646;GO:0014070;GO:0016020;GO:0016021;GO:0016265;GO:…	2.85	4.02	3.55	11.64	7.85	17.45	31	45	40	147	94	165	-1.62551	0.0591893	NA	Ct_CtTrNR00399;Ct_CtTrNR14994;Dg_DgTrNR14936;Fv_mrna05597;Fv_mrna10366;Fv_mrna10369;Fv_mrna10477;Md_MDP0000140991;Md_MDP0000145724;Md_MDP0000180236;Md_MDP0000254265;Md_MDP0000288988;Pp_Prupe4G145100;Pp_Prupe4G145300;Pp_Prupe4G211100	MergedOrthoGroup000021
CtTrNR00400_a1_i1	YES	NA	NA	IPR000529;IPR014717	NA	NA	GO:0003674;GO:0003676;GO:0003723;GO:0003735;GO:0005198;GO:0005488;GO:0005575;GO:0005840;GO:0006412;GO:0008150;GO:0008152;GO:0009058;GO:0009059;GO:0009987;GO:0019538;GO:0019843;GO:0030529;GO:0032991;GO:0034645;GO:0043170;GO:0043226;GO:0043228;GO:0043229;GO:0043232;GO:0044237;GO:0044238;GO:0044249;GO:0044260;GO:0044267;GO:0044424;GO:0044444;GO:0044464;GO:0071704;GO:0097159;GO:1901363;GO:1901576	13.54	16.98	19.83	11.99	20.31	16.14	324	420	491	330	530	334	0.214239	0.489249	NA	At_AT3G17170;Cf_15540d;Cs_Cucsa246970;Ct_CtTrNR00400;Dg_DgTrNR06433;Fv_mrna05031;Gm_Glyma09G032900;Gm_Glyma15G137900;Lj_Lj0g3v0205889;Md_MDP0000155768;Md_MDP0000222531;Md_MDP0000224187;Me_Manes03G207700;Mt_Medtr2g033490;Pp_Prupe1G113000;Pt_Potri008G101900;Pv_Phvul006G120200	MergedOrthoGroup000340
CtTrNR00401_a1_i1	YES	K14293	NA	IPR011989;IPR016024	NA	COG5215	GO:0000059;GO:0000060;GO:0003674;GO:0005048;GO:0005215;GO:0005488;GO:0005575;GO:0005634;GO:0005737;GO:0006461;GO:0006606;GO:0006607;GO:0006610;GO:0006810;GO:0006886;GO:0006913;GO:0008104;GO:0008139;GO:0008150;GO:0008565;GO:0009507;GO:0009536;GO:0015031;GO:0016020;GO:0016043;GO:0016482;GO:0017038;GO:0022607;GO:0022892;GO:0031090;GO:0031965;GO:0033036;GO:0033218;GO:0033365;GO:0034399;GO:0034504;GO:…	60.41	93.75	45.7	75.31	78.62	82.44	132	206.56	104.5	198.53	195	160	-0.1296	0.798788	NA	Cs_Cucsa270640;Ct_CtTrNR00401;Ct_CtTrNR14846;Ct_CtTrNR14847;Dg_DgTrNR01456;Fv_mrna12830;Gm_Glyma04G233700;Gm_Glyma06G131100;Lj_Lj1g3v0998740;Md_MDP0000505840;Md_MDP0000516358;Me_Manes01G040200;Me_Manes01G040400;Me_Manes05G191500;Mt_Medtr3g491840;Mt_Medtr3g491860;Pp_Prupe2G313900;Pt_Potri012G017500;Pt_Potri015G010400;Pv_Phvul009G050600	MergedOrthoGroup000341Sub001
CtTrNR00402_a1_i1	YES	NA	NA	IPR000971;IPR001032;IPR009050;IPR012292;IPR019824	PF00042.19	NA	GO:0003674;GO:0005215;GO:0005344;GO:0005488;GO:0006807;GO:0008150;GO:0008152;GO:0009399;GO:0019825;GO:0020037;GO:0022892;GO:0043167;GO:0043169;GO:0046872;GO:0046906;GO:0071941;GO:0097159;GO:1901363	324.91	480.98	557.53	137.57	29.16	15.65	3796	5787	6753	1865	375	159	3.25753	0.029401	NA	Ct_CtTrNR00402	MergedOrthoGroup000342
CtTrNR00403_a1_i1	YES	NA	NA	NA	NA	NA	NA	2.07	7.29	7.28	25.52	85.41	27.2	44	160	160	624	1981	500	-2.89915	0.00778221	NA	Ct_CtTrNR00403;Fv_mrna08054;Gm_Glyma03G162000;Gm_Glyma19G163400;Md_MDP0000233155;Md_MDP0000269969;Md_MDP0000613988;Me_Manes13G032700;Mt_Medtr7g096660;Pp_Prupe8G225700;Pt_Potri002G040300;Pv_Phvul001G159800	MergedOrthoGroup000343
CtTrNR00404_a1_i1	YES	K11982	NA	IPR001841;IPR013083	NA	NA	GO:0003674;GO:0003824;GO:0005488;GO:0005515;GO:0006464;GO:0008150;GO:0008152;GO:0008270;GO:0009987;GO:0016567;GO:0016874;GO:0019538;GO:0032446;GO:0036211;GO:0043167;GO:0043169;GO:0043170;GO:0043412;GO:0044237;GO:0044238;GO:0044260;GO:0044267;GO:0046872;GO:0046914;GO:0070647;GO:0071704	44.72	53.5	45.7	43.23	48.39	42.14	1513	1872	1598	1676	1780	1230	0.272633	0.166485	NA	At_AT2G40830;At_AT3G10815;At_AT3G56580;Cf_3324d;Cs_Cucsa338010;Cs_Cucsa358650;Ct_CtTrNR00404;Dg_DgTrNR14206;Fv_mrna08499;Gm_Glyma02G161600;Gm_Glyma10G101400;Lj_Lj0g3v0258229;Md_MDP0000174573;Md_MDP0000282786;Md_MDP0000403030;Me_Manes08G066100;Mt_Medtr1g051105;Pp_Prupe3G067600;Pt_Potri006G032100;Pt_Potri016G029300;Pv_Phvul007G243900	MergedOrthoGroup000344
CtTrNR00404_a2_i2	NO	K11982	NA	IPR001841;IPR013083	NA	NA	GO:0003674;GO:0003824;GO:0005488;GO:0005515;GO:0006464;GO:0008150;GO:0008152;GO:0008270;GO:0009987;GO:0016567;GO:0016874;GO:0019538;GO:0032446;GO:0036211;GO:0043167;GO:0043169;GO:0043170;GO:0043412;GO:0044237;GO:0044238;GO:0044260;GO:0044267;GO:0046872;GO:0046914;GO:0070647;GO:0071704	44.72	53.5	45.7	43.23	48.39	42.14	1513	1872	1598	1676	1780	1230	0.272633	0.166485	NA	At_AT2G40830;At_AT3G10815;At_AT3G56580;Cf_3324d;Cs_Cucsa338010;Cs_Cucsa358650;Ct_CtTrNR00404;Dg_DgTrNR14206;Fv_mrna08499;Gm_Glyma02G161600;Gm_Glyma10G101400;Lj_Lj0g3v0258229;Md_MDP0000174573;Md_MDP0000282786;Md_MDP0000403030;Me_Manes08G066100;Mt_Medtr1g051105;Pp_Prupe3G067600;Pt_Potri006G032100;Pt_Potri016G029300;Pv_Phvul007G243900	MergedOrthoGroup000344
CtTrNR00405_a1_i1	YES	K16055	2.4.1.15;3.1.3.12	IPR001830;IPR003337;IPR006379;IPR023214	PF00982.18;PF02358.13;PF08282.9	COG0380;COG1877	GO:0003674;GO:0003824;GO:0005575;GO:0005739;GO:0005829;GO:0005975;GO:0005984;GO:0005991;GO:0005992;GO:0008150;GO:0008152;GO:0009058;GO:0009311;GO:0009312;GO:0009987;GO:0016051;GO:0016740;GO:0016757;GO:0034637;GO:0043226;GO:0043227;GO:0043229;GO:0043231;GO:0044237;GO:0044238;GO:0044249;GO:0044262;GO:0044424;GO:0044444;GO:0044464;GO:0044699;GO:0044710;GO:0044711;GO:0044723;GO:0044763;GO:0046351;GO:…	35.13	10.48	21.97	26.69	49.66	41.04	2970	918	1918	2576	4546	2986	-0.726095	0.296006	NA	Cf_4344d;Ct_CtTrNR00405;Fv_mrna04965;Pp_Prupe1G095500	MergedOrthoGroup000345
CtTrNR00406_a1_i1	YES	NA	NA	IPR006040	NA	NA	GO:0005575;GO:0005615;GO:0044421	0.92	3.39	2.58	81.54	7.62	9.61	21	80	61	2144	190	190	-3.37663	0.0792144	NA	At_AT5G10130;Ct_CtTrNR00406;Dg_DgTrNR13384;Fv_mrna16365;Gm_Glyma11G238900;Gm_Glyma18G018500;Md_MDP0000363658;Md_MDP0000671190;Me_Manes12G137300;Mt_Medtr3g087540;Pp_Prupe6G181300;Pt_Potri005G078200;Pt_Potri007G089600;Pt_Potri007G090100	MergedOrthoGroup000346
CtTrNR00407_a1_i1	YES	NA	NA	IPR007214	PF04073.12	NA	GO:0002161;GO:0003674;GO:0003824;GO:0016787;GO:0016788;GO:0052689	13.88	22.57	16.37	10.24	14.05	9.19	360	605	439	305	397	206	0.81294	0.0415589	NA	At_AT4G16510;Cs_Cucsa320840;Ct_CtTrNR00407;Dg_DgTrNR05394;Fv_mrna31758;Gm_Glyma05G058200;Lj_Lj0g3v0317039;Md_MDP0000161027;Md_MDP0000197322;Md_MDP0000252459;Me_Manes01G079200;Mt_Medtr4g101100;Pp_Prupe5G072600;Pt_Potri003G111100;Pv_Phvul003G219500	MergedOrthoGroup000347
CtTrNR00408_a1_i1	YES	NA	NA	NA	NA	NA	NA	19.85	22.67	28.37	55.62	74.24	89.38	63	73	94	211	266	251	-1.49996	0.0268097	NA	Ct_CtTrNR00408;Ct_CtTrNR13932;Ct_CtTrNR15035;Fv_mrna23844;Fv_mrna23847;Fv_mrna23850;Md_MDP0000194296;Md_MDP0000205256;Md_MDP0000217090;Md_MDP0000593150;Md_MDP0000668516;Md_MDP0000720497;Md_MDP0000943090;Pp_Prupe7G065400;Pp_Prupe8G005400;Pp_Prupe8G005500	MergedOrthoGroup000021
CtTrNR00409_a1_i1	YES	NA	NA	IPR003425	NA	NA	GO:0005575;GO:0009507;GO:0009526;GO:0009535;GO:0009536;GO:0009941;GO:0016020;GO:0016021;GO:0031224;GO:0031967;GO:0031975;GO:0034357;GO:0042651;GO:0043226;GO:0043227;GO:0043229;GO:0043231;GO:0044422;GO:0044424;GO:0044425;GO:0044434;GO:0044435;GO:0044436;GO:0044444;GO:0044446;GO:0044464;GO:0055035	56.49	83.08	76.17	45.72	63.74	53.41	1233	1873	1720	1148	1518	1008	0.56479	0.0332391	NA	At_AT4G27990;Cf_2167d;Ct_CtTrNR00409;Fv_mrna05376;Gm_Glyma07G002700;Gm_Glyma08G223900;Lj_Lj3g3v2039930;Lj_Lj3g3v2039940;Md_MDP0000463307;Md_MDP0000670847;Mt_Medtr4g005520;Pp_Prupe3G021000;Pv_Phvul010G163400	MergedOrthoGroup000348
CtTrNR00410_a1_i1	YES	NA	NA	IPR002625;IPR002885;IPR011990	PF01535.17;PF12854.4;PF13041.3;PF13812.3;PF17177.1	ENOG410Z7Z7	GO:0003674;GO:0003676;GO:0003677;GO:0005488;GO:0005575;GO:0007165;GO:0008150;GO:0009507;GO:0009536;GO:0010019;GO:0031930;GO:0043226;GO:0043227;GO:0043229;GO:0043231;GO:0044424;GO:0044444;GO:0044464;GO:0050789;GO:0050794;GO:0065007;GO:0097159;GO:1901363	32.96	42.23	42.05	46.34	79.99	53.24	2579	3421	3397	4140	6778	3585	-0.407407	0.118218	NA	At_AT2G31400;Cf_2556d;Cs_Cucsa204950;Ct_CtTrNR00410;Dg_DgTrNR09478;Fv_mrna20461;Gm_Glyma08G254000;Gm_Glyma18G276500;Lj_Lj0g3v0258519;Md_MDP0000119551;Md_MDP0000218090;Md_MDP0000436380;Me_Manes01G229400;Me_Manes05G014100;Mt_Medtr7g017525;Mt_Medtr7g017530;Mt_Medtr7g017570;Pp_Prupe3G010400;Pt_Potri002G193900;Pt_Potri014G118500;Pv_Phvul008G024400	MergedOrthoGroup000349
CtTrNR00411_a1_i1	YES	K02872	3.6.4.13	IPR005755;IPR005822;IPR023563	PF00572.15	COG0102	GO:0003674;GO:0003735;GO:0005198;GO:0005575;GO:0005840;GO:0006412;GO:0008150;GO:0008152;GO:0009058;GO:0009059;GO:0009987;GO:0015934;GO:0019538;GO:0022625;GO:0022626;GO:0030529;GO:0032991;GO:0034645;GO:0043170;GO:0043226;GO:0043228;GO:0043229;GO:0043232;GO:0044237;GO:0044238;GO:0044249;GO:0044260;GO:0044267;GO:0044391;GO:0044422;GO:0044424;GO:0044444;GO:0044445;GO:0044446;GO:0044464;GO:0071704;GO:…	235.41	310.65	265.44	395.7	370.72	279.13	5661	7719	6602	10936	9718	5801	-0.188588	0.473407	NA	Cs_Cucsa143480;Cs_Cucsa193870;Cs_Cucsa256430;Ct_CtTrNR00411;Dg_DgTrNR03282;Dg_DgTrNR05527;Fv_mrna20391;Fv_mrna21094;Fv_mrna21096;Md_MDP0000238524;Md_MDP0000248983;Me_Manes03G148400;Me_Manes12G086800;Me_Manes15G053100;Pp_Prupe1G006700	MergedOrthoGroup000350
CtTrNR00412_a1_i1	YES	K02734	3.4.25.1	IPR001353;IPR016050;IPR023333;IPR029055	PF00227.23	NA	GO:0003674;GO:0003824;GO:0004175;GO:0004298;GO:0005575;GO:0005634;GO:0005635;GO:0005829;GO:0005839;GO:0006508;GO:0007088;GO:0007346;GO:0008150;GO:0008152;GO:0008233;GO:0009893;GO:0009894;GO:0009896;GO:0010564;GO:0010604;GO:0010638;GO:0010965;GO:0016787;GO:0019222;GO:0019538;GO:0019774;GO:0030071;GO:0030162;GO:0031323;GO:0031325;GO:0031329;GO:0031331;GO:0031967;GO:0031975;GO:0032268;GO:0032270;GO:…	0	0	0.08	23.76	21	45.37	0	0	1	334	280	478	-8.77	0.00252856	root	Ct_CtTrNR00412	MergedOrthoGroup000351
CtTrNR00413_a1_i1	YES	NA	NA	IPR006121	PF00403.23	COG2608	GO:0003674;GO:0005488;GO:0005575;GO:0005737;GO:0005886;GO:0005911;GO:0006810;GO:0006811;GO:0006812;GO:0006873;GO:0006875;GO:0006950;GO:0008150;GO:0009266;GO:0009408;GO:0009506;GO:0009628;GO:0009987;GO:0010286;GO:0016020;GO:0019725;GO:0030001;GO:0030003;GO:0030054;GO:0031090;GO:0031965;GO:0042592;GO:0043167;GO:0043169;GO:0044422;GO:0044424;GO:0044428;GO:0044446;GO:0044464;GO:0044699;GO:0044763;GO:…	202.46	83.33	75.62	54.75	14.95	19.24	4319	1836	1669	1344	348	355	2.23097	0.00252856	nodule	Ct_CtTrNR00413	MergedOrthoGroup000352
CtTrNR00414_a1_i1	YES	NA	NA	IPR000528;IPR016140	PF00234.19;PF14368.3	NA	NA	6.83	6.74	20.15	26.02	27.34	37.1	67	68	205	297	296	317	-1.31285	0.0587838	NA	At_AT2G37870;Cs_Cucsa026470;Ct_CtTrNR00414;Dg_DgTrNR10211;Fv_mrna00606;Gm_Glyma08G268400;Gm_Glyma16G100100;Lj_Lj0g3v0269519;Md_MDP0000146507;Me_Manes15G140300;Mt_Medtr8g070015;Mt_Medtr8g070040;Pp_Prupe1G339700;Pt_Potri008G141000;Pt_Potri010G100600;Pv_Phvul003G282100	MergedOrthoGroup000353Sub001
CtTrNR00415_a1_i1	YES	K14566	NA	IPR002716;IPR006984;IPR029060	PF04900.9	COG1412	GO:0005575;GO:0005730;GO:0006139;GO:0006364;GO:0006725;GO:0006807;GO:0008150;GO:0008152;GO:0009987;GO:0016070;GO:0016072;GO:0030529;GO:0030684;GO:0032040;GO:0032991;GO:0034470;GO:0034641;GO:0034660;GO:0043170;GO:0043226;GO:0043228;GO:0043229;GO:0043232;GO:0044237;GO:0044238;GO:0044260;GO:0044422;GO:0044424;GO:0044428;GO:0044446;GO:0044464;GO:0046483;GO:0071704;GO:0090304;GO:1901360	22.88	22.93	26.49	30.38	40.2	37.92	557	577	667	850	1067	798	-0.417864	0.116297	NA	At_AT1G26530;At_AT2G46230;Cf_15940d;Cs_Cucsa337860;Ct_CtTrNR00415;Dg_DgTrNR06386;Fv_mrna18988;Gm_Glyma03G254200;Gm_Glyma12G191100;Gm_Glyma13G310600;Gm_Glyma19G251700;Lj_Lj0g3v0324239;Lj_Lj1g3v5021220;Md_MDP0000164243;Md_MDP0000225612;Md_MDP0000249602;Md_MDP0000896981;Me_Manes11G086700;Mt_Medtr6g086290;Mt_Medtr7g116720;Pp_Prupe2G181300;Pt_Potri002G166200;Pt_Potri014G092600;Pv_Phvul005G117100	MergedOrthoGroup000354
CtTrNR00416_a1_i1	YES	NA	NA	IPR008889	PF05678.11	ENOG410ZA13	GO:0005575;GO:0005634;GO:0006950;GO:0006952;GO:0008150;GO:0043226;GO:0043227;GO:0043229;GO:0043231;GO:0044424;GO:0044464;GO:0050896	95.44	91.92	94.2	13.42	13.78	14.92	2146	2135	2191	347	338	290	2.9077	0.00252856	nodule	At_AT2G44340;At_AT3G60090;Ct_CtTrNR00416;Dg_DgTrNR05604;Gm_Glyma08G157900;Gm_Glyma15G268300;Lj_Lj3g3v0930310;Me_Manes10G152200;Mt_Medtr2g061720;Pp_Prupe2G002600;Pt_Potri001G230800;Pt_Potri009G024200;Pv_Phvul005G042100	MergedOrthoGroup000355
CtTrNR00417_a1_i1	YES	NA	NA	NA	NA	NA	NA	7.97	10.74	13.11	7.01	10.25	12.61	168	234	286	170	236	230	0.261386	0.475417	NA	At_AT4G02725;Cs_Cucsa184570;Ct_CtTrNR00417;Fv_mrna20298;Gm_Glyma03G155200;Lj_Lj1g3v3317290;Lj_Lj1g3v4435530;Md_MDP0000269979;Md_MDP0000304419;Me_Manes05G077400;Mt_Medtr7g095090;Pp_Prupe8G239600;Pt_Potri002G051700;Pt_Potri005G210700;Pv_Phvul001G152500	MergedOrthoGroup000356
CtTrNR00418_a1_i1	YES	NA	NA	IPR000719;IPR001245;IPR008271;IPR011009;IPR013320;IPR017441	PF00069.22;PF07714.14	COG0515	GO:0000166;GO:0001882;GO:0001883;GO:0003674;GO:0003824;GO:0004672;GO:0004674;GO:0005488;GO:0005524;GO:0005575;GO:0005886;GO:0006464;GO:0006468;GO:0006793;GO:0006796;GO:0008150;GO:0008152;GO:0009987;GO:0016020;GO:0016021;GO:0016301;GO:0016310;GO:0016740;GO:0016772;GO:0016773;GO:0017076;GO:0019538;GO:0030554;GO:0031224;GO:0032549;GO:0032550;GO:0032553;GO:0032555;GO:0032559;GO:0035639;GO:0036094;GO:…	14.93	26.32	23.2	22.98	12.37	15.5	918	1676	1474	1615	825	821	0.514502	0.310274	NA	At_AT2G45590;Cs_Cucsa362920;Ct_CtTrNR00418;Fv_mrna19450;Gm_Glyma03G020700;Gm_Glyma07G082600;Lj_Lj3g3v2720260;Md_MDP0000210133;Md_MDP0000298960;Me_Manes05G043100;Mt_Medtr8g035560;Pp_Prupe2G149500;Pt_Potri002G150800;Pt_Potri014G072900;Pv_Phvul010G086600	MergedOrthoGroup000357
CtTrNR00419_a1_i1	YES	NA	NA	IPR000916;IPR023393;IPR024949	PF00407.16	NA	GO:0006950;GO:0006952;GO:0008150;GO:0009607;GO:0050896	2.73	1.01	1.37	42.98	38.76	32.59	50	19	26	906	775	516	-4.36111	0.00290161	root	Ct_CtTrNR00419;Fv_mrna11094;Md_MDP0000198964;Pp_Prupe8G265500	MergedOrthoGroup000358
CtTrNR00420_a1_i1	YES	NA	NA	NA	NA	COG4886	GO:0000166;GO:0001882;GO:0001883;GO:0003674;GO:0005488;GO:0005524;GO:0006950;GO:0006952;GO:0008150;GO:0017076;GO:0030554;GO:0032549;GO:0032550;GO:0032553;GO:0032555;GO:0032559;GO:0035639;GO:0036094;GO:0043167;GO:0043168;GO:0043531;GO:0050896;GO:0097159;GO:0097367;GO:1901265;GO:1901363	16.67	18.14	13.25	18.25	23.35	49.39	38.81	42.63	32.26	51.19	61.66	102.07	-0.720181	0.369159	NA	Ct_CtTrNR00420;Ct_CtTrNR00453;Ct_CtTrNR01419;Ct_CtTrNR03318;Ct_CtTrNR03319;Ct_CtTrNR06776;Ct_CtTrNR14633;Ct_CtTrNR15011;Ct_CtTrNR15087;Ct_CtTrNR15117;Gm_Glyma03G034400;Gm_Glyma03G034500;Gm_Glyma03G039200;Gm_Glyma03G045700;Gm_Glyma15G232800;Lj_Lj0g3v0227339;Lj_Lj0g3v0227349;Lj_Lj3g3v1876100;Lj_Lj6g3v0025650;Lj_Lj6g3v2006450;Md_MDP0000128581;Md_MDP0000175680;Md_MDP0000226838;Md_MDP0000664357;Md_MDP…	MergedOrthoGroup000021
CtTrNR00421_a1_i1	YES	K11253	3.5.1.98	IPR000164;IPR007125;IPR009072	PF00125.21	NA	GO:0000786;GO:0003674;GO:0003676;GO:0003677;GO:0005488;GO:0005575;GO:0005634;GO:0032991;GO:0032993;GO:0043226;GO:0043227;GO:0043229;GO:0043231;GO:0043234;GO:0044422;GO:0044424;GO:0044427;GO:0044446;GO:0044464;GO:0044815;GO:0097159;GO:1901363;GO:1990104	144.98	222.44	127.78	422.05	103.92	83.45	1781	2815	1627	6011	1404	891	0.15698	0.840601	NA	At_AT5G65350;Ct_CtTrNR00421;Ct_CtTrNR00747;Me_Manes06G168200;Pt_Potri001G016700	MergedOrthoGroup000359
CtTrNR00422_a1_i1	YES	K00016	1.1.1.27	IPR001236;IPR001557;IPR011304;IPR015955;IPR016040;IPR018177;IPR022383	PF00056.20;PF02866.15	NA	GO:0003674;GO:0003824;GO:0004457;GO:0004459;GO:0005575;GO:0005737;GO:0005975;GO:0006082;GO:0008150;GO:0008152;GO:0009987;GO:0016491;GO:0016614;GO:0016616;GO:0019752;GO:0043436;GO:0044237;GO:0044238;GO:0044281;GO:0044424;GO:0044464;GO:0044699;GO:0044710;GO:0044763;GO:0055114;GO:0071704	0	0.08	0	6.4	8.69	26.63	0	2	0	177	228	554	-8.18224	0.00411762	root	Ct_CtTrNR00422	MergedOrthoGroup000360
CtTrNR00423_a1_i1	YES	NA	NA	IPR003245;IPR008972	PF02298.14	ENOG410YW92	GO:0003674;GO:0005575;GO:0005886;GO:0005911;GO:0009055;GO:0009506;GO:0016020;GO:0030054;GO:0031224;GO:0031225;GO:0031226;GO:0044425;GO:0044459;GO:0044464;GO:0046658	13.18	7.62	5.87	49.39	10.09	8.74	193	115	89	836	162	111	-1.21141	0.0830281	NA	At_AT1G64640;Cf_7749d;Cs_Cucsa322490;Ct_CtTrNR00423;Dg_DgTrNR10000;Fv_mrna01910;Gm_Glyma10G173100;Gm_Glyma13G002000;Gm_Glyma20G067400;Gm_Glyma20G217100;Lj_Lj0g3v0337369;Md_MDP0000232326;Md_MDP0000258055;Md_MDP0000725188;Md_MDP0000941473;Me_Manes01G051900;Me_Manes02G003900;Mt_Medtr1g077790;Pp_Prupe5G128300;Pt_Potri001G085100;Pv_Phvul001G081400;Pv_Phvul004G089700	MergedOrthoGroup000361
CtTrNR00424_a1_i1	YES	K07418	1.14.14.1	IPR001128;IPR002401;IPR017972	PF00067.19	NA	GO:0003006;GO:0003674;GO:0003824;GO:0004497;GO:0005488;GO:0005506;GO:0005575;GO:0005789;GO:0007568;GO:0008150;GO:0008152;GO:0009835;GO:0016020;GO:0016021;GO:0016491;GO:0016705;GO:0020037;GO:0021700;GO:0022414;GO:0031090;GO:0031224;GO:0032502;GO:0043167;GO:0043169;GO:0044422;GO:0044424;GO:0044425;GO:0044432;GO:0044444;GO:0044446;GO:0044464;GO:0044699;GO:0044702;GO:0044710;GO:0044767;GO:0046872;GO:…	158.89	252.93	172.05	0.25	0.32	0.18	4993	8219	5589	9	11	5	9.66635	0.00252856	nodule	Ct_CtTrNR00424;Pp_Prupe5G164200	MergedOrthoGroup000362
CtTrNR00425_a1_i1	YES	K12847	5.2.1.8	IPR001394;IPR001607;IPR013083;IPR028889;IPR033809	PF00443.26;PF02148.16	ENOG410XS41	GO:0003674;GO:0003824;GO:0005488;GO:0005575;GO:0005681;GO:0006139;GO:0006396;GO:0006397;GO:0006464;GO:0006725;GO:0006807;GO:0007049;GO:0008150;GO:0008152;GO:0008270;GO:0008380;GO:0009987;GO:0016070;GO:0016071;GO:0016579;GO:0016787;GO:0019538;GO:0030529;GO:0032991;GO:0034641;GO:0036211;GO:0036459;GO:0043167;GO:0043169;GO:0043170;GO:0043412;GO:0044237;GO:0044238;GO:0044260;GO:0044267;GO:0044422;GO:…	29.44	42.48	32.62	26.82	35.45	36.9	1771	2646	2027	1844	2312	1912	0.247686	0.239734	NA	At_AT4G22285;At_AT4G22350;At_AT4G22410;Cs_Cucsa181440;Ct_CtTrNR00425;Dg_DgTrNR09790;Fv_mrna16546;Fv_mrna19768;Gm_Glyma10G073300;Gm_Glyma13G154200;Lj_Lj2g3v1734680;Lj_Lj6g3v1984610;Md_MDP0000154455;Md_MDP0000201754;Md_MDP0000215942;Md_MDP0000321657;Md_MDP0000749824;Me_Manes01G126900;Me_Manes02G083800;Mt_Medtr4g077320;Mt_Medtr4g077490;Pp_Prupe4G010400;Pt_Potri006G010100;Pt_Potri016G014000;Pv_Phvul0…	MergedOrthoGroup000363Sub001
CtTrNR00426_a1_i1	YES	NA	NA	IPR011701;IPR020846	PF00083.21;PF07690.13	NA	GO:0003376;GO:0003674;GO:0005215;GO:0005319;GO:0005575;GO:0005765;GO:0005774;GO:0006810;GO:0007165;GO:0007166;GO:0007186;GO:0008150;GO:0009987;GO:0016020;GO:0016021;GO:0022857;GO:0022892;GO:0031090;GO:0031224;GO:0031982;GO:0040011;GO:0043226;GO:0044422;GO:0044424;GO:0044425;GO:0044437;GO:0044444;GO:0044446;GO:0044464;GO:0044699;GO:0044763;GO:0044765;GO:0046624;GO:0050789;GO:0050794;GO:0051179;GO:…	8.63	7.46	5.21	17.85	9.9	11.93	428	383	267	1013	533	510	-0.7217	0.0690508	NA	Cf_13527d;Cf_6112d;Cs_Cucsa104440;Ct_CtTrNR00426;Dg_DgTrNR08583;Fv_mrna16336;Fv_mrna16337;Gm_Glyma08G136700;Gm_Glyma08G136800;Lj_Lj0g3v0191909;Lj_Lj4g3v2822300;Md_MDP0000150743;Mt_Medtr8g090270;Mt_Medtr8g090275;Mt_Medtr8g090285;Pp_Prupe6G183300;Pv_Phvul002G255100	MergedOrthoGroup000364
CtTrNR00427_a1_i1	YES	K03146	5.3.99.10	IPR002922;IPR022357;IPR023753;IPR027495	PF00890.21;PF01266.21;PF01946.14;PF07992.11;PF13450.3	COG1635	GO:0003674;GO:0003824;GO:0005488;GO:0005575;GO:0006725;GO:0006766;GO:0006767;GO:0006772;GO:0006790;GO:0006807;GO:0006950;GO:0008150;GO:0008152;GO:0009058;GO:0009110;GO:0009228;GO:0009507;GO:0009536;GO:0009987;GO:0016491;GO:0018130;GO:0019438;GO:0034641;GO:0042364;GO:0042723;GO:0042724;GO:0043167;GO:0043169;GO:0043226;GO:0043227;GO:0043229;GO:0043231;GO:0044237;GO:0044249;GO:0044271;GO:0044272;GO:…	2.47	0.79	0.68	21.69	25.08	18.1	91	30	26	917	1006	576	-3.98262	0.00470735	root	Cs_Cucsa059760;Ct_CtTrNR00427;Gm_Glyma03G057200;Gm_Glyma10G251500;Gm_Glyma20G142000;Lj_Lj5g3v2060670;Mt_Medtr1g105480;Pt_Potri004G020500;Pt_Potri011G025200;Pt_Potri015G102600;Pv_Phvul007G052900	MergedOrthoGroup000021
CtTrNR00428_a1_i1	YES	NA	NA	NA	NA	NA	NA	38.8	33.07	37.76	35.2	45.82	43.86	800	710	798	850	1047.94	792	-0.0433228	0.865911	NA	Ct_CtTrNR00428	MergedOrthoGroup000021
CtTrNR00428_a1_i2	NO	NA	NA	NA	NA	NA	NA	38.8	33.07	37.76	35.2	45.82	43.86	800	710	798	850	1047.94	792	-0.0433228	0.865911	NA	Ct_CtTrNR00428	MergedOrthoGroup000021
CtTrNR00429_a1_i1	YES	K07152	NA	IPR003782;IPR012336	PF02630.11	COG1999	GO:0005575;GO:0005743;GO:0008150;GO:0016020;GO:0016021;GO:0019866;GO:0031090;GO:0031224;GO:0031966;GO:0042592;GO:0044422;GO:0044424;GO:0044425;GO:0044429;GO:0044444;GO:0044446;GO:0044464;GO:0048878;GO:0050801;GO:0055065;GO:0055070;GO:0055076;GO:0055080;GO:0065007;GO:0065008;GO:0098771	9.75	10.88	8.46	16.84	15.03	10.86	312	360	280	618	523	300	-0.394645	0.21887	NA	At_AT4G39740;Cf_15140d;Cs_Cucsa104480;Ct_CtTrNR00429;Dg_DgTrNR08062;Fv_mrna16340;Gm_Glyma05G179500;Gm_Glyma08G137200;Lj_Lj4g3v2821270;Md_MDP0000268526;Md_MDP0000300853;Me_Manes12G136200;Me_Manes13G091800;Mt_Medtr8g090295;Pp_Prupe6G182800;Pt_Potri005G076700;Pt_Potri007G091300	MergedOrthoGroup000365
CtTrNR00430_a1_i1	YES	K09842	1.2.3.14	IPR000674	PF01315.19	COG4630;COG4631	GO:0000166;GO:0003674;GO:0003824;GO:0004031;GO:0004854;GO:0005488;GO:0005506;GO:0005515;GO:0005575;GO:0005829;GO:0006066;GO:0006082;GO:0006139;GO:0006144;GO:0006145;GO:0006629;GO:0006714;GO:0006720;GO:0006721;GO:0006725;GO:0006807;GO:0008150;GO:0008152;GO:0008299;GO:0008610;GO:0009055;GO:0009056;GO:0009058;GO:0009112;GO:0009115;GO:0009687;GO:0009688;GO:0009850;GO:0009851;GO:0009987;GO:0010293;GO:…	59.71	60.68	82.02	64.66	48.11	74.99	149	153	214	194	136	166	0.21715	0.62271	NA	At_AT3G43600;At_AT5G20960;Cs_Cucsa152810;Cs_Cucsa152820;Ct_CtTrNR00071;Ct_CtTrNR00430;Ct_CtTrNR00611;Ct_CtTrNR00612;Ct_CtTrNR00841;Ct_CtTrNR15059;Ct_CtTrNR15060;Dg_DgTrNR04736;Fv_mrna07687;Gm_Glyma02G272200;Gm_Glyma02G272400;Gm_Glyma14G045100;Lj_Lj2g3v2925300;Me_Manes04G051100;Me_Manes11G105300;Mt_Medtr5g087390;Mt_Medtr5g087410;Pp_Prupe6G150900;Pt_Potri004G191300;Pt_Potri009G153600;Pt_Potri009G15…	MergedOrthoGroup000029
CtTrNR00431_a1_i1	YES	NA	NA	IPR005123;IPR026992;IPR027443	PF03171.17;PF14226.3	COG3491	GO:0003674;GO:0003824;GO:0005488;GO:0008150;GO:0008152;GO:0016491;GO:0043167;GO:0043169;GO:0044699;GO:0044710;GO:0046872;GO:0051213;GO:0055114	4.15	3.18	2.01	28.59	2.1	2.8	120	95	60	949	66	70	-1.63216	0.13557	NA	Ct_CtTrNR00431;Fv_mrna01062;Gm_Glyma04G070500;Gm_Glyma04G070600;Gm_Glyma06G072400;Lj_Lj1g3v1929110;Lj_Lj4g3v0484780;Md_MDP0000167710;Md_MDP0000170987;Me_Manes16G067600;Mt_Medtr1g011600;Mt_Medtr3g108520;Mt_Medtr4g021360;Mt_Medtr4g021380;Mt_Medtr6g035160;Pp_Prupe1G468100;Pt_Potri006G248000;Pt_Potri018G033400;Pv_Phvul001G054800;Pv_Phvul009G096800;Pv_Phvul009G096900	MergedOrthoGroup000366
CtTrNR00432_a1_i1	YES	K03011	2.7.7.6	IPR001514;IPR009025;IPR011262;IPR011263	PF01000.23;PF01193.21	COG0202	GO:0000418;GO:0000419;GO:0000428;GO:0003674;GO:0003676;GO:0003677;GO:0003824;GO:0003899;GO:0005488;GO:0005515;GO:0005575;GO:0005634;GO:0005665;GO:0005730;GO:0005737;GO:0006139;GO:0006351;GO:0006366;GO:0006725;GO:0006807;GO:0008150;GO:0008152;GO:0009058;GO:0009059;GO:0009987;GO:0016070;GO:0016740;GO:0016772;GO:0016779;GO:0018130;GO:0019438;GO:0030880;GO:0032774;GO:0032991;GO:0034062;GO:0034641;GO:…	40.54	71.77	46.67	42.89	37.09	33.3	1492	2732	1775	1808	1483	1057	0.628497	0.0993621	NA	Ct_CtTrNR00432	MergedOrthoGroup000367
CtTrNR00433_a1_i1	YES	K07252	3.6.1.43	IPR000326	PF01569.18	ENOG41128XY	GO:0003674;GO:0003824;GO:0005575;GO:0006629;GO:0006638;GO:0006639;GO:0006651;GO:0006793;GO:0006796;GO:0008150;GO:0008152;GO:0008195;GO:0008610;GO:0009058;GO:0009507;GO:0009528;GO:0009536;GO:0009706;GO:0009987;GO:0016020;GO:0016021;GO:0016311;GO:0016787;GO:0016788;GO:0016791;GO:0019866;GO:0031090;GO:0031224;GO:0031969;GO:0042170;GO:0042578;GO:0043226;GO:0043227;GO:0043229;GO:0043231;GO:0044237;GO:…	15.93	13.28	12.88	14.38	16.4	16.96	331	285	277	344	372	305	-0.0109422	0.975117	NA	At_AT3G50920;At_AT5G66450;Cs_Cucsa127600;Ct_CtTrNR00433;Fv_mrna14975;Me_Manes02G096600;Pp_Prupe7G158200;Pt_Potri005G120400;Pt_Potri007G021600	MergedOrthoGroup000368
CtTrNR00434_a1_i1	YES	K20301	NA	IPR006722;IPR011012	NA	NA	GO:0005575;GO:0005622;GO:0005737;GO:0005801;GO:0006810;GO:0006888;GO:0008150;GO:0016192;GO:0016482;GO:0043226;GO:0043227;GO:0043229;GO:0043231;GO:0044424;GO:0044464;GO:0044699;GO:0044765;GO:0046907;GO:0048193;GO:0051179;GO:0051234;GO:0051649;GO:1902578;GO:1902582	75.31	114.64	109.1	53.37	77.85	59.64	1941	3054	2908	1580	2186	1328	0.807813	0.0145662	NA	Cs_Cucsa370440;Ct_CtTrNR00434;Fv_mrna23719;Md_MDP0000269671;Md_MDP0000312617;Pp_Prupe8G167200	MergedOrthoGroup000369
CtTrNR00435_a1_i1	YES	NA	NA	IPR016140;IPR027923	NA	NA	GO:0005575;GO:0016021;GO:0031224;GO:0044425	0.23	0.15	0	287	9.82	11.9	3	2	0	4374	142	136	-8.31729	0.00417425	root	Ct_CtTrNR00435;Fv_mrna31760;Pp_Prupe5G072800	MergedOrthoGroup000370
CtTrNR00436_a1_i1	YES	K13109	NA	IPR012492;IPR012916	PF07807.8;PF07808.10	ENOG410YR3Z	GO:0005575;GO:0005634;GO:0006139;GO:0006396;GO:0006725;GO:0006807;GO:0008150;GO:0008152;GO:0008380;GO:0009987;GO:0016070;GO:0034641;GO:0043170;GO:0043226;GO:0043227;GO:0043229;GO:0043231;GO:0044237;GO:0044238;GO:0044260;GO:0044424;GO:0044464;GO:0046483;GO:0071704;GO:0090304;GO:1901360	36.38	42.71	43.21	32.9	42.73	41.06	1735	2108	2129	1795	2211	1687	0.243725	0.194073	NA	At_AT2G26460;Cf_10204d;Cf_20107d;Cs_Cucsa242260;Ct_CtTrNR00436;Dg_DgTrNR07485;Fv_mrna12949;Gm_Glyma09G074100;Gm_Glyma15G183100;Md_MDP0000190623;Md_MDP0000300836;Md_MDP0000303375;Md_MDP0000637174;Me_Manes16G090200;Mt_Medtr2g044200;Pp_Prupe7G191600;Pt_Potri018G064100;Pv_Phvul009G223400	MergedOrthoGroup000371
CtTrNR00437_a1_i1	YES	K13127	NA	IPR000571;IPR001841;IPR013083;IPR017907	PF00097.22;PF00642.21;PF13445.3;PF13920.3;PF14608.3	COG5152	GO:0003674;GO:0003676;GO:0003677;GO:0005488;GO:0008270;GO:0043167;GO:0043169;GO:0046872;GO:0046914;GO:0097159;GO:1901363	20.14	20.63	21.88	19.12	23.07	22	791	838	888	860	984	745	0.136391	0.510295	NA	Cs_Cucsa060530;Ct_CtTrNR00437;Dg_DgTrNR12558;Fv_mrna13813;Md_MDP0000195842;Md_MDP0000729320;Md_MDP0000943928;Pp_Prupe6G288300	MergedOrthoGroup000021
CtTrNR00438_a1_i1	YES	K02728	3.4.25.1	IPR001353;IPR023332;IPR029055	PF00227.23	COG0638	GO:0000502;GO:0003674;GO:0003824;GO:0004175;GO:0004298;GO:0005575;GO:0005634;GO:0005773;GO:0005829;GO:0005839;GO:0005840;GO:0006508;GO:0006511;GO:0008150;GO:0008152;GO:0008233;GO:0009056;GO:0009057;GO:0009987;GO:0010035;GO:0010038;GO:0016787;GO:0019538;GO:0019773;GO:0019941;GO:0022626;GO:0030529;GO:0032991;GO:0042221;GO:0043170;GO:0043226;GO:0043227;GO:0043228;GO:0043229;GO:0043231;GO:0043232;GO:…	74.61	86.55	58.94	93.64	83.97	86.34	770	919	631	1124	956	776	-0.115864	0.637284	NA	Ct_CtTrNR00438	MergedOrthoGroup000372
CtTrNR00439_a1_i1	YES	NA	NA	IPR027417	NA	ENOG410XUX5	GO:0000166;GO:0001882;GO:0001883;GO:0003674;GO:0005488;GO:0005524;GO:0017076;GO:0030554;GO:0032549;GO:0032550;GO:0032553;GO:0032555;GO:0032559;GO:0035639;GO:0036094;GO:0043167;GO:0043168;GO:0097159;GO:0097367;GO:1901265;GO:1901363	11.11	11.2	8.47	22.04	16.38	20.96	152	158	120	349	246	249	-0.78277	0.115123	NA	Cs_Cucsa277330;Ct_CtTrNR00439;Ct_CtTrNR15096;Fv_mrna00883;Fv_mrna00889;Fv_mrna12164;Fv_mrna24562;Gm_Glyma05G135000;Gm_Glyma07G232300;Gm_Glyma08G090200;Gm_Glyma20G041600;Lj_Lj0g3v0111659;Lj_Lj0g3v0114339;Lj_Lj0g3v0309769;Lj_Lj4g3v0188690;Md_MDP0000926254;Me_Manes10G063700;Mt_Medtr0189s0030;Mt_Medtr3g436400;Mt_Medtr4g074550;Mt_Medtr5g080800;Pp_Prupe1G087400;Pp_Prupe1G134300;Pp_Prupe1G215900;Pp_Prup…	MergedOrthoGroup000373
CtTrNR00440_a1_i1	YES	NA	NA	IPR009288;IPR013024	PF06094.9	ENOG410XV5J	GO:0003674;GO:0003824;GO:0005575;GO:0005829;GO:0008150;GO:0009605;GO:0009607;GO:0009617;GO:0016740;GO:0016746;GO:0043207;GO:0044424;GO:0044444;GO:0044464;GO:0050896;GO:0051704;GO:0051707	171.67	226.49	273.16	136.24	185.33	227.06	2062	2802	3401.05	1898	2449	2371	0.449944	0.0437818	NA	At_AT2G24390;At_AT3G28930;At_AT3G28940;At_AT3G28950;At_AT4G31310;At_AT5G39720;At_AT5G39730;Cf_21338d;Cs_Cucsa311210;Ct_CtTrNR00440;Fv_mrna08750;Gm_Glyma04G077500;Gm_Glyma06G078600;Lj_Lj1g3v2001870;Md_MDP0000359597;Md_MDP0000862901;Me_Manes03G001200;Mt_Medtr3g109200;Pp_Prupe1G456100;Pt_Potri006G278900;Pt_Potri018G003000;Pv_Phvul009G103500	MergedOrthoGroup000374
CtTrNR00441_a1_i1	YES	NA	NA	IPR001810;IPR006553;IPR032675	PF00646.30	NA	GO:0003674;GO:0005488;GO:0005515	20.37	41.72	28.36	25.86	24.66	23.93	1314	2786	1889	1906	1724	1329	0.405113	0.251784	NA	Ct_CtTrNR00441;Fv_mrna00915;Fv_mrna15755;Fv_mrna18899;Fv_mrna27097;Fv_mrna27571;Md_MDP0000177664;Md_MDP0000234480;Md_MDP0000811885;Pp_Prupe3G117700	MergedOrthoGroup000375
CtTrNR00442_a1_i1	YES	K01824	5.3.3.5	IPR007905;IPR033118	PF05241.9	ENOG41101ES	GO:0000247;GO:0003674;GO:0003824;GO:0005575;GO:0005789;GO:0006066;GO:0006629;GO:0006694;GO:0006695;GO:0008150;GO:0008152;GO:0008202;GO:0008203;GO:0008610;GO:0009058;GO:0016020;GO:0016021;GO:0016125;GO:0016126;GO:0016853;GO:0016860;GO:0016863;GO:0030097;GO:0031090;GO:0031224;GO:0032502;GO:0043226;GO:0043227;GO:0043229;GO:0043231;GO:0044238;GO:0044281;GO:0044283;GO:0044422;GO:0044424;GO:0044425;GO:…	0	0.17	0	10.56	8.89	16.22	0	6	0	442	344	510	-8.14265	0.00616111	NA	Ct_CtTrNR00442	MergedOrthoGroup000376
CtTrNR00442_a1_i2	NO	K01824	5.3.3.5	IPR007905;IPR033118	PF05241.9	ENOG41101ES	GO:0000247;GO:0003674;GO:0003824;GO:0005575;GO:0005789;GO:0006066;GO:0006629;GO:0006694;GO:0006695;GO:0008150;GO:0008152;GO:0008202;GO:0008203;GO:0008610;GO:0009058;GO:0016020;GO:0016021;GO:0016125;GO:0016126;GO:0016853;GO:0016860;GO:0016863;GO:0030097;GO:0031090;GO:0031224;GO:0032502;GO:0043226;GO:0043227;GO:0043229;GO:0043231;GO:0044238;GO:0044281;GO:0044283;GO:0044422;GO:0044424;GO:0044425;GO:…	0	0.17	0	10.56	8.89	16.22	0	6	0	442	344	510	-8.14265	0.00616111	NA	Ct_CtTrNR00442	MergedOrthoGroup000376
CtTrNR00443_a1_i1	YES	K10638	NA	IPR001841;IPR001965;IPR003105;IPR011011;IPR013083;IPR015947;IPR017907;IPR019786;IPR019787;IPR027370	PF00097.22;PF02182.14;PF13445.3;PF13920.3;PF13923.3	COG3440	GO:0000166;GO:0000785;GO:0000790;GO:0000792;GO:0003674;GO:0003676;GO:0003677;GO:0003682;GO:0003690;GO:0003824;GO:0004842;GO:0005488;GO:0005515;GO:0005575;GO:0005634;GO:0005720;GO:0006139;GO:0006259;GO:0006304;GO:0006305;GO:0006306;GO:0006325;GO:0006333;GO:0006338;GO:0006355;GO:0006464;GO:0006725;GO:0006807;GO:0008150;GO:0008152;GO:0008270;GO:0008327;GO:0009889;GO:0009987;GO:0010216;GO:0010369;GO:…	4.38	8.71	5.35	23.95	5.33	5.24	292	601	368	1824	385	301	-0.690641	0.46396	NA	Cf_18929d;Cs_Cucsa264040;Cs_Cucsa277190;Ct_CtTrNR00443;Dg_DgTrNR14009;Fv_mrna06398;Fv_mrna13502;Gm_Glyma12G001300;Lj_Lj0g3v0220209;Lj_Lj4g3v1909910;Md_MDP0000187520;Md_MDP0000255505;Pp_Prupe5G140900;Pv_Phvul011G001400	MergedOrthoGroup000377
CtTrNR00444_a1_i1	YES	NA	NA	IPR007541	NA	NA	GO:0003674;GO:0003824;GO:0005488;GO:0008233;GO:0008237;GO:0016787;GO:0043167;GO:0043169;GO:0046872;GO:0070011	1851.39	190.63	1947.41	47.41	223.59	213.37	28427	3019	30966	841	3762	2841	2.90158	0.0869189	NA	Ct_CtTrNR00444;Fv_mrna26247;Fv_mrna26256;Me_Manes07G071700;Me_ManesS013800;Me_ManesS020200;Pp_Prupe3G126200;Pp_Prupe6G105700;Pp_Prupe8G136400;Pp_Prupe8G136500;Pt_Potri009G094500	MergedOrthoGroup000021
CtTrNR00445_a1_i1	YES	K03027	2.7.7.6	IPR001514;IPR009025;IPR011262;IPR011263;IPR033901	PF01000.23;PF01193.21	COG0202	GO:0000428;GO:0003674;GO:0003676;GO:0003677;GO:0003824;GO:0003899;GO:0005488;GO:0005515;GO:0005575;GO:0005666;GO:0005736;GO:0006139;GO:0006351;GO:0006360;GO:0006383;GO:0006725;GO:0006807;GO:0008150;GO:0008152;GO:0009058;GO:0009059;GO:0009987;GO:0016070;GO:0016740;GO:0016772;GO:0016779;GO:0018130;GO:0019438;GO:0030880;GO:0032774;GO:0032991;GO:0034062;GO:0034641;GO:0034645;GO:0034654;GO:0043170;GO:…	11.09	15.23	13.16	18.46	18.98	18.56	335	476	411	640	624	484	-0.337376	0.238799	NA	At_AT1G60620;At_AT1G60850;Cf_1499d;Cs_Cucsa042080;Ct_CtTrNR00445;Dg_DgTrNR06434;Fv_mrna20537;Gm_Glyma08G331900;Gm_Glyma18G075300;Gm_Glyma18G130000;Lj_Lj6g3v0727740;Md_MDP0000133211;Md_MDP0000146054;Md_MDP0000164941;Md_MDP0000175148;Md_MDP0000229889;Md_MDP0000268085;Md_MDP0000299245;Md_MDP0000752882;Md_MDP0000948924;Me_Manes15G058300;Me_Manes15G069500;Mt_Medtr3g060690;Pp_Prupe6G025800;Pt_Potri001G…	MergedOrthoGroup000378Sub001
CtTrNR00446_a1_i1	YES	NA	NA	IPR000167;IPR030513	NA	NA	GO:0001101;GO:0006950;GO:0008150;GO:0009415;GO:0009628;GO:0010035;GO:0042221;GO:0050896;GO:1901700	33.84	0.73	16.08	24.9	22.63	34.28	182	4	90	158	136	162	-0.788007	0.513977	NA	At_AT3G50980;At_AT5G66400;Cs_Cucsa106380;Ct_CtTrNR00446;Fv_mrna14938;Fv_mrna14940;Md_MDP0000296288;Md_MDP0000780878;Me_Manes02G098200;Pp_Prupe7G161200	MergedOrthoGroup000379
CtTrNR00447_a1_i1	YES	K08235	NA	IPR000757;IPR008263;IPR010713;IPR013320;IPR016455	PF00722.18;PF06955.9	COG2273	GO:0001101;GO:0003674;GO:0003824;GO:0004553;GO:0005575;GO:0005576;GO:0005618;GO:0005975;GO:0005976;GO:0006073;GO:0006950;GO:0008150;GO:0008152;GO:0009414;GO:0009415;GO:0009628;GO:0009987;GO:0010035;GO:0010383;GO:0010410;GO:0010411;GO:0016043;GO:0016740;GO:0016757;GO:0016758;GO:0016762;GO:0016787;GO:0016798;GO:0030312;GO:0042221;GO:0042546;GO:0043170;GO:0044036;GO:0044042;GO:0044085;GO:0044237;GO:…	10.72	8.46	1.87	5.82	31.29	12.59	271	221	49	169	862	275	-1.11591	0.234115	NA	At_AT4G37800;At_AT5G65730;Cf_2979d;Cf_5431d;Cs_Cucsa002240;Cs_Cucsa002250;Ct_CtTrNR00447;Fv_mrna05591;Gm_Glyma01G196800;Gm_Glyma05G109600;Gm_Glyma11G044800;Gm_Glyma17G157400;Lj_Lj4g3v0685360;Md_MDP0000193953;Md_MDP0000273537;Md_MDP0000364484;Md_MDP0000560645;Me_Manes13G107100;Me_ManesS061400;Mt_Medtr4g097640;Mt_Medtr4g097670;Mt_Medtr4g097700;Pp_Prupe6G213600;Pt_Potri007G008500;Pv_Phvul002G008400;…	MergedOrthoGroup000380
CtTrNR00448_a1_i1	YES	NA	NA	NA	NA	ENOG410YAUG	GO:0000902;GO:0000904;GO:0002376;GO:0005575;GO:0005634;GO:0006950;GO:0006952;GO:0006955;GO:0007165;GO:0007568;GO:0008150;GO:0009314;GO:0009416;GO:0009605;GO:0009607;GO:0009627;GO:0009628;GO:0009648;GO:0009653;GO:0009756;GO:0009814;GO:0009987;GO:0010090;GO:0010150;GO:0010182;GO:0010260;GO:0016020;GO:0016021;GO:0016043;GO:0031224;GO:0032502;GO:0032989;GO:0043207;GO:0043226;GO:0043227;GO:0043229;GO:…	17.55	19.04	21.27	18.07	16.36	19.1	1896	2122	2370	2234	1924	1780	0.277552	0.176551	NA	At_AT5G64930;Cf_7327d;Cs_Cucsa104870;Cs_Cucsa104880;Ct_CtTrNR00448;Dg_DgTrNR12000;Fv_mrna16152;Fv_mrna31455;Gm_Glyma06G145800;Lj_Lj0g3v0083759;Md_MDP0000159165;Me_Manes12G141400;Me_Manes13G077600;Mt_Medtr3g094760;Mt_Medtr7g109250;Pp_Prupe6G175000;Pt_Potri005G083600;Pt_Potri007G082100;Pv_Phvul009G140300	MergedOrthoGroup000021
CtTrNR00448_a1_i2	NO	NA	NA	NA	NA	ENOG410YAUG	GO:0000902;GO:0000904;GO:0002376;GO:0005575;GO:0005634;GO:0006950;GO:0006952;GO:0006955;GO:0007165;GO:0007568;GO:0008150;GO:0009314;GO:0009416;GO:0009605;GO:0009607;GO:0009627;GO:0009628;GO:0009648;GO:0009653;GO:0009756;GO:0009814;GO:0009987;GO:0010090;GO:0010150;GO:0010182;GO:0010260;GO:0016020;GO:0016021;GO:0016043;GO:0031224;GO:0032502;GO:0032989;GO:0043207;GO:0043226;GO:0043227;GO:0043229;GO:…	17.55	19.04	21.27	18.07	16.36	19.1	1896	2122	2370	2234	1924	1780	0.277552	0.176551	NA	At_AT5G64930;Cf_7327d;Cs_Cucsa104870;Cs_Cucsa104880;Ct_CtTrNR00448;Dg_DgTrNR12000;Fv_mrna16152;Fv_mrna31455;Gm_Glyma06G145800;Lj_Lj0g3v0083759;Md_MDP0000159165;Me_Manes12G141400;Me_Manes13G077600;Mt_Medtr3g094760;Mt_Medtr7g109250;Pp_Prupe6G175000;Pt_Potri005G083600;Pt_Potri007G082100;Pv_Phvul009G140300	MergedOrthoGroup000021
CtTrNR00449_a1_i1	YES	NA	NA	IPR021099	PF11955.5	ENOG410YAEM	GO:0008150;GO:0008285;GO:0009653;GO:0009886;GO:0010015;GO:0010101;GO:0010102;GO:0032502;GO:0042127;GO:0044699;GO:0044767;GO:0048519;GO:0048523;GO:0050789;GO:0050794;GO:0065007	6.63	8.01	7.42	12.92	20.13	14.67	778	972	898	1734	2560	1480	-0.927457	0.010115	NA	At_AT5G62990;Cs_Cucsa094680;Ct_CtTrNR00449;Dg_DgTrNR08913;Fv_mrna22261;Gm_Glyma12G198700;Gm_Glyma13G303500;Lj_Lj0g3v0356719;Md_MDP0000326360;Md_MDP0000783362;Me_Manes02G208600;Mt_Medtr3g083350;Pp_Prupe1G176800;Pt_Potri002G233900;Pv_Phvul005G020100	MergedOrthoGroup000381
CtTrNR00449_a1_i2	NO	NA	NA	IPR021099	PF11955.5	ENOG410YAEM	GO:0008150;GO:0008285;GO:0009653;GO:0009886;GO:0010015;GO:0010101;GO:0010102;GO:0032502;GO:0042127;GO:0044699;GO:0044767;GO:0048519;GO:0048523;GO:0050789;GO:0050794;GO:0065007	6.63	8.01	7.42	12.92	20.13	14.67	778	972	898	1734	2560	1480	-0.927457	0.010115	NA	At_AT5G62990;Cs_Cucsa094680;Ct_CtTrNR00449;Dg_DgTrNR08913;Fv_mrna22261;Gm_Glyma12G198700;Gm_Glyma13G303500;Lj_Lj0g3v0356719;Md_MDP0000326360;Md_MDP0000783362;Me_Manes02G208600;Mt_Medtr3g083350;Pp_Prupe1G176800;Pt_Potri002G233900;Pv_Phvul005G020100	MergedOrthoGroup000381
CtTrNR00450_a1_i1	YES	NA	NA	IPR032675	NA	NA	GO:0000166;GO:0001708;GO:0001882;GO:0001883;GO:0003006;GO:0003674;GO:0003824;GO:0004672;GO:0004674;GO:0004871;GO:0004872;GO:0004888;GO:0005488;GO:0005524;GO:0005575;GO:0005886;GO:0007049;GO:0008150;GO:0009556;GO:0009987;GO:0010234;GO:0016020;GO:0016021;GO:0016301;GO:0016740;GO:0016772;GO:0016773;GO:0017076;GO:0019199;GO:0022414;GO:0030554;GO:0031224;GO:0032502;GO:0032549;GO:0032550;GO:0032553;GO:…	6.23	10.31	11.39	23.15	25.1	21	12	20	23	54	55	36	-1.21362	0.164141	NA	Ct_CtTrNR00450;Ct_CtTrNR14951;Gm_Glyma16G182700;Gm_Glyma16G184700;Gm_Glyma16G185800;Gm_Glyma16G186100;Gm_Glyma16G186400;Gm_Glyma16G186600;Gm_Glyma16G187300;Gm_Glyma16G190500;Gm_Glyma16G190900;Gm_Glyma16G192300;Gm_GlymaU007900;Me_Manes04G158300;Me_Manes06G076200;Me_Manes11G005900;Mt_Medtr6g051800;Pt_Potri003G196800;Pv_Phvul004G114700;Pv_Phvul004G115300;Pv_Phvul004G115500;Pv_Phvul004G115600;Pv_Phvu…	MergedOrthoGroup000021
CtTrNR00451_a1_i1	YES	NA	NA	NA	NA	NA	NA	18.76	20.49	23.87	21.76	27.32	22.88	503	568	662	670	798	530	-0.0285341	0.916302	NA	At_AT3G49890;Cs_Cucsa366980;Ct_CtTrNR00451;Dg_DgTrNR09231;Fv_mrna05755;Gm_Glyma05G105500;Gm_Glyma17G160900;Lj_Lj4g3v0758040;Me_Manes12G113900;Mt_Medtr4g097030;Pp_Prupe6G221000;Pt_Potri001G172500;Pv_Phvul003G235100	MergedOrthoGroup000382
CtTrNR00452_a1_i1	YES	NA	NA	IPR001251;IPR011074	PF00650.17	NA	GO:0003006;GO:0003674;GO:0005215;GO:0005319;GO:0005548;GO:0005575;GO:0005628;GO:0005634;GO:0006810;GO:0006811;GO:0006820;GO:0006869;GO:0008104;GO:0008150;GO:0008525;GO:0008526;GO:0009987;GO:0010570;GO:0015031;GO:0015711;GO:0015748;GO:0015914;GO:0016020;GO:0016192;GO:0022402;GO:0022413;GO:0022414;GO:0022892;GO:0030154;GO:0030427;GO:0030435;GO:0030437;GO:0031322;GO:0032153;GO:0032502;GO:0033036;GO:…	30.56	30.41	36.15	65.02	66.24	63.86	874	899	1069	2134	2062	1577	-0.842957	0.0126546	NA	At_AT1G14820;Cs_Cucsa392790;Cs_Cucsa392800;Ct_CtTrNR00452;Dg_DgTrNR13474;Gm_Glyma02G086000;Lj_Lj0g3v0315829;Md_MDP0000179808;Md_MDP0000274084;Md_MDP0000527046;Mt_Medtr1g032580;Pp_Prupe1G334300;Pt_Potri008G135600;Pt_Potri010G105100;Pt_Potri010G105400;Pv_Phvul003G016900	MergedOrthoGroup000383
CtTrNR00453_a1_i1	YES	NA	NA	NA	NA	COG4886	GO:0000166;GO:0001882;GO:0001883;GO:0003674;GO:0005488;GO:0005524;GO:0006950;GO:0006952;GO:0008150;GO:0017076;GO:0030554;GO:0032549;GO:0032550;GO:0032553;GO:0032555;GO:0032559;GO:0035639;GO:0036094;GO:0043167;GO:0043168;GO:0043531;GO:0050896;GO:0097159;GO:0097367;GO:1901265;GO:1901363	7.8	12.45	10.77	15.11	10.7	20.01	18	29	26	42	28	41	-0.431421	0.592491	NA	Ct_CtTrNR00420;Ct_CtTrNR00453;Ct_CtTrNR00942;Ct_CtTrNR00943;Ct_CtTrNR01419;Ct_CtTrNR14633;Ct_CtTrNR15011;Ct_CtTrNR15087;Ct_CtTrNR15117;Md_MDP0000128581;Md_MDP0000369237;Pp_Prupe6G129800;Pp_Prupe6G130000	MergedOrthoGroup000021
CtTrNR00454_a1_i1	YES	K12309	3.2.1.23	IPR007087;IPR013087;IPR015880;IPR022755	PF12171.5;PF12874.4	NA	GO:0003674;GO:0003676;GO:0003677;GO:0005488;GO:0006139;GO:0006351;GO:0006355;GO:0006725;GO:0006807;GO:0008150;GO:0008152;GO:0009058;GO:0009059;GO:0009889;GO:0009987;GO:0010468;GO:0010556;GO:0016070;GO:0018130;GO:0019219;GO:0019222;GO:0019438;GO:0031323;GO:0031326;GO:0032774;GO:0034641;GO:0034645;GO:0034654;GO:0043167;GO:0043169;GO:0043170;GO:0044237;GO:0044238;GO:0044249;GO:0044260;GO:0044271;GO:…	90.13	68.84	92.24	46.66	69.97	67.52	1851	1460	1960	1103	1569	1199.68	0.619604	0.0808086	NA	Ct_CtTrNR00454;Dg_DgTrNR05897;Fv_mrna23037;Gm_Glyma07G009100;Gm_Glyma08G192300;Gm_Glyma13G349500;Gm_Glyma15G024500;Lj_Lj3g3v0323160;Lj_Lj3g3v2691880;Me_Manes04G140300;Me_Manes11G025600;Mt_Medtr2g099990;Mt_Medtr8g017210;Pp_Prupe3G048600;Pt_Potri003G036900;Pt_Potri003G040100;Pv_Phvul005G158600;Pv_Phvul010G138200	MergedOrthoGroup000349
CtTrNR00455_a1_i1	YES	K02993	3.6.4.13	IPR000554	PF01251.15	NA	GO:0003674;GO:0003735;GO:0005198;GO:0005575;GO:0005622;GO:0005840;GO:0006412;GO:0008150;GO:0008152;GO:0009058;GO:0009059;GO:0009987;GO:0019538;GO:0030529;GO:0032991;GO:0034645;GO:0043170;GO:0043226;GO:0043228;GO:0043229;GO:0043232;GO:0044237;GO:0044238;GO:0044249;GO:0044260;GO:0044267;GO:0044424;GO:0044444;GO:0044464;GO:0071704;GO:1901576	183.82	244.15	198.97	430.19	361.16	282.84	6538	8980	7336	17670	14096	8738	-0.600823	0.0789785	NA	At_AT1G48830;Cf_1849d;Cs_Cucsa111130;Cs_Cucsa121510;Ct_CtTrNR00455;Dg_DgTrNR11200;Fv_mrna25148;Fv_mrna29599;Gm_Glyma05G238000;Gm_Glyma07G092900;Gm_Glyma08G045100;Gm_Glyma09G183300;Lj_Lj0g3v0310509;Lj_Lj2g3v0723230;Lj_Lj3g3v0423750;Lj_Lj4g3v3099350;Md_MDP0000233180;Md_MDP0000469508;Me_Manes08G065300;Me_Manes12G045700;Me_Manes12G045800;Me_Manes17G014900;Mt_Medtr6g021670;Mt_Medtr6g085000;Pp_Prupe1G0…	MergedOrthoGroup000384
CtTrNR00455_a1_i2	NO	K02993	3.6.4.13	IPR000554	PF01251.15	NA	GO:0003674;GO:0003735;GO:0005198;GO:0005575;GO:0005622;GO:0005840;GO:0006412;GO:0008150;GO:0008152;GO:0009058;GO:0009059;GO:0009987;GO:0019538;GO:0030529;GO:0032991;GO:0034645;GO:0043170;GO:0043226;GO:0043228;GO:0043229;GO:0043232;GO:0044237;GO:0044238;GO:0044249;GO:0044260;GO:0044267;GO:0044424;GO:0044444;GO:0044464;GO:0071704;GO:1901576	183.82	244.15	198.97	430.19	361.16	282.84	6538	8980	7336	17670	14096	8738	-0.600823	0.0789785	NA	At_AT1G48830;Cf_1849d;Cs_Cucsa111130;Cs_Cucsa121510;Ct_CtTrNR00455;Dg_DgTrNR11200;Fv_mrna25148;Fv_mrna29599;Gm_Glyma05G238000;Gm_Glyma07G092900;Gm_Glyma08G045100;Gm_Glyma09G183300;Lj_Lj0g3v0310509;Lj_Lj2g3v0723230;Lj_Lj3g3v0423750;Lj_Lj4g3v3099350;Md_MDP0000233180;Md_MDP0000469508;Me_Manes08G065300;Me_Manes12G045700;Me_Manes12G045800;Me_Manes17G014900;Mt_Medtr6g021670;Mt_Medtr6g085000;Pp_Prupe1G0…	MergedOrthoGroup000384
CtTrNR00456_a1_i1	YES	NA	NA	IPR013761	NA	NA	NA	54.08	368.11	149.4	46.74	31.08	36.26	1256	8833	3589	1248	787	728	2.21439	0.0500484	NA	Ct_CtTrNR00456;Dg_DgTrNR12542;Fv_mrna15965;Md_MDP0000248714;Md_MDP0000768445;Md_MDP0000839354;Md_MDP0000862492;Pp_Prupe3G093400	MergedOrthoGroup000385Sub001
CtTrNR00457_a1_i1	NO	K02893	3.6.4.13	IPR001014;IPR005633;IPR012677;IPR012678;IPR013025	NA	NA	GO:0000027;GO:0000166;GO:0002181;GO:0003674;GO:0003676;GO:0003723;GO:0003735;GO:0005198;GO:0005488;GO:0005575;GO:0005737;GO:0005840;GO:0006412;GO:0008150;GO:0008152;GO:0009058;GO:0009059;GO:0009987;GO:0015934;GO:0016043;GO:0019538;GO:0019843;GO:0022607;GO:0022618;GO:0022625;GO:0030529;GO:0032991;GO:0034622;GO:0034645;GO:0036094;GO:0043170;GO:0043226;GO:0043228;GO:0043229;GO:0043232;GO:0043933;GO:…	0	0.57	0.08	57.42	45.41	109.09	0	8	4	2048	1912	3242	-9.37386	0.002787	root	At_AT2G39460;At_AT3G55280;Ct_CtTrNR00457;Ct_CtTrNR01960;Dg_DgTrNR09378;Fv_mrna13978;Fv_mrna26696;Md_MDP0000193637;Md_MDP0000266956;Md_MDP0000359135;Md_MDP0000822841;Me_Manes04G030100;Me_Manes07G111000;Me_Manes11G134900;Pp_Prupe6G085500;Pt_Potri001G235000;Pt_Potri006G213300;Pt_Potri008G050200;Pt_Potri009G027000;Pt_Potri010G210300;Pt_Potri016G079800	MergedOrthoGroup000021
CtTrNR00457_a1_i2	YES	K02893	3.6.4.13	IPR001014;IPR005633;IPR012677;IPR012678;IPR013025	NA	NA	GO:0000027;GO:0000166;GO:0002181;GO:0003674;GO:0003676;GO:0003723;GO:0003735;GO:0005198;GO:0005488;GO:0005575;GO:0005737;GO:0005840;GO:0006412;GO:0008150;GO:0008152;GO:0009058;GO:0009059;GO:0009987;GO:0015934;GO:0016043;GO:0019538;GO:0019843;GO:0022607;GO:0022618;GO:0022625;GO:0030529;GO:0032991;GO:0034622;GO:0034645;GO:0036094;GO:0043170;GO:0043226;GO:0043228;GO:0043229;GO:0043232;GO:0043933;GO:…	0	0.57	0.08	57.42	45.41	109.09	0	8	4	2048	1912	3242	-9.37386	0.002787	root	At_AT2G39460;At_AT3G55280;Ct_CtTrNR00457;Ct_CtTrNR01960;Dg_DgTrNR09378;Fv_mrna13978;Fv_mrna26696;Md_MDP0000193637;Md_MDP0000266956;Md_MDP0000359135;Md_MDP0000822841;Me_Manes04G030100;Me_Manes07G111000;Me_Manes11G134900;Pp_Prupe6G085500;Pt_Potri001G235000;Pt_Potri006G213300;Pt_Potri008G050200;Pt_Potri009G027000;Pt_Potri010G210300;Pt_Potri016G079800	MergedOrthoGroup000021
CtTrNR00458_a1_i1	YES	K01057	3.1.1.31	IPR005900;IPR006148	PF01182.17	NA	GO:0003674;GO:0003824;GO:0005575;GO:0005634;GO:0005737;GO:0005829;GO:0005975;GO:0006139;GO:0006725;GO:0006732;GO:0006733;GO:0006739;GO:0006753;GO:0006793;GO:0006796;GO:0006807;GO:0008150;GO:0008152;GO:0009051;GO:0009117;GO:0009987;GO:0016787;GO:0016788;GO:0017057;GO:0019362;GO:0019637;GO:0034641;GO:0043226;GO:0043227;GO:0043229;GO:0043231;GO:0044237;GO:0044238;GO:0044281;GO:0044424;GO:0044444;GO:…	0	0.04	0	10.05	8.98	30.95	0	1	0	315	267	730	-8.92272	0.00290376	root	Ct_CtTrNR00458	MergedOrthoGroup000386
CtTrNR00459_a1_i1	YES	NA	NA	NA	NA	NA	NA	72.58	92.21	98.92	65.96	85.08	99.04	840	1099	1187	886	1084	997	0.236214	0.239781	NA	At_AT5G55040;Cs_Cucsa007300;Ct_CtTrNR00459;Dg_DgTrNR14582;Fv_mrna00389;Fv_mrna03324;Gm_Glyma13G066200;Gm_Glyma14G022600;Gm_Glyma18G095400;Lj_Lj0g3v0253079;Md_MDP0000156012;Md_MDP0000580605;Me_Manes03G131100;Me_Manes03G131200;Me_ManesS101600;Mt_Medtr3g052530;Mt_Medtr5g093070;Pp_Prupe4G215800;Pv_Phvul006G045600;Pv_Phvul008G268700	MergedOrthoGroup000387
CtTrNR00460_a1_i1	YES	NA	NA	IPR005333;IPR017887	PF03634.10	ENOG410YHVM	GO:0001071;GO:0003674;GO:0003676;GO:0003677;GO:0003700;GO:0005488;GO:0005575;GO:0005634;GO:0006139;GO:0006351;GO:0006355;GO:0006725;GO:0006807;GO:0008150;GO:0008152;GO:0009058;GO:0009059;GO:0009889;GO:0009987;GO:0010468;GO:0010556;GO:0016070;GO:0018130;GO:0019219;GO:0019222;GO:0019438;GO:0031323;GO:0031326;GO:0032774;GO:0034641;GO:0034645;GO:0034654;GO:0043170;GO:0043226;GO:0043227;GO:0043229;GO:…	38.73	39.57	39.28	37.87	30.88	47.55	2494	2638	2612	2786	2155	2636	0.210564	0.36293	NA	At_AT5G08330;At_AT5G23280;Cs_Cucsa166230;Ct_CtTrNR00460;Dg_DgTrNR04013;Dg_DgTrNR05618;Fv_mrna12294;Md_MDP0000137468;Md_MDP0000304637;Me_Manes11G108500;Pp_Prupe1G070500;Pt_Potri005G090300	MergedOrthoGroup000388
CtTrNR00461_a1_i1	YES	NA	NA	IPR001461;IPR021109;IPR032799;IPR032861;IPR033121	PF00026.20;PF14541.3;PF14543.3	NA	GO:0003674;GO:0003824;GO:0004175;GO:0004190;GO:0005575;GO:0005576;GO:0008233;GO:0016787;GO:0070001;GO:0070011	7.77	28.66	11.05	9.53	0.71	0.95	294	1122	432	413	29	31	2.4042	0.171553	NA	At_AT3G25700;Cs_Cucsa166240;Ct_CtTrNR00461;Dg_DgTrNR13740;Fv_mrna03880;Gm_Glyma02G100800;Lj_Lj2g3v1172480;Me_Manes06G072700;Pp_Prupe1G304800;Pt_Potri008G115900;Pt_Potri010G130100;Pv_Phvul003G026700	MergedOrthoGroup000389
CtTrNR00462_a1_i1	YES	K02955	3.6.4.13	IPR001971;IPR018102	NA	NA	GO:0003674;GO:0003735;GO:0005198;GO:0005575;GO:0005840;GO:0006412;GO:0008150;GO:0008152;GO:0009058;GO:0009059;GO:0009987;GO:0019538;GO:0030529;GO:0032991;GO:0034645;GO:0043170;GO:0043226;GO:0043228;GO:0043229;GO:0043232;GO:0044237;GO:0044238;GO:0044249;GO:0044260;GO:0044267;GO:0044424;GO:0044444;GO:0044464;GO:0071704;GO:1901576	247.16	324.5	275.68	589.21	529.56	389.55	3307	4475	3822	9127	7781	4526	-0.658988	0.0578216	NA	Cf_20d;Ct_CtTrNR00462;Ct_CtTrNR02664;Fv_mrna30590;Gm_Glyma03G241100;Gm_Glyma03G241300;Gm_Glyma13G217200;Gm_Glyma15G095300;Gm_Glyma19G238600;Gm_Glyma19G238800;Lj_Lj4g3v0258600;Lj_Lj6g3v1932830;Lj_Lj6g3v1934000;Me_Manes04G002200;Me_Manes15G121200;Me_Manes17G069700;Mt_Medtr2g019670;Mt_Medtr4g096790;Pv_Phvul006G095400;Pv_Phvul006G163500;Pv_Phvul006G163600	MergedOrthoGroup000021
CtTrNR00463_a1_i1	YES	NA	NA	IPR011990;IPR013026;IPR019734	PF13181.3;PF13432.3	COG0706	GO:0003674;GO:0005488;GO:0005515;GO:0005575;GO:0005739;GO:0005743;GO:0008150;GO:0016020;GO:0016021;GO:0019866;GO:0031090;GO:0031224;GO:0031966;GO:0043226;GO:0043227;GO:0043229;GO:0043231;GO:0044422;GO:0044424;GO:0044425;GO:0044429;GO:0044444;GO:0044446;GO:0044464;GO:0045184;GO:0051179;GO:0051205;GO:0051234;GO:0090150	9.63	9.34	11.03	10.58	11.54	10.41	483	485	572	607	628	450	0.0482195	0.856079	NA	Ct_CtTrNR00463	MergedOrthoGroup000390
CtTrNR00464_a1_i1	YES	NA	NA	IPR001920;IPR015942	PF01177.19	COG1794	GO:0003674;GO:0003824;GO:0006082;GO:0006520;GO:0006807;GO:0008150;GO:0008152;GO:0009987;GO:0016853;GO:0016854;GO:0016855;GO:0019752;GO:0036361;GO:0043436;GO:0044237;GO:0044238;GO:0044281;GO:0044699;GO:0044710;GO:0044763;GO:0047661;GO:0047689;GO:0071704;GO:1901564	12.42	11.12	18.71	7.9	8.18	13.26	512	474	797	373	366	471	0.702223	0.0369428	NA	Ct_CtTrNR00464;Dg_DgTrNR10546;Fv_mrna31000;Gm_Glyma05G008200;Gm_Glyma17G116500;Md_MDP0000187794;Md_MDP0000530844;Md_MDP0000901982;Me_Manes14G130600;Mt_Medtr4g114000;Pp_Prupe7G239700;Pv_Phvul003G162800	MergedOrthoGroup000391
CtTrNR00465_a1_i1	YES	K02692	1.10.3.9	IPR003685	PF02531.13	NA	GO:0005575;GO:0008150;GO:0008152;GO:0009521;GO:0009522;GO:0009535;GO:0009538;GO:0009987;GO:0015979;GO:0016020;GO:0032991;GO:0034357;GO:0042651;GO:0043234;GO:0044237;GO:0044422;GO:0044424;GO:0044425;GO:0044434;GO:0044435;GO:0044436;GO:0044444;GO:0044446;GO:0044464;GO:0055035	31.03	18.81	30.23	11.7	35.15	29.02	822	515	828	356	1014	664	0.27549	0.645651	NA	At_AT1G03130;At_AT4G02770;Cf_2043d;Cs_Cucsa254240;Ct_CtTrNR00465;Dg_DgTrNR06147;Fv_mrna05821;Gm_Glyma10G249000;Gm_Glyma20G144700;Md_MDP0000143543;Md_MDP0000233283;Me_Manes02G143000;Me_Manes15G027800;Mt_Medtr1g104630;Mt_Medtr5g006130;Pp_Prupe1G011500;Pt_Potri008G151600;Pt_Potri010G089400;Pv_Phvul007G055900	MergedOrthoGroup000392
CtTrNR00466_a1_i1	YES	K01114	3.1.4.3	IPR007312;IPR017850	PF04185.11	COG3511	GO:0003674;GO:0003824;GO:0005575;GO:0005576;GO:0016787;GO:0016788	31.12	16.25	38.69	9.74	10.58	18.33	1565	846	2010	560	577	794	1.32517	0.0115678	NA	At_AT2G26870;Cf_5865d;Cs_Cucsa355600;Ct_CtTrNR00466;Dg_DgTrNR12338;Fv_mrna15351;Gm_Glyma20G040600;Lj_Lj0g3v0241399;Lj_Lj6g3v0964670;Md_MDP0000262669;Md_MDP0000490696;Me_Manes02G139300;Mt_Medtr3g040680;Pp_Prupe4G266000;Pt_Potri001G275500;Pt_Potri009G069900;Pv_Phvul006G014100	MergedOrthoGroup000393
CtTrNR00467_a1_i1	YES	K09422	NA	IPR001005;IPR009057;IPR017930	PF00249.28;PF13921.3	NA	GO:0003674;GO:0003676;GO:0003677;GO:0005488;GO:0005575;GO:0005634;GO:0006139;GO:0006351;GO:0006355;GO:0006725;GO:0006807;GO:0008150;GO:0008152;GO:0009058;GO:0009059;GO:0009889;GO:0009987;GO:0010468;GO:0010556;GO:0016070;GO:0018130;GO:0019219;GO:0019222;GO:0019438;GO:0031323;GO:0031326;GO:0032774;GO:0034641;GO:0034645;GO:0034654;GO:0043170;GO:0043226;GO:0043227;GO:0043229;GO:0043231;GO:0044237;GO:…	27.15	19.85	22.63	46.12	46.91	50.87	667	504	575	1302	1256	1080	-0.884808	0.016135	NA	Ct_CtTrNR00467	MergedOrthoGroup000394Sub001
CtTrNR00468_a1_i1	YES	NA	NA	IPR021775	NA	NA	NA	17.29	13.13	9.67	5.36	6.45	8.69	155	121	90	56	64	68	1.12491	0.131368	NA	Ct_CtTrNR00468	MergedOrthoGroup000395
CtTrNR00469_a1_i1	YES	K08998	NA	IPR002696	PF01809.15	COG0759	NA	18.87	29.13	25.86	6.04	11.56	8.28	364	574	518	136	246	138	1.65161	0.00849938	NA	At_AT3G09310;Cs_Cucsa066260;Ct_CtTrNR00469;Dg_DgTrNR07750;Fv_mrna18434;Gm_Glyma03G066000;Lj_Lj0g3v0164469;Md_MDP0000386842;Me_Manes08G088800;Mt_Medtr4g021820;Pp_Prupe6G257100;Pt_Potri016G099700;Pv_Phvul010G011100	MergedOrthoGroup000396
CtTrNR00469_a1_i2	NO	K08998	NA	IPR002696	PF01809.15	COG0759	NA	18.87	29.13	25.86	6.04	11.56	8.28	364	574	518	136	246	138	1.65161	0.00849938	NA	At_AT3G09310;Cs_Cucsa066260;Ct_CtTrNR00469;Dg_DgTrNR07750;Fv_mrna18434;Gm_Glyma03G066000;Lj_Lj0g3v0164469;Md_MDP0000386842;Me_Manes08G088800;Mt_Medtr4g021820;Pp_Prupe6G257100;Pt_Potri016G099700;Pv_Phvul010G011100	MergedOrthoGroup000396
CtTrNR00470_a1_i1	YES	K00161	1.2.4.1	IPR001017;IPR017597;IPR029061	PF00676.17;PF02775.18	COG1071	GO:0003674;GO:0003824;GO:0004738;GO:0004739;GO:0005488;GO:0005575;GO:0005975;GO:0006082;GO:0006084;GO:0006085;GO:0006086;GO:0006090;GO:0006091;GO:0006096;GO:0006637;GO:0006732;GO:0006790;GO:0006793;GO:0008150;GO:0008152;GO:0009056;GO:0009058;GO:0009108;GO:0009507;GO:0009526;GO:0009532;GO:0009536;GO:0009570;GO:0009941;GO:0009987;GO:0016052;GO:0016491;GO:0016624;GO:0016903;GO:0019752;GO:0019842;GO:…	74.55	95.63	79.97	255.72	582.24	238.81	3651	4847	4046	14326	30938	10077	-1.79253	0.00500491	NA	At_AT1G01090;Cs_Cucsa349760;Ct_CtTrNR00470;Dg_DgTrNR00281;Dg_DgTrNR00282;Gm_Glyma03G261000;Gm_Glyma19G260000;Me_Manes01G239900;Me_Manes05G016500;Pt_Potri002G179500;Pv_Phvul009G257800	MergedOrthoGroup000397
CtTrNR00471_a1_i1	YES	K00844	2.7.1.1	IPR001312;IPR022672;IPR022673	PF00349.18;PF03727.13	NA	GO:0000166;GO:0001678;GO:0001882;GO:0001883;GO:0003674;GO:0003824;GO:0004340;GO:0004396;GO:0005488;GO:0005524;GO:0005536;GO:0005575;GO:0005829;GO:0005975;GO:0005996;GO:0006082;GO:0006090;GO:0006091;GO:0006096;GO:0006793;GO:0006796;GO:0008150;GO:0008152;GO:0008865;GO:0009056;GO:0009987;GO:0016052;GO:0016301;GO:0016740;GO:0016772;GO:0016773;GO:0017076;GO:0019158;GO:0019200;GO:0019318;GO:0019637;GO:…	0	0.05	0.02	14.01	6.96	24.99	0	6	3	1968	936	2655	-9.25339	0.00340167	root	Ct_CtTrNR00471	MergedOrthoGroup000398
CtTrNR00471_a1_i2	NO	K00844	2.7.1.1	IPR001312;IPR022672;IPR022673	PF00349.18;PF03727.13	NA	GO:0000166;GO:0001678;GO:0001882;GO:0001883;GO:0003674;GO:0003824;GO:0004340;GO:0004396;GO:0005488;GO:0005524;GO:0005536;GO:0005575;GO:0005829;GO:0005975;GO:0005996;GO:0006082;GO:0006090;GO:0006091;GO:0006096;GO:0006793;GO:0006796;GO:0008150;GO:0008152;GO:0008865;GO:0009056;GO:0009987;GO:0016052;GO:0016301;GO:0016740;GO:0016772;GO:0016773;GO:0017076;GO:0019158;GO:0019200;GO:0019318;GO:0019637;GO:…	0	0.05	0.02	14.01	6.96	24.99	0	6	3	1968	936	2655	-9.25339	0.00340167	root	Ct_CtTrNR00471	MergedOrthoGroup000398
CtTrNR00471_a1_i3	NO	K00844	2.7.1.1	IPR001312;IPR022672;IPR022673	PF00349.18;PF03727.13	NA	GO:0000166;GO:0001678;GO:0001882;GO:0001883;GO:0003674;GO:0003824;GO:0004340;GO:0004396;GO:0005488;GO:0005524;GO:0005536;GO:0005575;GO:0005829;GO:0005975;GO:0005996;GO:0006082;GO:0006090;GO:0006091;GO:0006096;GO:0006793;GO:0006796;GO:0008150;GO:0008152;GO:0008865;GO:0009056;GO:0009987;GO:0016052;GO:0016301;GO:0016740;GO:0016772;GO:0016773;GO:0017076;GO:0019158;GO:0019200;GO:0019318;GO:0019637;GO:…	0	0.05	0.02	14.01	6.96	24.99	0	6	3	1968	936	2655	-9.25339	0.00340167	root	Ct_CtTrNR00471	MergedOrthoGroup000398
CtTrNR00472_a1_i1	YES	K20824	NA	IPR001163;IPR010920	NA	NA	GO:0000375;GO:0000377;GO:0000398;GO:0003674;GO:0003676;GO:0003723;GO:0005488;GO:0005575;GO:0005681;GO:0005682;GO:0005684;GO:0005685;GO:0005686;GO:0005687;GO:0005737;GO:0005829;GO:0006139;GO:0006396;GO:0006397;GO:0006725;GO:0006807;GO:0008150;GO:0008152;GO:0008380;GO:0009987;GO:0016070;GO:0016071;GO:0030529;GO:0030532;GO:0032991;GO:0034641;GO:0043170;GO:0044237;GO:0044238;GO:0044260;GO:0044422;GO:…	17.13	15.94	17.34	9.11	9.93	15.18	247	237	259	152	157	190	0.736448	0.123689	NA	At_AT4G18372;Cs_Cucsa111840;Ct_CtTrNR00472;Dg_DgTrNR14426;Fv_mrna30363;Gm_Glyma13G219500;Lj_Lj1g3v3977170;Lj_Lj6g3v1946380;Md_MDP0000229518;Md_MDP0000295151;Md_MDP0000309118;Me_Manes17G072200;Mt_Medtr2g019100;Pp_Prupe4G083100;Pt_Potri015G138100;Pv_Phvul006G166200	MergedOrthoGroup000021Sub009
CtTrNR00473_a1_i1	YES	K00799	2.5.1.18	IPR004045;IPR004046;IPR010987;IPR012336	PF00043.22;PF02798.17;PF13409.3;PF13410.3;PF13417.3	NA	GO:0003674;GO:0003824;GO:0004364;GO:0005488;GO:0005515;GO:0007165;GO:0008150;GO:0009734;GO:0009755;GO:0016740;GO:0016765;GO:0050789;GO:0050794;GO:0065007	16.47	14.58	21.23	16.22	30.64	42.08	421	385	561	476	853	929	-0.575778	0.145307	NA	Ct_CtTrNR00473	MergedOrthoGroup000041
CtTrNR00474_a1_i1	YES	K09286	NA	IPR001471;IPR016177	NA	NA	GO:0000160;GO:0001071;GO:0001101;GO:0003674;GO:0003676;GO:0003677;GO:0003700;GO:0005488;GO:0005575;GO:0005634;GO:0006139;GO:0006351;GO:0006355;GO:0006725;GO:0006807;GO:0006950;GO:0007165;GO:0008150;GO:0008152;GO:0009058;GO:0009059;GO:0009266;GO:0009409;GO:0009414;GO:0009415;GO:0009628;GO:0009755;GO:0009873;GO:0009889;GO:0009891;GO:0009893;GO:0009987;GO:0010035;GO:0010468;GO:0010556;GO:0010557;GO:…	36.32	35.32	32.08	36.59	76.46	71.96	473	474	433	552	1094	814	-0.659251	0.121576	NA	Ct_CtTrNR00474	MergedOrthoGroup000399
CtTrNR00475_a1_i1	YES	NA	NA	NA	NA	NA	NA	42.1	46.37	50.34	51.25	46.16	34.17	407	461	505	577	493	288	0.203778	0.550327	NA	At_AT5G18850;Cs_Cucsa363380;Ct_CtTrNR00475;Dg_DgTrNR05949;Fv_mrna06634;Gm_Glyma07G252900;Gm_Glyma17G021500;Lj_Lj4g3v2374980;Md_MDP0000706371;Me_Manes03G189200;Pp_Prupe1G145200;Pt_Potri008G197300;Pt_Potri010G026900;Pv_Phvul003G099200	MergedOrthoGroup000400
CtTrNR00476_a1_i1	YES	NA	NA	IPR001258;IPR011042	PF01436.18	NA	GO:0003674;GO:0005488;GO:0005515	91.46	133.73	140.68	61.7	46.06	63.13	3373	5102	5362	2607	1846	2008	1.25596	0.0126507	NA	At_AT1G23890;Ct_CtTrNR00476;Dg_DgTrNR04885;Fv_mrna00679;Gm_Glyma08G288900;Lj_Lj2g3v0894320;Md_MDP0000228483;Md_MDP0000256142;Me_Manes05G088100;Me_Manes05G088200;Mt_Medtr8g063700;Pp_Prupe1G256400;Pt_Potri004G087300;Pt_Potri017G129500;Pv_Phvul003G053200	MergedOrthoGroup000401
CtTrNR00477_a1_i1	YES	NA	NA	NA	NA	NA	NA	8.78	11.64	6.91	6.74	21.38	33.16	109	149	89	97	292	358	-0.929699	0.231213	NA	Ct_CtTrNR00477;Dg_DgTrNR09435	MergedOrthoGroup000402
CtTrNR00478_a1_i1	YES	NA	NA	IPR001471;IPR016177	PF00847.17	ENOG4111RRZ	GO:0000160;GO:0001071;GO:0003674;GO:0003676;GO:0003677;GO:0003700;GO:0005488;GO:0005575;GO:0005634;GO:0006139;GO:0006351;GO:0006355;GO:0006725;GO:0006807;GO:0007165;GO:0008150;GO:0008152;GO:0009058;GO:0009059;GO:0009755;GO:0009873;GO:0009889;GO:0009987;GO:0010468;GO:0010556;GO:0016070;GO:0018130;GO:0019219;GO:0019222;GO:0019438;GO:0031323;GO:0031326;GO:0032774;GO:0034641;GO:0034645;GO:0034654;GO:…	43.22	91.68	68.53	5.74	1.06	2.31	1127	2471	1848	172	30	52	4.72694	0.00826033	NA	Ct_CtTrNR00478;Fv_mrna15036;Gm_Glyma04G062900;Gm_Glyma06G064000;Gm_Glyma14G111600;Gm_Glyma15G197900;Gm_Glyma17G216100;Lj_Lj1g3v1841220;Md_MDP0000147688;Md_MDP0000226868;Md_MDP0000310638;Me_Manes03G011000;Me_Manes16G126900;Mt_Medtr3g106290;Pp_Prupe1G390800;Pt_Potri006G261200;Pt_Potri018G021900;Pv_Phvul001G046900;Pv_Phvul009G089300	MergedOrthoGroup000403Sub001
CtTrNR00479_a1_i1	YES	K03022	2.7.7.6	IPR005576;IPR012340;IPR013238	NA	NA	GO:0000428;GO:0000785;GO:0000790;GO:0001023;GO:0001056;GO:0003674;GO:0003676;GO:0003677;GO:0003824;GO:0003899;GO:0005488;GO:0005575;GO:0005634;GO:0005666;GO:0005829;GO:0006139;GO:0006351;GO:0006352;GO:0006384;GO:0006725;GO:0006807;GO:0008150;GO:0008152;GO:0009058;GO:0009059;GO:0009987;GO:0016070;GO:0016740;GO:0016772;GO:0016779;GO:0018130;GO:0019438;GO:0030880;GO:0032774;GO:0032991;GO:0034062;GO:…	19.72	24.61	22.77	17.78	18.06	18.38	583	752	696	603	581	469	0.472477	0.0933292	NA	At_AT1G06790;Cs_Cucsa204830;Ct_CtTrNR00479;Dg_DgTrNR07201;Fv_mrna21147;Gm_Glyma03G218500;Gm_Glyma19G215300;Lj_Lj4g3v1062200;Me_Manes01G201400;Mt_Medtr8g072680;Pp_Prupe2G103200;Pp_Prupe7G016800;Pt_Potri002G044500;Pv_Phvul010G020200	MergedOrthoGroup000404
CtTrNR00480_a1_i1	YES	NA	NA	IPR003480;IPR023213	PF02458.12	ENOG410YEZS	GO:0003674;GO:0003824;GO:0016740;GO:0016746;GO:0016747	23.76	77.75	33.8	7.97	4.73	3.91	1000	3386	1470	384	216	142	3.16611	0.0102729	NA	At_AT2G39980;Cf_9100d;Cs_Cucsa136480;Ct_CtTrNR00480;Dg_DgTrNR05827;Fv_mrna20922;Gm_Glyma02G254600;Gm_Glyma11G227600;Gm_Glyma14G061800;Gm_Glyma18G029900;Lj_Lj0g3v0085979;Lj_Lj2g3v2701310;Md_MDP0000303662;Md_MDP0000728228;Me_Manes07G126000;Me_Manes10G016900;Me_Manes13G121200;Mt_Medtr3g070170;Mt_Medtr5g081960;Pp_Prupe2G246800;Pt_Potri008G065000;Pt_Potri010G192400;Pv_Phvul001G240700;Pv_Phvul001G24080…	MergedOrthoGroup000405Sub001
CtTrNR00481_a1_i1	YES	K03695	2.7.11.1	IPR001270;IPR003593;IPR003959;IPR004176;IPR017730;IPR018368;IPR019489;IPR027417;IPR028299	PF00004.26;PF00158.23;PF02861.17;PF07724.11;PF07728.11;PF10431.6	COG0542	GO:0000166;GO:0001882;GO:0001883;GO:0003674;GO:0003824;GO:0005488;GO:0005515;GO:0005524;GO:0005575;GO:0005739;GO:0006355;GO:0006950;GO:0008134;GO:0008150;GO:0008152;GO:0009266;GO:0009408;GO:0009507;GO:0009526;GO:0009532;GO:0009536;GO:0009570;GO:0009628;GO:0009889;GO:0009941;GO:0010468;GO:0010556;GO:0016462;GO:0016485;GO:0016787;GO:0016817;GO:0016818;GO:0016887;GO:0017076;GO:0017111;GO:0019219;GO:…	25.18	48.22	23.87	9.71	8.26	13.42	2172	4307	2126	956	771	996	1.78751	0.0162779	NA	At_AT2G25140;Cf_16655d;Cf_5043d;Cf_6072d;Cs_Cucsa271620;Ct_CtTrNR00481;Dg_DgTrNR00790;Fv_mrna15022;Gm_Glyma04G062200;Gm_Glyma06G063200;Lj_Lj0g3v0165709;Lj_Lj1g3v1818790;Lj_Lj1g3v4838350;Md_MDP0000211280;Md_MDP0000303433;Md_MDP0000459824;Me_Manes03G010300;Mt_Medtr3g106160;Pp_Prupe1G392200;Pt_Potri006G262700;Pv_Phvul009G088500	MergedOrthoGroup000406Sub001
CtTrNR00482_a1_i1	YES	NA	NA	IPR003613;IPR011989;IPR013083;IPR016024	PF04564.12	ENOG410Y3P9	GO:0003674;GO:0003824;GO:0004842;GO:0006464;GO:0008150;GO:0008152;GO:0009719;GO:0009987;GO:0010033;GO:0010200;GO:0010243;GO:0016567;GO:0016740;GO:0016874;GO:0019538;GO:0019787;GO:0032446;GO:0036211;GO:0042221;GO:0043170;GO:0043412;GO:0044237;GO:0044238;GO:0044260;GO:0044267;GO:0050896;GO:0070647;GO:0071704;GO:1901698;GO:1901700	2.96	2.04	2.45	21.27	30.11	21.48	111	79	95	914	1227	695	-3.11565	0.00339518	root	At_AT1G66160;At_AT3G02840;At_AT5G37490;Cf_7044d;Cs_Cucsa375310;Ct_CtTrNR00482;Fv_mrna30356;Gm_Glyma02G242900;Gm_Glyma11G214500;Gm_Glyma14G212200;Gm_Glyma18G042100;Lj_Lj0g3v0023039;Lj_Lj0g3v0267019;Lj_Lj6g3v0408370;Md_MDP0000277046;Md_MDP0000586656;Me_Manes01G121300;Me_Manes02G079100;Mt_Medtr3g065080;Mt_Medtr5g077510;Pp_Prupe3G164200;Pt_Potri004G083900;Pt_Potri017G135000;Pv_Phvul001G228500;Pv_Phvu…	MergedOrthoGroup000407
CtTrNR00483_a1_i1	YES	NA	NA	IPR032308	PF16135.2	NA	NA	42.31	42.2	51.03	30.69	45.26	42.37	2106	2174	2624	1747	2444	1817	0.379568	0.126178	NA	At_AT5G59830;Cf_17645d;Cs_Cucsa379900;Ct_CtTrNR00483;Dg_DgTrNR04102;Fv_mrna13956;Gm_Glyma11G142400;Gm_Glyma12G065700;Lj_Lj0g3v0356469;Lj_Lj3g3v3166210;Md_MDP0000202417;Md_MDP0000266443;Me_Manes04G031200;Mt_Medtr4g063150;Pp_Prupe6G083800;Pt_Potri001G236000;Pt_Potri009G027800	MergedOrthoGroup000408
CtTrNR00484_a1_i1	YES	K19033	NA	IPR030826	NA	NA	GO:0005575;GO:0005739;GO:0005840;GO:0030529;GO:0032991;GO:0043226;GO:0043227;GO:0043228;GO:0043229;GO:0043231;GO:0043232;GO:0044424;GO:0044444;GO:0044464	54.99	60.78	61.44	64.37	56.09	42.5	1152	1310	1332	1588	1306	784	0.258471	0.360975	NA	At_AT2G21290;Cs_Cucsa377960;Ct_CtTrNR00484;Fv_mrna01661;Gm_Glyma04G007900;Gm_Glyma06G007700;Md_MDP0000189281;Md_MDP0000201464;Me_Manes04G083200;Me_Manes11G081700;Mt_Medtr3g117570;Pp_Prupe8G083700;Pt_Potri004G163100;Pt_Potri009G124700;Pv_Phvul009G002700	MergedOrthoGroup000409
CtTrNR00484_a1_i2	NO	K19033	NA	IPR030826	NA	NA	GO:0005575;GO:0005739;GO:0005840;GO:0030529;GO:0032991;GO:0043226;GO:0043227;GO:0043228;GO:0043229;GO:0043231;GO:0043232;GO:0044424;GO:0044444;GO:0044464	54.99	60.78	61.44	64.37	56.09	42.5	1152	1310	1332	1588	1306	784	0.258471	0.360975	NA	At_AT2G21290;Cs_Cucsa377960;Ct_CtTrNR00484;Fv_mrna01661;Gm_Glyma04G007900;Gm_Glyma06G007700;Md_MDP0000189281;Md_MDP0000201464;Me_Manes04G083200;Me_Manes11G081700;Mt_Medtr3g117570;Pp_Prupe8G083700;Pt_Potri004G163100;Pt_Potri009G124700;Pv_Phvul009G002700	MergedOrthoGroup000409
CtTrNR00485_a1_i1	YES	K14684	NA	IPR002067;IPR018108;IPR023395	PF00153.24	ENOG410ZRF1	GO:0005575;GO:0005743;GO:0006810;GO:0008150;GO:0009987;GO:0016020;GO:0016021;GO:0019866;GO:0031090;GO:0031224;GO:0031966;GO:0044422;GO:0044424;GO:0044425;GO:0044429;GO:0044444;GO:0044446;GO:0044464;GO:0044699;GO:0044763;GO:0044765;GO:0051179;GO:0051234;GO:0055085;GO:1902578	42.42	50.28	40.63	53.62	84.99	59.91	1724	2114	1706	2495	3751	2099	-0.383896	0.0959067	NA	Cf_19130d;Ct_CtTrNR00485;Dg_DgTrNR04527;Fv_mrna32045;Gm_Glyma01G224400;Gm_Glyma11G018500;Lj_Lj2g3v2088040;Md_MDP0000357753;Md_MDP0000652813;Me_Manes02G012500;Mt_Medtr5g009500;Pp_Prupe5G115400;Pt_Potri001G094100;Pt_Potri003G137500;Pv_Phvul002G163100	MergedOrthoGroup000410
CtTrNR00486_a1_i1	YES	K10956	NA	IPR002208;IPR023201;IPR026593;IPR030659	PF00344.17	COG0201	GO:0005575;GO:0006810;GO:0008104;GO:0008150;GO:0009507;GO:0009535;GO:0009536;GO:0009668;GO:0009987;GO:0010027;GO:0015031;GO:0016020;GO:0016021;GO:0016043;GO:0031224;GO:0033036;GO:0034357;GO:0042651;GO:0043226;GO:0043227;GO:0043229;GO:0043231;GO:0044422;GO:0044424;GO:0044425;GO:0044434;GO:0044435;GO:0044436;GO:0044444;GO:0044446;GO:0044464;GO:0044699;GO:0044763;GO:0044802;GO:0045184;GO:0051179;GO:…	9.61	18.02	13.72	7.8	9.26	9.79	1434	2763	2097	1332	1503	1263	0.754887	0.0300498	NA	Ct_CtTrNR00486	MergedOrthoGroup000411
CtTrNR00486_a1_i2	NO	K10956	NA	IPR002208;IPR023201;IPR026593;IPR030659	PF00344.17	COG0201	GO:0005575;GO:0006810;GO:0008104;GO:0008150;GO:0009507;GO:0009535;GO:0009536;GO:0009668;GO:0009987;GO:0010027;GO:0015031;GO:0016020;GO:0016021;GO:0016043;GO:0031224;GO:0033036;GO:0034357;GO:0042651;GO:0043226;GO:0043227;GO:0043229;GO:0043231;GO:0044422;GO:0044424;GO:0044425;GO:0044434;GO:0044435;GO:0044436;GO:0044444;GO:0044446;GO:0044464;GO:0044699;GO:0044763;GO:0044802;GO:0045184;GO:0051179;GO:…	9.61	18.02	13.72	7.8	9.26	9.79	1434	2763	2097	1332	1503	1263	0.754887	0.0300498	NA	Ct_CtTrNR00486	MergedOrthoGroup000411
CtTrNR00486_a1_i3	NO	K10956	NA	IPR002208;IPR023201;IPR026593;IPR030659	PF00344.17	COG0201	GO:0005575;GO:0006810;GO:0008104;GO:0008150;GO:0009507;GO:0009535;GO:0009536;GO:0009668;GO:0009987;GO:0010027;GO:0015031;GO:0016020;GO:0016021;GO:0016043;GO:0031224;GO:0033036;GO:0034357;GO:0042651;GO:0043226;GO:0043227;GO:0043229;GO:0043231;GO:0044422;GO:0044424;GO:0044425;GO:0044434;GO:0044435;GO:0044436;GO:0044444;GO:0044446;GO:0044464;GO:0044699;GO:0044763;GO:0044802;GO:0045184;GO:0051179;GO:…	9.61	18.02	13.72	7.8	9.26	9.79	1434	2763	2097	1332	1503	1263	0.754887	0.0300498	NA	Ct_CtTrNR00486	MergedOrthoGroup000411
CtTrNR00487_a1_i1	YES	NA	NA	IPR008480	PF05553.8	NA	NA	14.79	38.09	41.27	1.79	2.76	10.94	388	1033	1120	54	79	248	2.90256	0.00838397	NA	At_AT1G30190;At_AT2G34610;Cs_Cucsa054550;Ct_CtTrNR00487;Fv_mrna05672;Fv_mrna30360;Gm_Glyma08G097500;Gm_Glyma13G219300;Gm_Glyma15G092900;Lj_Lj6g3v1946360;Md_MDP0000183528;Md_MDP0000284073;Md_MDP0000805013;Me_Manes15G123200;Me_Manes17G071900;Mt_Medtr2g019160;Pp_Prupe4G082900;Pt_Potri004G065300;Pt_Potri011G083600;Pv_Phvul006G166000	MergedOrthoGroup000412
CtTrNR00488_a1_i1	YES	NA	NA	IPR000073;IPR029058	PF00561.17;PF12146.5;PF12697.4	COG0596	GO:0001763;GO:0003674;GO:0003824;GO:0006629;GO:0006714;GO:0006720;GO:0006721;GO:0008150;GO:0008152;GO:0008299;GO:0008610;GO:0009058;GO:0009653;GO:0009987;GO:0010033;GO:0010223;GO:0010346;GO:0014070;GO:0016106;GO:0016114;GO:0016787;GO:0018130;GO:0032501;GO:0032502;GO:0033993;GO:0042221;GO:0044237;GO:0044238;GO:0044249;GO:0044255;GO:0044699;GO:0044707;GO:0044710;GO:0044711;GO:0044763;GO:0044767;GO:…	1.81	2.31	1.23	55.75	85.38	36.7	50	66	35	1767	2567	875	-4.85846	0.00252856	root	At_AT3G24420;Cs_Cucsa235760;Ct_CtTrNR00488;Dg_DgTrNR09747;Fv_mrna02073;Gm_Glyma05G232500;Gm_Glyma07G089300;Gm_Glyma08G039900;Gm_Glyma09G187700;Gm_Glyma20G044100;Lj_Lj2g3v0765370;Md_MDP0000387787;Md_MDP0000476508;Me_Manes16G070900;Me_ManesS111300;Mt_Medtr3g045440;Mt_Medtr6g086560;Pp_Prupe7G227500;Pt_Potri006G155500;Pv_Phvul002G314800;Pv_Phvul004G160800	MergedOrthoGroup000413
CtTrNR00489_a1_i1	YES	K15400	2.3.1.188	IPR003480;IPR023213	PF02458.12	ENOG410XYY6	GO:0000271;GO:0003674;GO:0003824;GO:0005975;GO:0005976;GO:0006725;GO:0008150;GO:0008152;GO:0009058;GO:0009059;GO:0009698;GO:0009699;GO:0009987;GO:0010345;GO:0010383;GO:0010393;GO:0016051;GO:0016740;GO:0016746;GO:0016747;GO:0019438;GO:0019748;GO:0033692;GO:0034637;GO:0034645;GO:0043170;GO:0044036;GO:0044038;GO:0044237;GO:0044238;GO:0044249;GO:0044260;GO:0044262;GO:0044264;GO:0044550;GO:0044699;GO:…	0.4	1.3	0.32	13.4	17.03	19.51	17	57	14	651	785	714	-4.55989	0.0044821	root	At_AT4G31910;Cs_Cucsa271660;Ct_CtTrNR00489;Dg_DgTrNR11445;Fv_mrna15028;Gm_Glyma14G110500;Gm_Glyma17G217200;Md_MDP0000231147;Md_MDP0000242678;Md_MDP0000272583;Me_Manes16G127600;Pp_Prupe1G391500;Pt_Potri018G021200;Pv_Phvul001G046200	MergedOrthoGroup000414
CtTrNR00490_a1_i1	YES	K12877	NA	IPR004023	PF02792.11	ENOG4111FJ7	GO:0005575;GO:0005634;GO:0006139;GO:0006396;GO:0006725;GO:0006807;GO:0008150;GO:0008152;GO:0008380;GO:0009987;GO:0016070;GO:0032991;GO:0034641;GO:0035145;GO:0043170;GO:0043226;GO:0043227;GO:0043229;GO:0043231;GO:0043234;GO:0044237;GO:0044238;GO:0044260;GO:0044422;GO:0044424;GO:0044428;GO:0044446;GO:0044464;GO:0046483;GO:0071704;GO:0090304;GO:1901360	0	0.06	0.06	17.99	20.76	37.46	0	1	1	318	348	497	-8.33958	0.00254644	root	At_AT1G02140;Ct_CtTrNR00490	MergedOrthoGroup000415
CtTrNR00491_a1_i1	YES	K15631	NA	IPR015422;IPR015424	NA	COG0520;COG3217	GO:0000160;GO:0000165;GO:0000302;GO:0000303;GO:0000305;GO:0000956;GO:0001101;GO:0002682;GO:0003674;GO:0003824;GO:0005488;GO:0005575;GO:0005622;GO:0006066;GO:0006082;GO:0006139;GO:0006401;GO:0006402;GO:0006464;GO:0006605;GO:0006612;GO:0006629;GO:0006714;GO:0006720;GO:0006721;GO:0006725;GO:0006732;GO:0006777;GO:0006793;GO:0006796;GO:0006807;GO:0006810;GO:0006886;GO:0006950;GO:0006952;GO:0006970;GO:…	0	0.1	0	0.31	26.86	14.53	0	2	0	7	583.29	250	-7.00748	0.0103669	NA	Ct_CtTrNR00491	MergedOrthoGroup000416
CtTrNR00492_a1_i1	YES	NA	NA	IPR014729	NA	NA	NA	25.25	35.35	28.39	27.67	44.35	28.68	1426	2064	1660	1806	2750	1410	-0.00616477	0.976712	NA	At_AT5G66090;Cs_Cucsa322830;Ct_CtTrNR00492;Dg_DgTrNR14638;Fv_mrna14553;Gm_Glyma02G045300;Gm_Glyma16G123000;Lj_Lj1g3v0715520;Md_MDP0000290732;Md_MDP0000758919;Me_Manes02G109300;Mt_Medtr8g075110;Pp_Prupe7G173500;Pt_Potri005G109100;Pv_Phvul003G266300	MergedOrthoGroup000417Sub001
CtTrNR00492_a1_i2	NO	NA	NA	IPR014729	NA	NA	NA	25.25	35.35	28.39	27.67	44.35	28.68	1426	2064	1660	1806	2750	1410	-0.00616477	0.976712	NA	At_AT5G66090;Cs_Cucsa322830;Ct_CtTrNR00492;Dg_DgTrNR14638;Fv_mrna14553;Gm_Glyma02G045300;Gm_Glyma16G123000;Lj_Lj1g3v0715520;Md_MDP0000290732;Md_MDP0000758919;Me_Manes02G109300;Mt_Medtr8g075110;Pp_Prupe7G173500;Pt_Potri005G109100;Pv_Phvul003G266300	MergedOrthoGroup000417Sub001
CtTrNR00493_a1_i1	YES	NA	NA	IPR003656;IPR007087;IPR015880	NA	ENOG410ZJGQ	GO:0001071;GO:0003006;GO:0003674;GO:0003676;GO:0003677;GO:0003700;GO:0005488;GO:0005575;GO:0005634;GO:0006355;GO:0008150;GO:0009791;GO:0009889;GO:0009908;GO:0009909;GO:0009910;GO:0009987;GO:0010468;GO:0010556;GO:0019219;GO:0019222;GO:0022414;GO:0030154;GO:0031323;GO:0031326;GO:0032501;GO:0032502;GO:0043167;GO:0043169;GO:0043226;GO:0043227;GO:0043229;GO:0043231;GO:0044424;GO:0044464;GO:0044699;GO:…	22.16	21.84	20.47	37.78	39.88	46.06	2334	2270	2202	4644	4960	4528	-0.882546	0.00999525	NA	At_AT1G30970;Cf_17867d;Cs_Cucsa048660;Ct_CtTrNR00493;Dg_DgTrNR04175;Fv_mrna19969;Gm_Glyma05G241800;Gm_Glyma08G049300;Lj_Lj4g3v3113890;Md_MDP0000572675;Me_Manes03G075400;Mt_Medtr8g106220;Pp_Prupe4G117400;Pt_Potri001G160700;Pt_Potri003G074200;Pv_Phvul002G325100	MergedOrthoGroup000418Sub001
CtTrNR00493_a1_i2	NO	NA	NA	IPR003656;IPR007087;IPR015880	NA	ENOG410ZJGQ	GO:0001071;GO:0003006;GO:0003674;GO:0003676;GO:0003677;GO:0003700;GO:0005488;GO:0005575;GO:0005634;GO:0006355;GO:0008150;GO:0009791;GO:0009889;GO:0009908;GO:0009909;GO:0009910;GO:0009987;GO:0010468;GO:0010556;GO:0019219;GO:0019222;GO:0022414;GO:0030154;GO:0031323;GO:0031326;GO:0032501;GO:0032502;GO:0043167;GO:0043169;GO:0043226;GO:0043227;GO:0043229;GO:0043231;GO:0044424;GO:0044464;GO:0044699;GO:…	22.16	21.84	20.47	37.78	39.88	46.06	2334	2270	2202	4644	4960	4528	-0.882546	0.00999525	NA	At_AT1G30970;Cf_17867d;Cs_Cucsa048660;Ct_CtTrNR00493;Dg_DgTrNR04175;Fv_mrna19969;Gm_Glyma05G241800;Gm_Glyma08G049300;Lj_Lj4g3v3113890;Md_MDP0000572675;Me_Manes03G075400;Mt_Medtr8g106220;Pp_Prupe4G117400;Pt_Potri001G160700;Pt_Potri003G074200;Pv_Phvul002G325100	MergedOrthoGroup000418Sub001
CtTrNR00494_a1_i1	YES	K11251	3.5.1.98	IPR002119;IPR007125;IPR009072;IPR032454;IPR032458	PF00125.21;PF16211.2	COG5262	GO:0000785;GO:0000786;GO:0000790;GO:0003674;GO:0003676;GO:0003677;GO:0005488;GO:0005575;GO:0006342;GO:0006355;GO:0008150;GO:0009889;GO:0009890;GO:0009892;GO:0009987;GO:0010468;GO:0010556;GO:0010558;GO:0010605;GO:0010629;GO:0016458;GO:0019219;GO:0019222;GO:0031323;GO:0031324;GO:0031326;GO:0031327;GO:0032991;GO:0032993;GO:0040029;GO:0043234;GO:0044422;GO:0044424;GO:0044427;GO:0044428;GO:0044446;GO:…	40.17	46.53	35.51	43.27	44.11	37.44	706	844	646	877	848	570	0.127388	0.554107	NA	Ct_CtTrNR00494	MergedOrthoGroup000419
CtTrNR00495_a1_i1	YES	NA	NA	IPR008480	PF05553.8	NA	NA	21.09	31.97	16.85	77.86	6.81	7.13	176	274	146	759	63	52	-0.378312	0.753835	NA	At_AT1G15385;Ct_CtTrNR00495;Fv_mrna05881;Gm_Glyma07G031800;Gm_Glyma08G211000;Gm_Glyma13G364100;Gm_Glyma15G009600;Lj_Lj3g3v0075580;Lj_Lj3g3v2213510;Md_MDP0000451184;Me_Manes04G115800;Me_Manes11G054000;Mt_Medtr2g103440;Mt_Medtr4g011030;Pp_Prupe3G082000;Pt_Potri001G171700;Pt_Potri003G062300;Pv_Phvul005G176000;Pv_Phvul010G154300	MergedOrthoGroup000420
CtTrNR00496_a1_i1	YES	NA	NA	IPR001680;IPR015943;IPR017986;IPR019775	PF00400.29	NA	GO:0003674;GO:0005488;GO:0005515	39.54	55.86	44.94	43.49	44.21	46.98	2564	3751	3010	3223	3107	2623	0.219075	0.318894	NA	Cf_14897d;Cf_19862d;Cs_Cucsa111440;Cs_Cucsa278230;Ct_CtTrNR00496;Dg_DgTrNR10572;Fv_mrna09408;Gm_Glyma05G243900;Gm_Glyma08G051900;Lj_Lj2g3v0690150;Lj_Lj4g3v3114540;Md_MDP0000258933;Md_MDP0000287428;Md_MDP0000307666;Mt_Medtr8g106820;Pp_Prupe5G230600;Pv_Phvul002G327600	MergedOrthoGroup000421
CtTrNR00497_a1_i1	YES	K17408	NA	IPR019368	PF10236.6	ENOG410XSDC	GO:0000314;GO:0003674;GO:0003676;GO:0003723;GO:0003735;GO:0005198;GO:0005488;GO:0005575;GO:0005654;GO:0005739;GO:0005743;GO:0005763;GO:0006412;GO:0006413;GO:0006414;GO:0006415;GO:0006996;GO:0007005;GO:0007165;GO:0008150;GO:0008152;GO:0008637;GO:0009058;GO:0009059;GO:0009987;GO:0015935;GO:0016020;GO:0016043;GO:0019538;GO:0019866;GO:0022411;GO:0030529;GO:0031090;GO:0031966;GO:0032543;GO:0032984;GO:…	8.48	13.14	13.06	24.9	19.91	15.42	335	537	533	1126	854	525	-0.635422	0.166469	NA	At_AT1G16870;Cf_2485d;Cs_Cucsa152040;Cs_Cucsa325270;Ct_CtTrNR00497;Dg_DgTrNR08299;Fv_mrna28164;Gm_Glyma11G163000;Gm_Glyma18G056300;Lj_Lj0g3v0069769;Lj_Lj0g3v0080659;Lj_Lj0g3v0197869;Md_MDP0000195426;Md_MDP0000264108;Md_MDP0000461409;Me_Manes18G136600;Mt_Medtr3g031280;Pp_Prupe6G046100;Pt_Potri013G153900;Pv_Phvul006G074900	MergedOrthoGroup000021Sub010
CtTrNR00498_a1_i1	YES	NA	NA	NA	NA	NA	GO:0000166;GO:0001882;GO:0001883;GO:0003674;GO:0003676;GO:0003824;GO:0003964;GO:0004175;GO:0004190;GO:0004518;GO:0004519;GO:0005488;GO:0005524;GO:0006139;GO:0006259;GO:0006725;GO:0006807;GO:0008150;GO:0008152;GO:0008233;GO:0008270;GO:0009987;GO:0015074;GO:0016740;GO:0016772;GO:0016779;GO:0016787;GO:0016788;GO:0017076;GO:0030554;GO:0032549;GO:0032550;GO:0032553;GO:0032555;GO:0032559;GO:0034061;GO:…	7.24	14.78	12.93	0	0.02	0	296	625	546	0	1	0	9.50625	0.00252856	nodule	At_ATMG00810;Ct_CtTrNR00498;Fv_mrna16042	MergedOrthoGroup000021
CtTrNR00499_a1_i1	YES	NA	NA	IPR003480;IPR023213	PF02458.12	ENOG410YCVD	GO:0000038;GO:0003674;GO:0003824;GO:0005575;GO:0005634;GO:0005783;GO:0006082;GO:0006629;GO:0006631;GO:0006633;GO:0007275;GO:0008150;GO:0008152;GO:0008610;GO:0009058;GO:0009555;GO:0009987;GO:0010025;GO:0010166;GO:0016043;GO:0016053;GO:0016740;GO:0016746;GO:0016747;GO:0019752;GO:0032501;GO:0032502;GO:0032787;GO:0042761;GO:0043226;GO:0043227;GO:0043229;GO:0043231;GO:0043436;GO:0044237;GO:0044238;GO:…	22.34	16.08	25.62	0.79	0.42	0.03	936	697	1109	38	19	1	6.08396	0.00799714	NA	Cs_Cucsa311980;Ct_CtTrNR00499;Fv_mrna12177;Fv_mrna12178;Gm_Glyma02G214900;Gm_Glyma06G097300;Lj_Lj0g3v0294799;Md_MDP0000134666;Md_MDP0000216357;Md_MDP0000316192;Md_MDP0000320504;Me_Manes02G144500;Mt_Medtr1g035890;Mt_Medtr2g036780;Mt_Medtr3g100150;Pp_Prupe1G533000;Pt_Potri005G153600;Pv_Phvul008G182300	MergedOrthoGroup000422
CtTrNR00500_a1_i1	YES	NA	NA	IPR002110;IPR020683	PF00023.27;PF12796.4;PF13606.3;PF13637.3;PF13857.3	COG0666	GO:0000151;GO:0000152;GO:0000209;GO:0000724;GO:0000725;GO:0000726;GO:0001894;GO:0003674;GO:0003676;GO:0003723;GO:0003824;GO:0004842;GO:0005488;GO:0005515;GO:0005575;GO:0005634;GO:0005654;GO:0005737;GO:0006139;GO:0006259;GO:0006281;GO:0006302;GO:0006303;GO:0006310;GO:0006464;GO:0006725;GO:0006807;GO:0006950;GO:0006974;GO:0007050;GO:0008150;GO:0008152;GO:0008270;GO:0009892;GO:0009893;GO:0009894;GO:…	26.87	19.66	23.71	29.44	33.12	28.27	878	662	802	1110	1186	798	-0.217675	0.401983	NA	At_AT3G09890;Cf_17371d;Cs_Cucsa306520;Ct_CtTrNR00500;Dg_DgTrNR09642;Fv_mrna09799;Gm_Glyma10G059800;Gm_Glyma13G146500;Lj_Lj5g3v0670580;Md_MDP0000218992;Md_MDP0000445391;Me_Manes08G013000;Me_Manes09G062100;Mt_Medtr1g062770;Pp_Prupe7G125700;Pt_Potri006G121500;Pt_Potri016G097900;Pv_Phvul007G151800	MergedOrthoGroup000423
CtTrNR00500_a1_i2	NO	NA	NA	IPR002110;IPR020683	PF00023.27;PF12796.4;PF13606.3;PF13637.3;PF13857.3	COG0666	GO:0000151;GO:0000152;GO:0000209;GO:0000724;GO:0000725;GO:0000726;GO:0001894;GO:0003674;GO:0003676;GO:0003723;GO:0003824;GO:0004842;GO:0005488;GO:0005515;GO:0005575;GO:0005634;GO:0005654;GO:0005737;GO:0006139;GO:0006259;GO:0006281;GO:0006302;GO:0006303;GO:0006310;GO:0006464;GO:0006725;GO:0006807;GO:0006950;GO:0006974;GO:0007050;GO:0008150;GO:0008152;GO:0008270;GO:0009892;GO:0009893;GO:0009894;GO:…	26.87	19.66	23.71	29.44	33.12	28.27	878	662	802	1110	1186	798	-0.217675	0.401983	NA	At_AT3G09890;Cf_17371d;Cs_Cucsa306520;Ct_CtTrNR00500;Dg_DgTrNR09642;Fv_mrna09799;Gm_Glyma10G059800;Gm_Glyma13G146500;Lj_Lj5g3v0670580;Md_MDP0000218992;Md_MDP0000445391;Me_Manes08G013000;Me_Manes09G062100;Mt_Medtr1g062770;Pp_Prupe7G125700;Pt_Potri006G121500;Pt_Potri016G097900;Pv_Phvul007G151800	MergedOrthoGroup000423
CtTrNR00501_a1_i1	YES	K11252	3.5.1.98	IPR000558;IPR007125;IPR009072	PF00125.21;PF00808.20	ENOG4111NV5	GO:0000786;GO:0003674;GO:0003676;GO:0003677;GO:0005488;GO:0005575;GO:0005634;GO:0032991;GO:0032993;GO:0043226;GO:0043227;GO:0043229;GO:0043231;GO:0043234;GO:0044422;GO:0044424;GO:0044427;GO:0044446;GO:0044464;GO:0044815;GO:0097159;GO:1901363;GO:1990104	0.12	0.12	0	31.12	36.23	80.64	2	2	0	668	648	1248	-8.90771	0.00347908	root	Ct_CtTrNR00501	MergedOrthoGroup000424
CtTrNR00501_a1_i2	NO	K11252	3.5.1.98	IPR000558;IPR007125;IPR009072	PF00125.21;PF00808.20	ENOG4111NV5	GO:0000786;GO:0003674;GO:0003676;GO:0003677;GO:0005488;GO:0005575;GO:0005634;GO:0032991;GO:0032993;GO:0043226;GO:0043227;GO:0043229;GO:0043231;GO:0043234;GO:0044422;GO:0044424;GO:0044427;GO:0044446;GO:0044464;GO:0044815;GO:0097159;GO:1901363;GO:1990104	0.12	0.12	0	31.12	36.23	80.64	2	2	0	668	648	1248	-8.90771	0.00347908	root	Ct_CtTrNR00501	MergedOrthoGroup000424
CtTrNR00502_a1_i1	YES	K07199	2.7.11.11	IPR006828;IPR014756;IPR032640	PF04739.12;PF16561.2	ENOG410XRB3	GO:0000166;GO:0001882;GO:0001883;GO:0003674;GO:0005488;GO:0005515;GO:0005524;GO:0005975;GO:0006082;GO:0006629;GO:0006631;GO:0006633;GO:0006807;GO:0007154;GO:0008150;GO:0008152;GO:0008610;GO:0009058;GO:0009605;GO:0009743;GO:0009744;GO:0009987;GO:0009991;GO:0010033;GO:0016053;GO:0017076;GO:0019752;GO:0030554;GO:0031667;GO:0031668;GO:0031669;GO:0032549;GO:0032550;GO:0032553;GO:0032555;GO:0032559;GO:…	27.83	34.18	26.75	28.82	36.62	37.19	1185	1506	1177	1405	1693	1365	-0.0348326	0.871891	NA	At_AT4G16360;Cs_Cucsa044600;Cs_Cucsa180640;Ct_CtTrNR00502;Dg_DgTrNR13680;Fv_mrna19832;Gm_Glyma07G267900;Gm_Glyma09G013900;Gm_Glyma15G118600;Gm_Glyma17G006000;Lj_Lj6g3v1721620;Md_MDP0000134679;Md_MDP0000243103;Md_MDP0000289416;Md_MDP0000320465;Md_MDP0000330130;Me_Manes08G069900;Mt_Medtr0446s0050;Mt_Medtr2g026695;Mt_Medtr4g133970;Pp_Prupe4G004500;Pt_Potri006G005800;Pt_Potri016G006400;Pv_Phvul003G08…	MergedOrthoGroup000425Sub001
CtTrNR00503_a1_i1	YES	NA	NA	IPR006766	PF04674.9	ENOG410Y43B	GO:0005575;GO:0005576;GO:0005615;GO:0044421;GO:0048046	146.66	60.19	84.37	26.38	12.87	13.62	4830	2050	2872	996	461	387	2.61021	0.00252856	nodule	At_AT2G17230;Cf_8158d;Cs_Cucsa119880;Ct_CtTrNR00503;Dg_DgTrNR03772;Dg_DgTrNR10614;Fv_mrna04326;Fv_mrna17325;Gm_Glyma10G179200;Gm_Glyma20G211000;Lj_Lj5g3v1207880;Lj_Lj6g3v0000060;Md_MDP0000159602;Md_MDP0000667422;Me_Manes04G066900;Me_ManesS015400;Mt_Medtr1g076470;Pp_Prupe8G179300;Pt_Potri004G206600;Pt_Potri009G167800;Pv_Phvul007G110600	MergedOrthoGroup000426
CtTrNR00504_a1_i1	YES	NA	NA	IPR000073;IPR029058	PF00561.17;PF12146.5;PF12697.4	ENOG4111IVV	GO:0003674;GO:0003824;GO:0005575;GO:0009507;GO:0009536;GO:0016787;GO:0043226;GO:0043227;GO:0043229;GO:0043231;GO:0044424;GO:0044444;GO:0044464	3.88	1.37	1.44	49.58	60.48	73.06	151	55	58	2211	2558	2453	-4.67647	0.00306985	root	At_AT1G26360;At_AT1G69240;Ct_CtTrNR00504;Md_MDP0000146033;Me_Manes05G109700;Pp_Prupe1G288600;Pt_Potri008G096900	MergedOrthoGroup000427
CtTrNR00505_a1_i1	YES	NA	NA	IPR004864;IPR013783;IPR013990	NA	NA	GO:0001101;GO:0006950;GO:0008150;GO:0009269;GO:0009414;GO:0009415;GO:0009628;GO:0010035;GO:0042221;GO:0050896;GO:1901700	1.62	7.09	1.36	23.33	16.72	6.64	23	104	20	384	261	82	-2.14046	0.0582984	NA	At_AT2G46140;Ct_CtTrNR00505;Fv_mrna19012;Md_MDP0000199029;Md_MDP0000314565;Me_Manes01G252100;Me_Manes05G028700;Pp_Prupe2G178000;Pt_Potri002G165000;Pt_Potri014G090800	MergedOrthoGroup000428
CtTrNR00506_a1_i1	YES	NA	NA	IPR025322	PF14009.3	NA	NA	44.94	453.88	138.64	16.8	2.65	2.51	1183	12349	3774	508	76	57	5.08782	0.0305119	NA	At_AT4G10910;Cs_Cucsa114860;Ct_CtTrNR00506;Fv_mrna32148;Gm_Glyma05G218300;Gm_Glyma08G024400;Md_MDP0000143143;Md_MDP0000258012;Me_Manes02G008000;Mt_Medtr8g099655;Pp_Prupe5G123000;Pt_Potri001G089000;Pv_Phvul002G300100	MergedOrthoGroup000429
CtTrNR00507_a1_i1	YES	NA	NA	IPR005181;IPR013830	NA	NA	NA	43.21	55.53	48.28	35.86	24.92	28.01	2922	3786	3250	2824	1890	1660	0.843655	0.0300901	NA	At_AT4G34215;Cs_Cucsa219410;Ct_CtTrNR00507;Dg_DgTrNR10096;Fv_mrna26277;Gm_Glyma10G261500;Gm_Glyma20G129300;Lj_Lj5g3v2113460;Md_MDP0000037814;Md_MDP0000248939;Md_MDP0000895750;Me_Manes10G073700;Mt_Medtr1g107475;Pp_Prupe8G134400;Pt_Potri001G300800;Pt_Potri009G096400;Pt_Potri009G096500;Pv_Phvul007G040500	MergedOrthoGroup000430
CtTrNR00507_a1_i2	NO	NA	NA	IPR005181;IPR013830	NA	NA	NA	43.21	55.53	48.28	35.86	24.92	28.01	2922	3786	3250	2824	1890	1660	0.843655	0.0300901	NA	At_AT4G34215;Cs_Cucsa219410;Ct_CtTrNR00507;Dg_DgTrNR10096;Fv_mrna26277;Gm_Glyma10G261500;Gm_Glyma20G129300;Lj_Lj5g3v2113460;Md_MDP0000037814;Md_MDP0000248939;Md_MDP0000895750;Me_Manes10G073700;Mt_Medtr1g107475;Pp_Prupe8G134400;Pt_Potri001G300800;Pt_Potri009G096400;Pt_Potri009G096500;Pv_Phvul007G040500	MergedOrthoGroup000430
CtTrNR00508_a1_i1	NO	NA	NA	IPR005202	PF03514.11	ENOG410YMPH	GO:0001071;GO:0003674;GO:0003700;GO:0005575;GO:0005634;GO:0005829;GO:0006139;GO:0006351;GO:0006355;GO:0006725;GO:0006807;GO:0008150;GO:0008152;GO:0009058;GO:0009059;GO:0009410;GO:0009889;GO:0009891;GO:0009893;GO:0009987;GO:0010468;GO:0010556;GO:0010557;GO:0010604;GO:0010628;GO:0016070;GO:0018130;GO:0019219;GO:0019222;GO:0019438;GO:0031323;GO:0031325;GO:0031326;GO:0031328;GO:0032774;GO:0034641;GO:…	6.99	11.13	8	28.45	30.01	37.48	1124	1906	1364	5382	5338	5396	-1.73716	0.00363552	root	Cf_14562d;Cf_16800d;Ct_CtTrNR00508;Dg_DgTrNR02336;Fv_mrna30176;Gm_Glyma11G138100;Gm_Glyma11G138300;Gm_Glyma11G138400;Gm_Glyma11G138500;Gm_Glyma12G062000;Gm_Glyma12G062100;Gm_Glyma13G337400;Gm_Glyma15G037100;Lj_Lj0g3v0130909;Lj_Lj0g3v0167879;Lj_Lj0g3v0300259;Lj_Lj0g3v0303739;Lj_Lj3g3v1664580;Lj_Lj3g3v3211130;Md_MDP0000148461;Md_MDP0000280717;Md_MDP0000288597;Md_MDP0000300451;Mt_Medtr2g097410;Mt_Me…	MergedOrthoGroup000431
CtTrNR00508_a1_i2	YES	NA	NA	IPR005202	PF03514.11	ENOG410YMPH	GO:0001071;GO:0003674;GO:0003700;GO:0005575;GO:0005634;GO:0005829;GO:0006139;GO:0006351;GO:0006355;GO:0006725;GO:0006807;GO:0008150;GO:0008152;GO:0009058;GO:0009059;GO:0009410;GO:0009889;GO:0009891;GO:0009893;GO:0009987;GO:0010468;GO:0010556;GO:0010557;GO:0010604;GO:0010628;GO:0016070;GO:0018130;GO:0019219;GO:0019222;GO:0019438;GO:0031323;GO:0031325;GO:0031326;GO:0031328;GO:0032774;GO:0034641;GO:…	6.99	11.13	8	28.45	30.01	37.48	1124	1906	1364	5382	5338	5396	-1.73716	0.00363552	root	Cf_14562d;Cf_16800d;Ct_CtTrNR00508;Dg_DgTrNR02336;Fv_mrna30176;Gm_Glyma11G138100;Gm_Glyma11G138300;Gm_Glyma11G138400;Gm_Glyma11G138500;Gm_Glyma12G062000;Gm_Glyma12G062100;Gm_Glyma13G337400;Gm_Glyma15G037100;Lj_Lj0g3v0130909;Lj_Lj0g3v0167879;Lj_Lj0g3v0300259;Lj_Lj0g3v0303739;Lj_Lj3g3v1664580;Lj_Lj3g3v3211130;Md_MDP0000148461;Md_MDP0000280717;Md_MDP0000288597;Md_MDP0000300451;Mt_Medtr2g097410;Mt_Me…	MergedOrthoGroup000431
CtTrNR00509_a1_i1	YES	NA	NA	IPR008590	NA	NA	GO:0005575;GO:0016021;GO:0031224;GO:0044425	49.92	34.11	39.24	29.4	30.36	33.21	642	452	523	438	429	371	0.56588	0.0972421	NA	At_AT2G19350;At_AT4G29850;Cs_Cucsa282050;Ct_CtTrNR00509;Dg_DgTrNR10106;Fv_mrna12293;Gm_Glyma09G062200;Gm_Glyma13G102400;Gm_Glyma15G168600;Gm_Glyma17G056600;Lj_Lj0g3v0038989;Lj_Lj0g3v0102939;Lj_Lj4g3v2140160;Md_MDP0000169047;Me_Manes04G036000;Me_Manes11G129400;Mt_Medtr2g038550;Mt_Medtr4g126790;Pp_Prupe1G069900;Pt_Potri006G072000;Pt_Potri018G133500;Pv_Phvul003G157700;Pv_Phvul009G233600	MergedOrthoGroup000432
CtTrNR00510_a1_i1	YES	K03544	2.7.13.3	IPR003959;IPR019489;IPR027417	PF07724.11;PF10431.6	COG1219	GO:0000166;GO:0001882;GO:0001883;GO:0003674;GO:0003824;GO:0005488;GO:0005524;GO:0005575;GO:0005739;GO:0006457;GO:0008150;GO:0008152;GO:0008233;GO:0009987;GO:0016787;GO:0017076;GO:0019538;GO:0030554;GO:0032549;GO:0032550;GO:0032553;GO:0032555;GO:0032559;GO:0035639;GO:0036094;GO:0043167;GO:0043168;GO:0043170;GO:0043226;GO:0043227;GO:0043229;GO:0043231;GO:0044237;GO:0044238;GO:0044260;GO:0044267;GO:…	9.77	9.22	16.55	8.27	8.76	12.11	194	189	340	189	190	208	0.446901	0.266638	NA	At_AT5G49840;Cs_Cucsa011600;Ct_CtTrNR00510;Ct_CtTrNR13934;Fv_mrna29089;Lj_Lj0g3v0058969;Lj_Lj4g3v0014220;Md_MDP0000152987;Me_Manes10G106200;Mt_Medtr4g134610;Pp_Prupe1G585800;Pt_Potri004G229400	MergedOrthoGroup000433Sub001
CtTrNR00511_a1_i1	YES	NA	NA	IPR016140	PF00234.19;PF14368.3	NA	NA	13.88	19.69	26.71	388.42	228.19	95.79	101	147	202	3312	1845	610	-3.40777	0.0119237	NA	Ct_CtTrNR00337;Ct_CtTrNR00511;Me_Manes08G082300;Me_Manes09G098600;Pt_Potri006G092500;Pt_Potri016G104300	MergedOrthoGroup000286
CtTrNR00512_a1_i1	NO	NA	NA	NA	PF01190.14	ENOG410Y08D	GO:0005575;GO:0005576;GO:0005618;GO:0030312;GO:0044464	0	0.1	0.06	32.96	2.81	10.7	0	2	2	1198	92	290	-7.62774	0.0106664	NA	At_AT3G09925;Cs_Cucsa378870;Ct_CtTrNR00512;Dg_DgTrNR11343;Fv_mrna00950;Gm_Glyma03G188300;Gm_Glyma19G188400;Lj_Lj1g3v4691640;Md_MDP0000482268;Md_MDP0000919666;Me_ManesS048900;Mt_Medtr7g102770;Pp_Prupe7G122800;Pt_Potri006G119100;Pv_Phvul001G183600	MergedOrthoGroup000434
CtTrNR00512_a1_i2	YES	NA	NA	NA	PF01190.14	ENOG410Y08D	GO:0005575;GO:0005576;GO:0005618;GO:0030312;GO:0044464	0	0.1	0.06	32.96	2.81	10.7	0	2	2	1198	92	290	-7.62774	0.0106664	NA	At_AT3G09925;Cs_Cucsa378870;Ct_CtTrNR00512;Dg_DgTrNR11343;Fv_mrna00950;Gm_Glyma03G188300;Gm_Glyma19G188400;Lj_Lj1g3v4691640;Md_MDP0000482268;Md_MDP0000919666;Me_ManesS048900;Mt_Medtr7g102770;Pp_Prupe7G122800;Pt_Potri006G119100;Pv_Phvul001G183600	MergedOrthoGroup000434
CtTrNR00513_a1_i1	YES	K03283	2.3.2.27	IPR012725;IPR013126;IPR018181;IPR029047;IPR029048	PF00012.17;PF06723.10	NA	GO:0000166;GO:0000902;GO:0001882;GO:0001883;GO:0003674;GO:0005488;GO:0005524;GO:0005575;GO:0005739;GO:0006457;GO:0008150;GO:0008152;GO:0009653;GO:0009987;GO:0016043;GO:0017076;GO:0019538;GO:0030554;GO:0032502;GO:0032549;GO:0032550;GO:0032553;GO:0032555;GO:0032559;GO:0032989;GO:0035639;GO:0036094;GO:0043167;GO:0043168;GO:0043170;GO:0043226;GO:0043227;GO:0043229;GO:0043231;GO:0044237;GO:0044238;GO:…	95.44	144.7	127.96	136.53	148.63	121.81	5938	9321	8223	9708	10024	6526	0.01022	0.969074	NA	Cf_6640d;Ct_CtTrNR00513;Fv_mrna25598;Md_MDP0000310559;Md_MDP0000335163;Pp_Prupe3G077000;Pp_Prupe8G075000	MergedOrthoGroup000435
CtTrNR00514_a1_i1	YES	K07893	NA	IPR001806;IPR005225;IPR027417	NA	NA	GO:0000139;GO:0000166;GO:0001882;GO:0001883;GO:0003674;GO:0005488;GO:0005525;GO:0005575;GO:0005794;GO:0006810;GO:0006890;GO:0006891;GO:0007165;GO:0007264;GO:0008104;GO:0008150;GO:0015031;GO:0016020;GO:0016192;GO:0016197;GO:0017076;GO:0019001;GO:0031090;GO:0032549;GO:0032550;GO:0032553;GO:0032555;GO:0032561;GO:0033036;GO:0035556;GO:0035639;GO:0036094;GO:0042147;GO:0043167;GO:0043168;GO:0043226;GO:…	41.32	32.74	24.85	44.82	53.74	46.33	1082	886	673	1348	1533	1048	-0.395415	0.1738	NA	Cs_Cucsa104360;Ct_CtTrNR00514;Dg_DgTrNR01902;Fv_mrna16310;Gm_Glyma05G178300;Gm_Glyma08G135400;Gm_Glyma11G240300;Gm_Glyma18G017000;Lj_Lj6g3v0528530;Md_MDP0000293156;Md_MDP0000329541;Md_MDP0000358089;Mt_Medtr3g087160;Mt_Medtr8g090215;Pp_Prupe6G187300;Pt_Potri005G075300;Pv_Phvul002G256300	MergedOrthoGroup000436
CtTrNR00515_a1_i1	YES	K17777	NA	IPR004217	PF02953.12	NA	GO:0003674;GO:0005215;GO:0005488;GO:0005575;GO:0006810;GO:0006839;GO:0006886;GO:0006996;GO:0007005;GO:0007006;GO:0007007;GO:0008104;GO:0008150;GO:0008565;GO:0009987;GO:0015031;GO:0016043;GO:0016482;GO:0017038;GO:0022892;GO:0032991;GO:0033036;GO:0033365;GO:0034613;GO:0042719;GO:0042721;GO:0043167;GO:0043169;GO:0043234;GO:0044422;GO:0044424;GO:0044425;GO:0044429;GO:0044444;GO:0044446;GO:0044455;GO:…	0	0.13	0	12.23	16.13	27.95	0	2	0	207	259	355	-8.09481	0.00337898	root	Ct_CtTrNR00515	MergedOrthoGroup000437
CtTrNR00516_a1_i1	YES	NA	NA	NA	NA	ENOG410ZNHG	GO:0006464;GO:0008150;GO:0008152;GO:0009987;GO:0016567;GO:0019538;GO:0032446;GO:0036211;GO:0043170;GO:0043412;GO:0044237;GO:0044238;GO:0044260;GO:0044267;GO:0070647;GO:0071704	31.97	29.8	30.25	17.55	23.97	25.63	1580	1524	1544	992	1285	1091	0.642704	0.0419205	NA	Cf_18013d;Cs_Cucsa240530;Ct_CtTrNR00516;Dg_DgTrNR09757;Fv_mrna25246;Gm_Glyma11G118100;Gm_Glyma12G043500;Lj_Lj3g3v3348620;Md_MDP0000108861;Md_MDP0000250234;Me_Manes15G163500;Mt_Medtr4g070010;Pp_Prupe8G097400;Pt_Potri004G154600;Pv_Phvul011G045500	MergedOrthoGroup000438Sub001
CtTrNR00517_a1_i1	YES	K04733	2.7.11.1	IPR000719;IPR008271;IPR011009;IPR017441	PF00069.22;PF07714.14	COG0515	GO:0000166;GO:0001882;GO:0001883;GO:0003674;GO:0003824;GO:0004672;GO:0004674;GO:0005488;GO:0005524;GO:0005575;GO:0005886;GO:0006464;GO:0006468;GO:0006793;GO:0006796;GO:0008150;GO:0008152;GO:0009987;GO:0016020;GO:0016301;GO:0016310;GO:0016740;GO:0016772;GO:0016773;GO:0017076;GO:0019538;GO:0030554;GO:0032549;GO:0032550;GO:0032553;GO:0032555;GO:0032559;GO:0035639;GO:0036094;GO:0036211;GO:0043167;GO:…	18.32	20.85	19.59	50.93	46.6	60.7	1106	1303	1221	3513	3049	3155	-1.24954	0.00410674	root	At_AT5G02290;Cf_2964d;Cs_Cucsa066220;Ct_CtTrNR00517;Dg_DgTrNR07514;Fv_mrna18422;Gm_Glyma01G098400;Gm_Glyma03G065100;Gm_Glyma07G132500;Gm_Glyma18G181500;Lj_Lj0g3v0072519;Lj_Lj1g3v3446440;Md_MDP0000227617;Md_MDP0000274940;Me_Manes08G080000;Me_Manes09G093000;Mt_Medtr7g061660;Pp_Prupe6G255900;Pt_Potri016G094300;Pv_Phvul008G120600;Pv_Phvul010G010300	MergedOrthoGroup000439Sub001
CtTrNR00518_a1_i1	YES	K02915	3.6.4.13	IPR008195;IPR018065	PF01199.15	NA	GO:0002181;GO:0003674;GO:0003676;GO:0003723;GO:0003735;GO:0005198;GO:0005488;GO:0005575;GO:0005622;GO:0005840;GO:0006412;GO:0008150;GO:0008152;GO:0009058;GO:0009059;GO:0009987;GO:0015934;GO:0019538;GO:0022613;GO:0022625;GO:0030529;GO:0032991;GO:0034645;GO:0042254;GO:0043170;GO:0043226;GO:0043228;GO:0043229;GO:0043232;GO:0044085;GO:0044237;GO:0044238;GO:0044249;GO:0044260;GO:0044267;GO:0044391;GO:…	0	0.19	0	8.06	49.17	22.62	0	2	0	98	567	206	-7.85638	0.00261332	root	Ct_CtTrNR00518;Ct_CtTrNR01928;Mt_Medtr8g019410	MergedOrthoGroup000440
CtTrNR00519_a1_i1	YES	NA	NA	IPR001753;IPR029045	PF00378.17	ENOG410YFAM	GO:0003674;GO:0003824;GO:0004165;GO:0005575;GO:0005777;GO:0006082;GO:0006629;GO:0006631;GO:0006635;GO:0008150;GO:0008152;GO:0009056;GO:0009062;GO:0009987;GO:0016042;GO:0016054;GO:0016853;GO:0016860;GO:0016863;GO:0019395;GO:0019752;GO:0030258;GO:0032787;GO:0034440;GO:0042579;GO:0043226;GO:0043227;GO:0043229;GO:0043231;GO:0043436;GO:0044237;GO:0044238;GO:0044242;GO:0044248;GO:0044255;GO:0044281;GO:…	52.78	4.57	9.69	9.17	8.03	13.58	974	87	185	195	162	217	1.38799	0.193401	NA	Ct_CtTrNR00519;Fv_mrna26646;Md_MDP0000163558;Md_MDP0000175071;Md_MDP0000909991;Pp_Prupe2G231700	MergedOrthoGroup000335Sub001
CtTrNR00520_a1_i1	YES	NA	NA	IPR006459;IPR006702	NA	NA	GO:0003674;GO:0005488;GO:0005575;GO:0005829;GO:0005886;GO:0008150;GO:0008152;GO:0009058;GO:0016020;GO:0016021;GO:0016043;GO:0016226;GO:0022607;GO:0031163;GO:0031224;GO:0044424;GO:0044425;GO:0044444;GO:0044464;GO:0051536;GO:0051540;GO:0071840	17.02	14.04	22.92	29.68	20.2	26.63	525	448	731	1050	678	709	-0.345099	0.234155	NA	At_AT5G54980;Cs_Cucsa060070;Ct_CtTrNR00520;Fv_mrna03346;Gm_Glyma01G077100;Lj_Lj0g3v0345919;Md_MDP0000121265;Md_MDP0000150262;Me_Manes03G130600;Mt_Medtr0160s0040;Pp_Prupe4G215200;Pt_Potri010G208300;Pv_Phvul008G144000	MergedOrthoGroup000441
CtTrNR00521_a1_i1	YES	NA	NA	IPR032675	NA	COG4886	GO:0000166;GO:0001882;GO:0001883;GO:0003674;GO:0005488;GO:0005524;GO:0006950;GO:0006952;GO:0008150;GO:0017076;GO:0030554;GO:0032549;GO:0032550;GO:0032553;GO:0032555;GO:0032559;GO:0035639;GO:0036094;GO:0043167;GO:0043168;GO:0043531;GO:0050896;GO:0097159;GO:0097367;GO:1901265;GO:1901363	12.48	8.34	5.37	16.98	8.6	18.79	860	595	382	1336	642	1114	-0.579124	0.251784	NA	At_AT5G45500;At_AT5G45520;Cs_Cucsa129670;Cs_Cucsa129690;Ct_CtTrNR00521;Dg_DgTrNR05971;Fv_mrna22215;Md_MDP0000171759;Md_MDP0000912964;Pp_Prupe7G078100;Pp_Prupe7G078600;Pt_Potri011G040700	MergedOrthoGroup000442
CtTrNR00522_a1_i1	YES	K17622	NA	IPR006545;IPR023214	NA	ENOG410XT12	GO:0003008;GO:0003674;GO:0003824;GO:0004721;GO:0004725;GO:0005488;GO:0005575;GO:0005634;GO:0005737;GO:0006139;GO:0006259;GO:0006281;GO:0006325;GO:0006351;GO:0006355;GO:0006725;GO:0006807;GO:0006950;GO:0006974;GO:0007275;GO:0007600;GO:0007601;GO:0007605;GO:0008150;GO:0008152;GO:0009058;GO:0009059;GO:0009653;GO:0009889;GO:0009987;GO:0010468;GO:0010556;GO:0016043;GO:0016070;GO:0016568;GO:0016787;GO:…	23.33	28.49	28.92	20.72	22.37	23.41	854	1079	1094	869	890	739	0.446522	0.0734109	NA	At_AT2G35320;Cf_18672d;Cs_Cucsa321730;Ct_CtTrNR00522;Dg_DgTrNR14131;Fv_mrna10713;Gm_Glyma05G112400;Gm_Glyma17G154600;Lj_Lj3g3v2003920;Lj_Lj3g3v2003930;Md_MDP0000251352;Md_MDP0000677942;Me_Manes15G172000;Mt_Medtr4g098510;Pp_Prupe5G039700;Pt_Potri001G144000;Pt_Potri003G090200;Pv_Phvul003G230000	MergedOrthoGroup000443
CtTrNR00523_a1_i1	YES	K07583	NA	IPR020103	NA	COG1258	GO:0001522;GO:0003674;GO:0003676;GO:0003723;GO:0003824;GO:0005488;GO:0006139;GO:0006399;GO:0006725;GO:0006807;GO:0008033;GO:0008150;GO:0008152;GO:0009451;GO:0009982;GO:0009987;GO:0016070;GO:0016853;GO:0016866;GO:0034470;GO:0034641;GO:0034660;GO:0043170;GO:0043412;GO:0044237;GO:0044238;GO:0044260;GO:0046483;GO:0071704;GO:0090304;GO:0097159;GO:1901360;GO:1901363	9.95	9.13	11.59	13.31	13.06	12.36	498	473	599	762	709	533	-0.173178	0.500769	NA	At_AT1G20410;Cs_Cucsa271920;Ct_CtTrNR00523;Dg_DgTrNR02242;Fv_mrna08605;Gm_Glyma14G222900;Lj_Lj5g3v0266900;Lj_Lj5g3v0266910;Md_MDP0000290671;Md_MDP0000934046;Me_Manes18G007800;Mt_Medtr1g026400;Pp_Prupe1G357400;Pt_Potri005G247500;Pv_Phvul001G001600	MergedOrthoGroup000444
CtTrNR00524_a1_i1	YES	NA	NA	IPR012881	PF07939.8	NA	NA	97.82	7.82	33.84	59.23	36.86	46.67	2084	172	746	1452	857	860	-0.0819736	0.910809	NA	Cs_Cucsa078740;Cs_Cucsa089440;Cs_Cucsa195740;Ct_CtTrNR00524;Dg_DgTrNR12167;Fv_mrna15793;Pp_Prupe3G113400	MergedOrthoGroup000366Sub001
CtTrNR00525_a1_i1	YES	NA	NA	IPR025846;IPR026057	PF13839.3;PF14416.3	ENOG4110DHZ	GO:0003674;GO:0003824;GO:0005575;GO:0005794;GO:0008150;GO:0008374;GO:0009987;GO:0016021;GO:0016407;GO:0016413;GO:0016740;GO:0016746;GO:0016747;GO:0031224;GO:0043226;GO:0043227;GO:0043229;GO:0043231;GO:0044424;GO:0044425;GO:0044444;GO:0044464;GO:0071554	13.46	21.45	19.09	14.26	13.93	15.27	472	778	692	573	531	462	0.475748	0.146739	NA	At_AT2G14530;Cf_19540d;Cs_Cucsa332050;Ct_CtTrNR00525;Dg_DgTrNR01788;Fv_mrna24716;Gm_Glyma07G185900;Lj_Lj4g3v0412750;Md_MDP0000134091;Md_MDP0000368270;Md_MDP0000575394;Me_Manes10G089600;Mt_Medtr6g016240;Pp_Prupe8G155600;Pt_Potri009G082500;Pv_Phvul002G217300	MergedOrthoGroup000445
CtTrNR00526_a1_i1	YES	K09549	NA	IPR002777;IPR009053	PF01920.17	NA	GO:0003674;GO:0005488;GO:0005515;GO:0005575;GO:0006457;GO:0006461;GO:0007021;GO:0008150;GO:0008152;GO:0009987;GO:0016043;GO:0016272;GO:0019538;GO:0022607;GO:0032991;GO:0034622;GO:0043170;GO:0043234;GO:0043623;GO:0043933;GO:0044237;GO:0044238;GO:0044260;GO:0044267;GO:0051082;GO:0065003;GO:0071704;GO:0071822;GO:0071840	0	0.17	0	11.7	12.89	27.8	0	1	0	77.7	81.07	137.5	-6.86869	0.00465571	root	Ct_CtTrNR00526	MergedOrthoGroup000446
CtTrNR00527_a1_i1	YES	K09549	NA	IPR002777;IPR009053	PF01920.17	NA	GO:0003674;GO:0005488;GO:0005515;GO:0005575;GO:0006457;GO:0006461;GO:0007021;GO:0008150;GO:0008152;GO:0009987;GO:0016043;GO:0016272;GO:0019538;GO:0022607;GO:0032991;GO:0034622;GO:0043170;GO:0043234;GO:0043623;GO:0043933;GO:0044237;GO:0044238;GO:0044260;GO:0044267;GO:0051082;GO:0065003;GO:0071704;GO:0071822;GO:0071840	0	0	0	10.12	22.38	16.25	0	0	0	86.3	180.93	103.5	-7.71601	0.0027286	root	Ct_CtTrNR00527	MergedOrthoGroup000447
CtTrNR00528_a1_i1	YES	K00860	2.7.1.25	IPR002891;IPR027417	NA	NA	GO:0000096;GO:0000097;GO:0000103;GO:0000166;GO:0001882;GO:0001883;GO:0003674;GO:0003824;GO:0004020;GO:0005488;GO:0005524;GO:0005575;GO:0005829;GO:0006082;GO:0006520;GO:0006534;GO:0006790;GO:0006807;GO:0008150;GO:0008152;GO:0008652;GO:0009058;GO:0009069;GO:0009070;GO:0009987;GO:0016053;GO:0016301;GO:0016740;GO:0016772;GO:0016773;GO:0017076;GO:0019344;GO:0019752;GO:0030554;GO:0032549;GO:0032550;GO:…	9.49	11.94	13.66	7.92	8.07	11.27	279	363	415	267	258	286	0.539054	0.132401	NA	At_AT3G03900;Cf_20572d;Cs_Cucsa340490;Ct_CtTrNR00528;Dg_DgTrNR14630;Gm_Glyma16G040900;Gm_Glyma19G112200;Lj_Lj1g3v3975150;Md_MDP0000304996;Md_MDP0000720107;Md_MDP0000949588;Me_Manes08G144500;Me_Manes09G141100;Mt_Medtr7g085650;Pp_Prupe7G004400;Pt_Potri013G057900;Pv_Phvul001G111000	MergedOrthoGroup000448
CtTrNR00529_a1_i1	YES	K01025	NA	IPR000863;IPR027417	PF00685.24	ENOG4111H56	GO:0003674;GO:0003824;GO:0005575;GO:0005737;GO:0008146;GO:0016740;GO:0016782;GO:0044424;GO:0044464	943.2	300.16	105.74	197.59	42.94	2.16	35485	11682	4111	8515	1755	70	3.11816	0.00979404	NA	Ct_CtTrNR00529;Ct_CtTrNR11321;Pt_Potri003G004800;Pt_Potri003G005100	MergedOrthoGroup000449
[truncated: 21,478 more rows]

## Sheet: Table-S05b
Gene ID	RepSeq	Annotation						TPM												Expected Read Count												DE analysis			Orthology
[truncated: 20,781 more rows]

## Sheet: Table-S05c
Gene ID	RepSeq	Annotation						Normalized read counts		LogFC	AdjP	Up tissue	Orthology
[truncated: 62,320 more rows]
