# Supplementary material for: Comparative Transcriptomic Analysis of Two Actinorhizal Plants and the Legume Medicago truncatula Supports the Homology of Root Nodule Symbioses and Is Congruent With a Two-Step Process of Evolution in the Nitrogen-Fixing Clade of Angiosperms
Source: Front Plant Sci. 2018 Oct 8;9:1256. doi: 10.3389/fpls.2018.01256 (PMC6187967; doi:10.3389/fpls.2018.01256)
Supplement: Supplementary file 6 [file Table_6.XLSX]

## Sheet: Table-S06
GO ID	GO Term	Ceanothus thyrsiflorus	Datisca glomerata	Medicago truncatula
GO:0000001	mitochondrion inheritance	Root
GO:0000022	mitotic spindle elongation	Root
GO:0000027	ribosomal large subunit assembly	Root
GO:0000028	ribosomal small subunit assembly	Root
GO:0000070	mitotic sister chromatid segregation	Root		Root
GO:0000082	G1/S transition of mitotic cell cycle	Root
GO:0000086	G2/M transition of mitotic cell cycle	Root
GO:0000096	sulfur amino acid metabolic process	Root
GO:0000097	sulfur amino acid biosynthetic process	Root
GO:0000103	sulfate assimilation	Root
GO:0000122	negative regulation of transcription fro...	Root
GO:0000147	actin cortical patch assembly	Root
GO:0000160	phosphorelay signal transduction system			Nodule
GO:0000165	MAPK cascade	Root
GO:0000226	microtubule cytoskeleton organization	Root
GO:0000245	spliceosomal complex assembly	Root
GO:0000271	polysaccharide biosynthetic process		Root	Root
GO:0000272	polysaccharide catabolic process		Root	Root
GO:0000278	mitotic cell cycle	Root
GO:0000280	nuclear division	Root
GO:0000281	mitotic cytokinesis	Root
GO:0000303	response to superoxide	Root
GO:0000305	response to oxygen radical	Root
GO:0000375	RNA splicing, via transesterification re...	Root
GO:0000377	RNA splicing, via transesterification re...	Root
GO:0000398	mRNA splicing, via spliceosome	Root
GO:0000422	mitophagy	Root
GO:0000742	karyogamy involved in conjugation with c...	Root
GO:0000743	nuclear migration involved in conjugatio...	Root
GO:0000746	conjugation	Root
GO:0000747	conjugation with cellular fusion	Root
GO:0000749	response to pheromone involved in conjug...	Root
GO:0000750	pheromone-dependent signal transduction ...	Root
GO:0000819	sister chromatid segregation	Root
GO:0000910	cytokinesis	Root
GO:0000917	barrier septum assembly	Root
GO:0000920	cell separation after cytokinesis	Root
GO:0000956	nuclear-transcribed mRNA catabolic proce...	Root
GO:0001101	response to acid chemical		Nodule	Nodule
GO:0001302	replicative cell aging	Root
GO:0001654	eye development	Root
GO:0001667	ameboidal-type cell migration	Root
GO:0001678	cellular glucose homeostasis	Root
GO:0001701	in utero embryonic development	Root
GO:0001731	formation of translation preinitiation c...	Root
GO:0001754	eye photoreceptor cell differentiation	Root
GO:0001763	morphogenesis of a branching structure	Root		Root
GO:0001775	cell activation	Root
GO:0001816	cytokine production	Root
GO:0001817	regulation of cytokine production	Root
GO:0001818	negative regulation of cytokine producti...	Root
GO:0001906	cell killing			Nodule
GO:0001932	regulation of protein phosphorylation	Root
GO:0001933	negative regulation of protein phosphory...	Root
GO:0001934	positive regulation of protein phosphory...	Root
GO:0002009	morphogenesis of an epithelium	Root
GO:0002064	epithelial cell development	Root
GO:0002065	columnar/cuboidal epithelial cell differ...	Root
GO:0002066	columnar/cuboidal epithelial cell develo...	Root
GO:0002119	nematode larval development		Root
GO:0002164	larval development		Root
GO:0002181	cytoplasmic translation	Root
GO:0002182	cytoplasmic translational elongation	Root
GO:0002183	cytoplasmic translational initiation	Root
GO:0002215	defense response to nematode		Nodule
GO:0002220	innate immune response activating cell s...			Root
GO:0002221	pattern recognition receptor signaling p...			Root
GO:0002238	response to molecule of fungal origin			Root
GO:0002252	immune effector process			Nodule
GO:0002274	myeloid leukocyte activation	Root
GO:0002429	immune response-activating cell surface ...			Root
GO:0002478	antigen processing and presentation of e...	Root
GO:0002520	immune system development	Root
GO:0002682	regulation of immune system process	Root
GO:0002685	regulation of leukocyte migration	Root
GO:0002687	positive regulation of leukocyte migrati...	Root
GO:0002688	regulation of leukocyte chemotaxis	Root
GO:0002690	positive regulation of leukocyte chemota...	Root
GO:0002694	regulation of leukocyte activation	Root
GO:0002695	negative regulation of leukocyte activat...	Root
GO:0002696	positive regulation of leukocyte activat...	Root
GO:0002752	cell surface pattern recognition recepto...			Root
GO:0002757	immune response-activating signal transd...			Root
GO:0002758	innate immune response-activating signal...	Root		Root
GO:0002764	immune response-regulating signaling pat...	Root		Root
GO:0002768	immune response-regulating cell surface ...	Root		Root
GO:0002790	peptide secretion	Root
GO:0002793	positive regulation of peptide secretion	Root
GO:0003032	detection of oxygen			Nodule
GO:0005975	carbohydrate metabolic process		Root	Root
GO:0005976	polysaccharide metabolic process		Root	Root
GO:0006022	aminoglycan metabolic process			Root and Nodule
GO:0006026	aminoglycan catabolic process	Root		Nodule
GO:0006030	chitin metabolic process			Nodule
GO:0006032	chitin catabolic process			Nodule
GO:0006063	uronic acid metabolic process			Root
GO:0006066	alcohol metabolic process	Root
GO:0006073	cellular glucan metabolic process		Root	Root
GO:0006082	organic acid metabolic process	Root
GO:0006084	acetyl-CoA metabolic process	Root
GO:0006085	acetyl-CoA biosynthetic process	Root
GO:0006091	generation of precursor metabolites and ...		Nodule
GO:0006103	2-oxoglutarate metabolic process	Root
GO:0006140	regulation of nucleotide metabolic proce...	Root
GO:0006163	purine nucleotide metabolic process	Root
GO:0006164	purine nucleotide biosynthetic process	Root
GO:0006337	nucleosome disassembly	Root
GO:0006351	transcription, DNA-templated			Nodule
GO:0006354	DNA-templated transcription, elongation	Root
GO:0006355	regulation of transcription, DNA-templat...			Nodule
GO:0006357	regulation of transcription from RNA pol...	Root
GO:0006364	rRNA processing	Root
GO:0006366	transcription from RNA polymerase II pro...	Root
GO:0006367	transcription initiation from RNA polyme...	Root
GO:0006368	transcription elongation from RNA polyme...	Root
GO:0006376	mRNA splice site selection	Root
GO:0006396	RNA processing	Root
GO:0006401	RNA catabolic process	Root
GO:0006402	mRNA catabolic process	Root
GO:0006412	translation	Root
GO:0006413	translational initiation	Root
GO:0006414	translational elongation	Root
GO:0006417	regulation of translation	Root
GO:0006446	regulation of translational initiation	Root
GO:0006448	regulation of translational elongation	Root
GO:0006461	protein complex assembly	Root
GO:0006468	protein phosphorylation	Root		Root
GO:0006469	negative regulation of protein kinase ac...	Root
GO:0006508	proteolysis	Root
GO:0006511	ubiquitin-dependent protein catabolic pr...	Root
GO:0006518	peptide metabolic process	Root
GO:0006520	cellular amino acid metabolic process	Root
GO:0006534	cysteine metabolic process	Root
GO:0006542	glutamine biosynthetic process	Root
GO:0006555	methionine metabolic process	Root
GO:0006575	cellular modified amino acid metabolic p...	Root
GO:0006576	cellular biogenic amine metabolic proces...			Root
GO:0006629	lipid metabolic process	Root
GO:0006631	fatty acid metabolic process	Root
GO:0006633	fatty acid biosynthetic process	Root
GO:0006636	unsaturated fatty acid biosynthetic proc...	Root
GO:0006637	acyl-CoA metabolic process	Root
GO:0006638	neutral lipid metabolic process	Root
GO:0006639	acylglycerol metabolic process	Root
GO:0006641	triglyceride metabolic process	Root
GO:0006694	steroid biosynthetic process	Root
GO:0006696	ergosterol biosynthetic process	Root
GO:0006706	steroid catabolic process		Root
GO:0006720	isoprenoid metabolic process			Root
GO:0006721	terpenoid metabolic process		Nodule	Root
GO:0006749	glutathione metabolic process	Root
GO:0006753	nucleoside phosphate metabolic process	Root
GO:0006754	ATP biosynthetic process	Root
GO:0006790	sulfur compound metabolic process	Root
GO:0006793	phosphorus metabolic process	Root
GO:0006796	phosphate-containing compound metabolic ...	Root
GO:0006801	superoxide metabolic process	Root
GO:0006807	nitrogen compound metabolic process	Root
GO:0006810	transport	Root
GO:0006811	ion transport	Root	Root
GO:0006812	cation transport	Root	Root
GO:0006817	phosphate ion transport	Root
GO:0006818	hydrogen transport	Root
GO:0006820	anion transport	Root
GO:0006825	copper ion transport			Root
GO:0006833	water transport		Root	Root
GO:0006855	drug transmembrane transport		Nodule	Nodule
GO:0006873	cellular ion homeostasis	Root
GO:0006875	cellular metal ion homeostasis	Root		Root
GO:0006885	regulation of pH	Root
GO:0006886	intracellular protein transport	Root
GO:0006887	exocytosis	Root
GO:0006888	ER to Golgi vesicle-mediated transport	Root
GO:0006892	post-Golgi vesicle-mediated transport	Root
GO:0006897	endocytosis	Root
GO:0006900	membrane budding	Root
GO:0006901	vesicle coating	Root
GO:0006909	phagocytosis	Root
GO:0006913	nucleocytoplasmic transport	Root
GO:0006914	autophagy	Root
GO:0006915	apoptotic process	Root
GO:0006928	movement of cell or subcellular componen...	Root		Root
GO:0006935	chemotaxis	Root
GO:0006949	syncytium formation			Root
GO:0006950	response to stress			Nodule
GO:0006952	defense response		Root	Root and Nodule
GO:0006979	response to oxidative stress		Root
GO:0006984	ER-nucleus signaling pathway	Root
GO:0006986	response to unfolded protein	Root
GO:0006995	cellular response to nitrogen starvation	Root
GO:0006996	organelle organization	Root
GO:0006997	nucleus organization	Root
GO:0006998	nuclear envelope organization	Root
GO:0007005	mitochondrion organization	Root
GO:0007009	plasma membrane organization	Root
GO:0007010	cytoskeleton organization	Root
GO:0007015	actin filament organization	Root
GO:0007017	microtubule-based process	Root		Root
GO:0007018	microtubule-based movement	Root		Root
GO:0007021	tubulin complex assembly	Root
GO:0007033	vacuole organization	Root
GO:0007034	vacuolar transport	Root
GO:0007035	vacuolar acidification	Root
GO:0007040	lysosome organization	Root
GO:0007044	cell-substrate junction assembly	Root
GO:0007045	cell-substrate adherens junction assembl...	Root
GO:0007049	cell cycle	Root
GO:0007051	spindle organization	Root
GO:0007052	mitotic spindle organization	Root
GO:0007059	chromosome segregation	Root
GO:0007067	mitotic nuclear division	Root
GO:0007080	mitotic metaphase plate congression	Root
GO:0007088	regulation of mitotic nuclear division	Root
GO:0007091	metaphase/anaphase transition of mitotic...	Root		Root
GO:0007097	nuclear migration	Root
GO:0007098	centrosome cycle	Root
GO:0007114	cell budding	Root
GO:0007154	cell communication	Root		Nodule
GO:0007160	cell-matrix adhesion	Root
GO:0007163	establishment or maintenance of cell pol...	Root
GO:0007165	signal transduction			Nodule
GO:0007166	cell surface receptor signaling pathway	Root
GO:0007167	enzyme linked receptor protein signaling...	Root
GO:0007169	transmembrane receptor protein tyrosine ...	Root
GO:0007173	epidermal growth factor receptor signali...	Root
GO:0007186	G-protein coupled receptor signaling pat...	Root
GO:0007187	G-protein coupled receptor signaling pat...	Root
GO:0007188	adenylate cyclase-modulating G-protein c...	Root
GO:0007189	adenylate cyclase-activating G-protein c...	Root
GO:0007219	Notch signaling pathway	Root
GO:0007264	small GTPase mediated signal transductio...	Root
GO:0007265	Ras protein signal transduction	Root
GO:0007266	Rho protein signal transduction	Root
GO:0007267	cell-cell signaling	Root
GO:0007270	neuron-neuron synaptic transmission	Root
GO:0007292	female gamete generation	Root
GO:0007346	regulation of mitotic cell cycle	Root
GO:0007399	nervous system development	Root
GO:0007409	axonogenesis	Root
GO:0007411	axon guidance	Root
GO:0007420	brain development	Root
GO:0007423	sensory organ development	Root
GO:0007528	neuromuscular junction development	Root
GO:0007568	aging			Nodule
GO:0007610	behavior	Root
GO:0007626	locomotory behavior	Root
GO:0008037	cell recognition			Root
GO:0008064	regulation of actin polymerization or de...	Root
GO:0008089	anterograde axonal transport	Root
GO:0008104	protein localization	Root
GO:0008152	metabolic process	Root
GO:0008154	actin polymerization or depolymerization	Root
GO:0008202	steroid metabolic process	Root	Root
GO:0008204	ergosterol metabolic process	Root
GO:0008283	cell proliferation	Root
GO:0008286	insulin receptor signaling pathway	Root
GO:0008299	isoprenoid biosynthetic process			Root
GO:0008360	regulation of cell shape	Root
GO:0008361	regulation of cell size	Root
GO:0008610	lipid biosynthetic process	Root
GO:0008643	carbohydrate transport		Root
GO:0008645	hexose transport		Root
GO:0008652	cellular amino acid biosynthetic process	Root
GO:0009056	catabolic process	Root		Root
GO:0009057	macromolecule catabolic process	Root
GO:0009061	anaerobic respiration			Nodule
GO:0009066	aspartate family amino acid metabolic pr...	Root
GO:0009067	aspartate family amino acid biosynthetic...	Root
GO:0009070	serine family amino acid biosynthetic pr...	Root
GO:0009084	glutamine family amino acid biosynthetic...	Root
GO:0009086	methionine biosynthetic process	Root
GO:0009116	nucleoside metabolic process	Root
GO:0009117	nucleotide metabolic process	Root
GO:0009119	ribonucleoside metabolic process	Root
GO:0009123	nucleoside monophosphate metabolic proce...	Root
GO:0009124	nucleoside monophosphate biosynthetic pr...	Root
GO:0009126	purine nucleoside monophosphate metaboli...	Root
GO:0009127	purine nucleoside monophosphate biosynth...	Root
GO:0009141	nucleoside triphosphate metabolic proces...	Root
GO:0009142	nucleoside triphosphate biosynthetic pro...	Root
GO:0009144	purine nucleoside triphosphate metabolic...	Root
GO:0009145	purine nucleoside triphosphate biosynthe...	Root
GO:0009150	purine ribonucleotide metabolic process	Root
GO:0009152	purine ribonucleotide biosynthetic proce...	Root
GO:0009156	ribonucleoside monophosphate biosyntheti...	Root
GO:0009161	ribonucleoside monophosphate metabolic p...	Root
GO:0009163	nucleoside biosynthetic process	Root
GO:0009165	nucleotide biosynthetic process	Root
GO:0009167	purine ribonucleoside monophosphate meta...	Root
GO:0009168	purine ribonucleoside monophosphate bios...	Root
GO:0009187	cyclic nucleotide metabolic process	Root
GO:0009199	ribonucleoside triphosphate metabolic pr...	Root
GO:0009201	ribonucleoside triphosphate biosynthetic...	Root
GO:0009205	purine ribonucleoside triphosphate metab...	Root
GO:0009206	purine ribonucleoside triphosphate biosy...	Root
GO:0009251	glucan catabolic process			Root
GO:0009259	ribonucleotide metabolic process	Root
GO:0009260	ribonucleotide biosynthetic process	Root
GO:0009267	cellular response to starvation	Root
GO:0009272	fungal-type cell wall biogenesis	Root
GO:0009299	mRNA transcription		Nodule
GO:0009306	protein secretion	Root
GO:0009314	response to radiation			Nodule
GO:0009399	nitrogen fixation			Nodule
GO:0009403	toxin biosynthetic process	Root
GO:0009404	toxin metabolic process	Root
GO:0009405	pathogenesis	Root		Root
GO:0009407	toxin catabolic process	Root
GO:0009409	response to cold			Nodule
GO:0009416	response to light stimulus			Nodule
GO:0009556	microsporogenesis		Nodule
GO:0009595	detection of biotic stimulus			Root
GO:0009605	response to external stimulus			Nodule
GO:0009606	tropism		Root
GO:0009607	response to biotic stimulus			Root and Nodule
GO:0009611	response to wounding			Nodule
GO:0009620	response to fungus			Nodule
GO:0009624	response to nematode		Nodule
GO:0009626	plant-type hypersensitive response		Root
GO:0009628	response to abiotic stimulus			Nodule
GO:0009636	response to toxic substance	Root	Root
GO:0009641	shade avoidance			Root
GO:0009642	response to light intensity			Nodule
GO:0009644	response to high light intensity			Nodule
GO:0009664	plant-type cell wall organization		Root	Root
GO:0009690	cytokinin metabolic process	Nodule
GO:0009698	phenylpropanoid metabolic process		Root	Root
GO:0009699	phenylpropanoid biosynthetic process		Root	Root
GO:0009718	anthocyanin-containing compound biosynth...		Nodule
GO:0009719	response to endogenous stimulus		Root	Nodule
GO:0009723	response to ethylene			Nodule
GO:0009725	response to hormone		Root	Nodule
GO:0009733	response to auxin		Root	Root
GO:0009734	auxin-activated signaling pathway		Root	Root
GO:0009736	cytokinin-activated signaling pathway			Nodule
GO:0009737	response to abscisic acid		Nodule	Nodule
GO:0009751	response to salicylic acid			Nodule
GO:0009753	response to jasmonic acid			Nodule
GO:0009755	hormone-mediated signaling pathway			Nodule
GO:0009757	hexose mediated signaling	Root
GO:0009765	photosynthesis, light harvesting		Nodule
GO:0009767	photosynthetic electron transport chain		Nodule
GO:0009768	photosynthesis, light harvesting in phot...		Nodule
GO:0009772	photosynthetic electron transport in pho...		Nodule
GO:0009773	photosynthetic electron transport in pho...		Nodule
GO:0009785	blue light signaling pathway			Nodule
GO:0009791	post-embryonic development			Nodule
GO:0009792	embryo development ending in birth or eg...	Root
GO:0009808	lignin metabolic process		Root	Root
GO:0009809	lignin biosynthetic process		Root	Root
GO:0009812	flavonoid metabolic process		Nodule	Root
GO:0009813	flavonoid biosynthetic process		Nodule	Root
GO:0009820	alkaloid metabolic process		Root
GO:0009823	cytokinin catabolic process	Nodule
GO:0009826	unidimensional cell growth		Root
GO:0009832	plant-type cell wall biogenesis			Root
GO:0009834	plant-type secondary cell wall biogenesi...		Root	Root
GO:0009835	fruit ripening		Nodule	Root
GO:0009851	auxin biosynthetic process			Nodule
GO:0009856	pollination			Root
GO:0009866	induced systemic resistance, ethylene me...			Root
GO:0009867	jasmonic acid mediated signaling pathway			Nodule
GO:0009873	ethylene-activated signaling pathway			Nodule
GO:0009875	pollen-pistil interaction			Root
GO:0009877	nodulation			Nodule
GO:0009878	nodule morphogenesis			Nodule
GO:0009886	post-embryonic animal morphogenesis		Nodule	Nodule
GO:0009889	regulation of biosynthetic process			Nodule
GO:0009891	positive regulation of biosynthetic proc...	Root
GO:0009893	positive regulation of metabolic process	Root
GO:0009894	regulation of catabolic process	Root
GO:0009896	positive regulation of catabolic process	Root
GO:0009966	regulation of signal transduction	Root
GO:0009967	positive regulation of signal transducti...	Root
GO:0009987	cellular process	Root
GO:0009991	response to extracellular stimulus	Root
GO:0010032	meiotic chromosome condensation			Root
GO:0010033	response to organic substance		Nodule	Nodule
GO:0010036	response to boron-containing substance		Root
GO:0010053	root epidermal cell differentiation		Root	Root
GO:0010054	trichoblast differentiation		Root	Root
GO:0010065	primary meristem tissue development			Root
GO:0010067	procambium histogenesis		Root	Root
GO:0010073	meristem maintenance			Nodule
GO:0010106	cellular response to iron ion starvation			Nodule
GO:0010109	regulation of photosynthesis		Nodule
GO:0010117	photoprotection			Nodule
GO:0010187	negative regulation of seed germination			Root
GO:0010200	response to chitin		Root	Nodule
GO:0010208	pollen wall assembly		Nodule
GO:0010215	cellulose microfibril organization			Root
GO:0010223	secondary shoot formation			Root
GO:0010243	response to organonitrogen compound			Nodule
GO:0010255	glucose mediated signaling pathway	Root
GO:0010266	response to vitamin B1		Nodule
GO:0010274	hydrotropism			Root
GO:0010315	auxin efflux			Root
GO:0010324	membrane invagination	Root
GO:0010345	suberin biosynthetic process		Nodule
GO:0010346	shoot axis formation			Root
GO:0010358	leaf shaping			Nodule
GO:0010383	cell wall polysaccharide metabolic proce...		Root	Root
GO:0010389	regulation of G2/M transition of mitotic...	Root
GO:0010393	galacturonan metabolic process		Root	Root
GO:0010395	rhamnogalacturonan I metabolic process			Root
GO:0010400	rhamnogalacturonan I side chain metaboli...			Root
GO:0010410	hemicellulose metabolic process		Root	Root
GO:0010411	xyloglucan metabolic process		Root	Root
GO:0010412	mannan metabolic process			Root
GO:0010413	glucuronoxylan metabolic process			Root
GO:0010417	glucuronoxylan biosynthetic process			Root
GO:0010430	fatty acid omega-oxidation	Root
GO:0010468	regulation of gene expression			Nodule
GO:0010498	proteasomal protein catabolic process	Root
GO:0010514	induction of conjugation with cellular f...	Root
GO:0010556	regulation of macromolecule biosynthetic...			Nodule
GO:0010562	positive regulation of phosphorus metabo...	Root
GO:0010563	negative regulation of phosphorus metabo...	Root
GO:0010564	regulation of cell cycle process	Root
GO:0010590	regulation of cell separation after cyto...	Root
GO:0010591	regulation of lamellipodium assembly	Root
GO:0010604	positive regulation of macromolecule met...	Root
GO:0010608	posttranscriptional regulation of gene e...	Root
GO:0010623	programmed cell death involved in cell d...			Nodule
GO:0010631	epithelial cell migration	Root
GO:0010634	positive regulation of epithelial cell m...	Root
GO:0010638	positive regulation of organelle organiz...	Root
GO:0010646	regulation of cell communication	Root
GO:0010647	positive regulation of cell communicatio...	Root
GO:0010720	positive regulation of cell development	Root
GO:0010761	fibroblast migration	Root
GO:0010762	regulation of fibroblast migration	Root
GO:0010817	regulation of hormone levels		Root	Root
GO:0010913	regulation of sterigmatocystin biosynthe...	Root
GO:0010927	cellular component assembly involved in ...		Nodule
GO:0010928	regulation of auxin mediated signaling p...			Root
GO:0010941	regulation of cell death	Root
GO:0010942	positive regulation of cell death	Root
GO:0010948	negative regulation of cell cycle proces...	Root
GO:0010950	positive regulation of endopeptidase act...	Root
GO:0010965	regulation of mitotic sister chromatid s...	Root
GO:0010970	transport along microtubule	Root
GO:0010972	negative regulation of G2/M transition o...	Root
GO:0010975	regulation of neuron projection developm...	Root
GO:0014070	response to organic cyclic compound			Nodule
GO:0015031	protein transport	Root
GO:0015074	DNA integration	Nodule	Nodule
GO:0015672	monovalent inorganic cation transport	Root
GO:0015690	aluminum cation transport		Root
GO:0015695	organic cation transport	Root	Root
GO:0015696	ammonium transport	Root	Root
GO:0015698	inorganic anion transport	Root		Root
GO:0015718	monocarboxylic acid transport	Root	Nodule
GO:0015758	glucose transport		Root
GO:0015791	polyol transport		Root	Root
GO:0015793	glycerol transport		Root	Root
GO:0015840	urea transport		Root	Root
GO:0015843	methylammonium transport		Root	Root
GO:0015850	organic hydroxy compound transport		Root	Root
GO:0015890	nicotinamide mononucleotide transport	Root
GO:0015893	drug transport		Nodule	Nodule
GO:0015977	carbon fixation		Nodule
GO:0015979	photosynthesis		Nodule
GO:0015980	energy derivation by oxidation of organi...	Root
GO:0015988	energy coupled proton transmembrane tran...	Root
GO:0015991	ATP hydrolysis coupled proton transport	Root
GO:0015992	proton transport	Root
GO:0016042	lipid catabolic process			Root
GO:0016043	cellular component organization	Root
GO:0016049	cell growth		Root
GO:0016050	vesicle organization	Root
GO:0016052	carbohydrate catabolic process		Root	Root
GO:0016053	organic acid biosynthetic process	Root
GO:0016055	Wnt signaling pathway	Root
GO:0016071	mRNA metabolic process	Root
GO:0016072	rRNA metabolic process	Root
GO:0016098	monoterpenoid metabolic process			Root
GO:0016099	monoterpenoid biosynthetic process			Root
GO:0016101	diterpenoid metabolic process		Nodule
GO:0016102	diterpenoid biosynthetic process		Nodule
GO:0016114	terpenoid biosynthetic process			Root
GO:0016121	carotene catabolic process	Root
GO:0016125	sterol metabolic process	Root	Root
GO:0016126	sterol biosynthetic process	Root
GO:0016127	sterol catabolic process		Root
GO:0016128	phytosteroid metabolic process	Root
GO:0016129	phytosteroid biosynthetic process	Root
GO:0016192	vesicle-mediated transport	Root
GO:0016236	macroautophagy	Root
GO:0016237	lysosomal microautophagy	Root
GO:0016310	phosphorylation	Root
GO:0016358	dendrite development	Root
GO:0016477	cell migration	Root
GO:0016482	cytosolic transport	Root
GO:0016584	nucleosome positioning	Root
GO:0016601	Rac protein signal transduction	Root
GO:0016998	cell wall macromolecule catabolic proces...			Root
GO:0018105	peptidyl-serine phosphorylation	Root
GO:0018107	peptidyl-threonine phosphorylation	Root
GO:0018108	peptidyl-tyrosine phosphorylation	Root
GO:0018130	heterocycle biosynthetic process			Nodule
GO:0018158	protein oxidation			Nodule
GO:0018171	peptidyl-cysteine oxidation			Nodule
GO:0018209	peptidyl-serine modification	Root
GO:0018210	peptidyl-threonine modification	Root
GO:0018212	peptidyl-tyrosine modification	Root
GO:0019219	regulation of nucleobase-containing comp...			Nodule
GO:0019220	regulation of phosphate metabolic proces...	Root
GO:0019236	response to pheromone	Root
GO:0019253	reductive pentose-phosphate cycle		Nodule
GO:0019344	cysteine biosynthetic process	Root
GO:0019395	fatty acid oxidation	Root
GO:0019419	sulfate reduction	Root
GO:0019430	removal of superoxide radicals	Root
GO:0019432	triglyceride biosynthetic process	Root
GO:0019438	aromatic compound biosynthetic process			Nodule
GO:0019538	protein metabolic process	Root
GO:0019585	glucuronate metabolic process			Root
GO:0019637	organophosphate metabolic process	Root
GO:0019684	photosynthesis, light reaction		Nodule
GO:0019685	photosynthesis, dark reaction		Nodule
GO:0019693	ribose phosphate metabolic process	Root
GO:0019725	cellular homeostasis	Root
GO:0019740	nitrogen utilization	Root
GO:0019747	regulation of isoprenoid metabolic proce...			Nodule
GO:0019748	secondary metabolic process		Root	Root
GO:0019752	carboxylic acid metabolic process	Root
GO:0019755	one-carbon compound transport		Root	Root
GO:0019878	lysine biosynthetic process via aminoadi...	Root
GO:0019882	antigen processing and presentation	Root
GO:0019884	antigen processing and presentation of e...	Root
GO:0019941	modification-dependent protein catabolic...	Root
GO:0019953	sexual reproduction	Root
GO:0019954	asexual reproduction	Root
GO:0021549	cerebellum development	Root
GO:0021680	cerebellar Purkinje cell layer developme...	Root
GO:0021695	cerebellar cortex development	Root
GO:0021700	developmental maturation			Root
GO:0021872	forebrain generation of neurons	Root
GO:0021879	forebrain neuron differentiation	Root
GO:0021884	forebrain neuron development	Root
GO:0022008	neurogenesis	Root
GO:0022037	metencephalon development	Root
GO:0022402	cell cycle process	Root
GO:0022411	cellular component disassembly	Root
GO:0022413	reproductive process in single-celled or...	Root
GO:0022603	regulation of anatomical structure morph...	Root
GO:0022607	cellular component assembly	Root
GO:0022610	biological adhesion	Root
GO:0022613	ribonucleoprotein complex biogenesis	Root
GO:0022618	ribonucleoprotein complex assembly	Root
GO:0022622	root system development			Root
GO:0023014	signal transduction by protein phosphory...	Root
GO:0023051	regulation of signaling	Root
GO:0023052	signaling	Root		Nodule
GO:0023056	positive regulation of signaling	Root
GO:0023061	signal release	Root
GO:0030001	metal ion transport			Root
GO:0030003	cellular cation homeostasis	Root
GO:0030004	cellular monovalent inorganic cation hom...	Root
GO:0030010	establishment of cell polarity	Root
GO:0030029	actin filament-based process	Root
GO:0030030	cell projection organization	Root
GO:0030031	cell projection assembly	Root
GO:0030032	lamellipodium assembly	Root
GO:0030036	actin cytoskeleton organization	Root
GO:0030038	contractile actin filament bundle assemb...	Root
GO:0030041	actin filament polymerization	Root
GO:0030071	regulation of mitotic metaphase/anaphase...	Root		Root
GO:0030072	peptide hormone secretion	Root
GO:0030073	insulin secretion	Root
GO:0030097	hemopoiesis	Root
GO:0030100	regulation of endocytosis	Root
GO:0030162	regulation of proteolysis	Root
GO:0030163	protein catabolic process	Root
GO:0030182	neuron differentiation	Root
GO:0030198	extracellular matrix organization		Nodule
GO:0030243	cellulose metabolic process		Root	Root
GO:0030244	cellulose biosynthetic process		Root	Root
GO:0030245	cellulose catabolic process			Root
GO:0030334	regulation of cell migration	Root
GO:0030335	positive regulation of cell migration	Root
GO:0030433	ER-associated ubiquitin-dependent protei...	Root
GO:0030435	sporulation resulting in formation of a ...	Root
GO:0030436	asexual sporulation	Root
GO:0030437	ascospore formation	Root
GO:0030447	filamentous growth	Root
GO:0030466	chromatin silencing at silent mating-typ...	Root
GO:0030473	nuclear migration along microtubule	Root
GO:0030582	reproductive fruiting body development	Root
GO:0030584	sporocarp development	Root
GO:0030587	sorocarp development	Root
GO:0030593	neutrophil chemotaxis	Root
GO:0030595	leukocyte chemotaxis	Root
GO:0030641	regulation of cellular pH	Root
GO:0030702	chromatin silencing at centromere	Root
GO:0030705	cytoskeleton-dependent intracellular tra...	Root
GO:0030799	regulation of cyclic nucleotide metaboli...	Root
GO:0030814	regulation of cAMP metabolic process	Root
GO:0030832	regulation of actin filament length	Root
GO:0030833	regulation of actin filament polymerizat...	Root
GO:0030838	positive regulation of actin filament po...	Root
GO:0030865	cortical cytoskeleton organization	Root
GO:0030866	cortical actin cytoskeleton organization	Root
GO:0030900	forebrain development	Root
GO:0030902	hindbrain development	Root
GO:0030947	regulation of vascular endothelial growt...	Root
GO:0030948	negative regulation of vascular endothel...	Root
GO:0030950	establishment or maintenance of actin cy...	Root
GO:0030951	establishment or maintenance of microtub...	Root
GO:0030952	establishment or maintenance of cytoskel...	Root
GO:0030968	endoplasmic reticulum unfolded protein r...	Root
GO:0031023	microtubule organizing center organizati...	Root
GO:0031032	actomyosin structure organization	Root
GO:0031135	negative regulation of conjugation	Root
GO:0031136	positive regulation of conjugation	Root
GO:0031137	regulation of conjugation with cellular ...	Root
GO:0031138	negative regulation of conjugation with ...	Root
GO:0031139	positive regulation of conjugation with ...	Root
GO:0031155	regulation of reproductive fruiting body...	Root
GO:0031156	regulation of sorocarp development	Root
GO:0031175	neuron projection development	Root
GO:0031321	ascospore-type prospore assembly	Root
GO:0031323	regulation of cellular metabolic process			Nodule
GO:0031325	positive regulation of cellular metaboli...	Root
GO:0031326	regulation of cellular biosynthetic proc...			Nodule
GO:0031329	regulation of cellular catabolic process	Root
GO:0031331	positive regulation of cellular cataboli...	Root
GO:0031334	positive regulation of protein complex a...	Root
GO:0031344	regulation of cell projection organizati...	Root
GO:0031346	positive regulation of cell projection o...	Root
GO:0031399	regulation of protein modification proce...	Root
GO:0031400	negative regulation of protein modificat...	Root
GO:0031401	positive regulation of protein modificat...	Root
GO:0031498	chromatin disassembly	Root
GO:0031505	fungal-type cell wall organization	Root		Root
GO:0031529	ruffle organization	Root
GO:0031532	actin cytoskeleton reorganization	Root
GO:0031589	cell-substrate adhesion	Root
GO:0031638	zymogen activation	Root
GO:0031640	killing of cells of other organism			Nodule
GO:0031667	response to nutrient levels	Root
GO:0031668	cellular response to extracellular stimu...	Root
GO:0031669	cellular response to nutrient levels	Root
GO:0031929	TOR signaling	Root
GO:0032005	signal transduction involved in conjugat...	Root
GO:0032007	negative regulation of TOR signaling	Root
GO:0032024	positive regulation of insulin secretion	Root
GO:0032092	positive regulation of protein binding	Root
GO:0032231	regulation of actin filament bundle asse...	Root
GO:0032233	positive regulation of actin filament bu...	Root
GO:0032268	regulation of cellular protein metabolic...	Root
GO:0032269	negative regulation of cellular protein ...	Root
GO:0032270	positive regulation of cellular protein ...	Root
GO:0032271	regulation of protein polymerization	Root
GO:0032273	positive regulation of protein polymeriz...	Root
GO:0032350	regulation of hormone metabolic process		Root
GO:0032386	regulation of intracellular transport	Root
GO:0032434	regulation of proteasomal ubiquitin-depe...	Root
GO:0032436	positive regulation of proteasomal ubiqu...	Root
GO:0032465	regulation of cytokinesis	Root
GO:0032490	detection of molecule of bacterial origi...			Root
GO:0032491	detection of molecule of fungal origin			Root
GO:0032494	response to peptidoglycan			Root
GO:0032499	detection of peptidoglycan			Root
GO:0032505	reproduction of a single-celled organism	Root
GO:0032535	regulation of cellular component size	Root
GO:0032774	RNA biosynthetic process			Nodule
GO:0032787	monocarboxylic acid metabolic process	Root
GO:0032868	response to insulin	Root
GO:0032869	cellular response to insulin stimulus	Root
GO:0032870	cellular response to hormone stimulus			Nodule
GO:0032878	regulation of establishment or maintenan...	Root
GO:0032879	regulation of localization	Root
GO:0032880	regulation of protein localization	Root
GO:0032889	regulation of vacuole fusion, non-autoph...	Root
GO:0032940	secretion by cell	Root
GO:0032954	regulation of cytokinetic process	Root
GO:0032956	regulation of actin cytoskeleton organiz...	Root
GO:0032970	regulation of actin filament-based proce...	Root
GO:0032984	macromolecular complex disassembly	Root
GO:0032986	protein-DNA complex disassembly	Root
GO:0032990	cell part morphogenesis	Root
GO:0032995	regulation of fungal-type cell wall biog...	Root
GO:0033036	macromolecule localization	Root
GO:0033043	regulation of organelle organization	Root
GO:0033044	regulation of chromosome organization	Root
GO:0033045	regulation of sister chromatid segregati...	Root
GO:0033047	regulation of mitotic sister chromatid s...	Root
GO:0033120	positive regulation of RNA splicing	Root
GO:0033145	positive regulation of intracellular ste...	Root
GO:0033157	regulation of intracellular protein tran...	Root
GO:0033238	regulation of cellular amine metabolic p...	Root
GO:0033365	protein localization to organelle	Root
GO:0033500	carbohydrate homeostasis	Root
GO:0033554	cellular response to stress	Root
GO:0033609	oxalate metabolic process		Root
GO:0033673	negative regulation of kinase activity	Root
GO:0033674	positive regulation of kinase activity	Root
GO:0033692	cellular polysaccharide biosynthetic pro...			Root
GO:0033993	response to lipid		Nodule	Nodule
GO:0034050	host programmed cell death induced by sy...		Root
GO:0034112	positive regulation of homotypic cell-ce...	Root
GO:0034219	carbohydrate transmembrane transport			Nodule
GO:0034220	ion transmembrane transport	Root
GO:0034248	regulation of cellular amide metabolic p...	Root
GO:0034293	sexual sporulation	Root
GO:0034305	regulation of asexual sporulation	Root
GO:0034332	adherens junction organization	Root
GO:0034333	adherens junction assembly	Root
GO:0034433	steroid esterification		Root
GO:0034434	sterol esterification		Root
GO:0034446	substrate adhesion-dependent cell spread...	Root
GO:0034504	protein localization to nucleus	Root
GO:0034599	cellular response to oxidative stress	Root
GO:0034613	cellular protein localization	Root
GO:0034614	cellular response to reactive oxygen spe...	Root
GO:0034620	cellular response to unfolded protein	Root
GO:0034622	cellular macromolecular complex assembly	Root
GO:0034629	cellular protein complex localization	Root
GO:0034637	cellular carbohydrate biosynthetic proce...			Root
GO:0034654	nucleobase-containing compound biosynthe...			Nodule
GO:0034655	nucleobase-containing compound catabolic...	Root
GO:0034976	response to endoplasmic reticulum stress	Root
GO:0035278	miRNA mediated inhibition of translation	Root
GO:0035315	hair cell differentiation	Root
GO:0035353	nicotinamide mononucleotide transmembran...	Root
GO:0035383	thioester metabolic process	Root
GO:0035384	thioester biosynthetic process	Root
GO:0035428	hexose transmembrane transport		Root
GO:0035435	phosphate ion transmembrane transport	Root
GO:0035556	intracellular signal transduction	Root		Nodule
GO:0035821	modification of morphology or physiology...			Nodule
GO:0035864	response to potassium ion	Root	Root	Root
GO:0035865	cellular response to potassium ion		Root	Root
GO:0035966	response to topologically incorrect prot...	Root
GO:0035967	cellular response to topologically incor...	Root
GO:0036010	protein localization to endosome	Root
GO:0036230	granulocyte activation	Root
GO:0036293	response to decreased oxygen levels			Nodule
GO:0036324	vascular endothelial growth factor recep...	Root
GO:0036503	ERAD pathway	Root
GO:0038093	Fc receptor signaling pathway	Root
GO:0038095	Fc-epsilon receptor signaling pathway	Root
GO:0038127	ERBB signaling pathway	Root
GO:0038179	neurotrophin signaling pathway	Root
GO:0040007	growth		Root
GO:0040011	locomotion	Root
GO:0040012	regulation of locomotion	Root
GO:0040017	positive regulation of locomotion	Root
GO:0040023	establishment of nucleus localization	Root
GO:0040033	negative regulation of translation, ncRN...	Root
GO:0042044	fluid transport		Root	Root
GO:0042119	neutrophil activation	Root
GO:0042127	regulation of cell proliferation	Root
GO:0042128	nitrate assimilation			Nodule
GO:0042144	vacuole fusion, non-autophagic	Root
GO:0042176	regulation of protein catabolic process	Root
GO:0042180	cellular ketone metabolic process	Root
GO:0042221	response to chemical		Nodule	Nodule
GO:0042254	ribosome biogenesis	Root
GO:0042255	ribosome assembly	Root
GO:0042273	ribosomal large subunit biogenesis	Root
GO:0042274	ribosomal small subunit biogenesis	Root
GO:0042278	purine nucleoside metabolic process	Root
GO:0042325	regulation of phosphorylation	Root
GO:0042326	negative regulation of phosphorylation	Root
GO:0042327	positive regulation of phosphorylation	Root
GO:0042330	taxis	Root
GO:0042440	pigment metabolic process		Nodule
GO:0042445	hormone metabolic process		Root	Nodule
GO:0042446	hormone biosynthetic process			Nodule
GO:0042451	purine nucleoside biosynthetic process	Root
GO:0042455	ribonucleoside biosynthetic process	Root
GO:0042461	photoreceptor cell development	Root
GO:0042462	eye photoreceptor cell development	Root
GO:0042471	ear morphogenesis	Root
GO:0042490	mechanoreceptor differentiation	Root
GO:0042493	response to drug		Nodule	Nodule
GO:0042545	cell wall modification		Root	Root
GO:0042546	cell wall biogenesis		Root	Root
GO:0042548	regulation of photosynthesis, light reac...		Nodule
GO:0042554	superoxide anion generation	Root
GO:0042592	homeostatic process	Root
GO:0042593	glucose homeostasis	Root
GO:0042594	response to starvation	Root
GO:0042616	paclitaxel metabolic process			Root
GO:0042617	paclitaxel biosynthetic process			Root
GO:0042742	defense response to bacterium			Nodule
GO:0042743	hydrogen peroxide metabolic process		Root	Root
GO:0042744	hydrogen peroxide catabolic process		Root	Root
GO:0042762	regulation of sulfur metabolic process	Root
GO:0042775	mitochondrial ATP synthesis coupled elec...	Root
GO:0042776	mitochondrial ATP synthesis coupled prot...	Root
GO:0042938	dipeptide transport			Nodule
GO:0042939	tripeptide transport			Nodule
GO:0042981	regulation of apoptotic process	Root
GO:0043043	peptide biosynthetic process	Root
GO:0043062	extracellular structure organization		Nodule
GO:0043065	positive regulation of apoptotic process	Root
GO:0043066	negative regulation of apoptotic process	Root
GO:0043067	regulation of programmed cell death	Root
GO:0043068	positive regulation of programmed cell d...	Root
GO:0043085	positive regulation of catalytic activit...	Root
GO:0043086	negative regulation of catalytic activit...	Root
GO:0043113	receptor clustering	Root
GO:0043149	stress fiber assembly	Root
GO:0043161	proteasome-mediated ubiquitin-dependent ...	Root
GO:0043201	response to leucine			Nodule
GO:0043207	response to external biotic stimulus			Nodule
GO:0043241	protein complex disassembly	Root
GO:0043254	regulation of protein complex assembly	Root
GO:0043277	apoptotic cell clearance	Root
GO:0043281	regulation of cysteine-type endopeptidas...	Root
GO:0043408	regulation of MAPK cascade	Root
GO:0043434	response to peptide hormone	Root
GO:0043436	oxoacid metabolic process	Root
GO:0043473	pigmentation			Root
GO:0043476	pigment accumulation			Root
GO:0043478	pigment accumulation in response to UV l...			Root
GO:0043479	pigment accumulation in tissues in respo...			Root
GO:0043480	pigment accumulation in tissues			Root
GO:0043481	anthocyanin accumulation in tissues in r...			Root
GO:0043491	protein kinase B signaling	Root
GO:0043549	regulation of kinase activity	Root
GO:0043583	ear development	Root
GO:0043603	cellular amide metabolic process	Root
GO:0043604	amide biosynthetic process	Root
GO:0043623	cellular protein complex assembly	Root
GO:0043632	modification-dependent macromolecule cat...	Root
GO:0043933	macromolecular complex subunit organizat...	Root
GO:0043934	sporulation	Root
GO:0043935	sexual sporulation resulting in formatio...	Root
GO:0044036	cell wall macromolecule metabolic proces...		Root	Root
GO:0044038	cell wall macromolecule biosynthetic pro...			Root
GO:0044042	glucan metabolic process		Root	Root
GO:0044085	cellular component biogenesis	Root
GO:0044087	regulation of cellular component biogene...	Root
GO:0044089	positive regulation of cellular componen...	Root
GO:0044093	positive regulation of molecular functio...	Root
GO:0044106	cellular amine metabolic process	Root
GO:0044107	cellular alcohol metabolic process	Root
GO:0044108	cellular alcohol biosynthetic process	Root
GO:0044111	development involved in symbiotic intera...			Nodule
GO:0044182	filamentous growth of a population of un...	Root
GO:0044237	cellular metabolic process	Root
GO:0044238	primary metabolic process	Root
GO:0044247	cellular polysaccharide catabolic proces...			Root
GO:0044248	cellular catabolic process	Root
GO:0044255	cellular lipid metabolic process	Root
GO:0044257	cellular protein catabolic process	Root
GO:0044262	cellular carbohydrate metabolic process			Root
GO:0044264	cellular polysaccharide metabolic proces...		Root	Root
GO:0044265	cellular macromolecule catabolic process	Root
GO:0044267	cellular protein metabolic process	Root
GO:0044270	cellular nitrogen compound catabolic pro...	Root
GO:0044272	sulfur compound biosynthetic process	Root
GO:0044275	cellular carbohydrate catabolic process			Root
GO:0044281	small molecule metabolic process	Root
GO:0044282	small molecule catabolic process	Root
GO:0044283	small molecule biosynthetic process	Root
GO:0044364	disruption of cells of other organism			Nodule
GO:0044396	actin cortical patch organization	Root
GO:0044403	symbiosis, encompassing mutualism throug...			Nodule
GO:0044419	interspecies interaction between organis...			Nodule
GO:0044550	secondary metabolite biosynthetic proces...		Root	Root
GO:0044699	single-organism process	Root		Root
GO:0044700	single organism signaling			Nodule
GO:0044703	multi-organism reproductive process	Root		Root
GO:0044706	multi-multicellular organism process			Root
GO:0044708	single-organism behavior	Root
GO:0044710	single-organism metabolic process	Root
GO:0044711	single-organism biosynthetic process	Root
GO:0044712	single-organism catabolic process	Root		Root
GO:0044763	single-organism cellular process	Root
GO:0044765	single-organism transport	Root
GO:0044770	cell cycle phase transition	Root
GO:0044772	mitotic cell cycle phase transition	Root
GO:0044773	mitotic DNA damage checkpoint	Root
GO:0044774	mitotic DNA integrity checkpoint	Root
GO:0044784	metaphase/anaphase transition of cell cy...	Root		Root
GO:0044801	single-organism membrane fusion	Root
GO:0044802	single-organism membrane organization	Root
GO:0044839	cell cycle G2/M phase transition	Root
GO:0044843	cell cycle G1/S phase transition	Root
GO:0045023	G0 to G1 transition	Root
GO:0045184	establishment of protein localization	Root
GO:0045204	MAPK export from nucleus	Root
GO:0045229	external encapsulating structure organiz...		Root	Root
GO:0045292	mRNA cis splicing, via spliceosome	Root
GO:0045321	leukocyte activation	Root
GO:0045460	sterigmatocystin metabolic process	Root
GO:0045461	sterigmatocystin biosynthetic process	Root
GO:0045488	pectin metabolic process		Root	Root
GO:0045490	pectin catabolic process		Root	Root
GO:0045491	xylan metabolic process			Root
GO:0045492	xylan biosynthetic process			Root
GO:0045493	xylan catabolic process			Root
GO:0045664	regulation of neuron differentiation	Root
GO:0045732	positive regulation of protein catabolic...	Root
GO:0045765	regulation of angiogenesis	Root
GO:0045766	positive regulation of angiogenesis	Root
GO:0045785	positive regulation of cell adhesion	Root
GO:0045786	negative regulation of cell cycle	Root
GO:0045787	positive regulation of cell cycle	Root
GO:0045840	positive regulation of mitotic nuclear d...	Root
GO:0045842	positive regulation of mitotic metaphase...	Root
GO:0045851	pH reduction	Root
GO:0045859	regulation of protein kinase activity	Root
GO:0045860	positive regulation of protein kinase ac...	Root
GO:0045862	positive regulation of proteolysis	Root
GO:0045898	regulation of RNA polymerase II transcri...	Root
GO:0045930	negative regulation of mitotic cell cycl...	Root
GO:0045931	positive regulation of mitotic cell cycl...	Root
GO:0045936	negative regulation of phosphate metabol...	Root
GO:0045937	positive regulation of phosphate metabol...	Root
GO:0045944	positive regulation of transcription fro...	Root
GO:0045974	regulation of translation, ncRNA-mediate...	Root
GO:0045981	positive regulation of nucleotide metabo...	Root
GO:0046034	ATP metabolic process	Root
GO:0046058	cAMP metabolic process	Root
GO:0046128	purine ribonucleoside metabolic process	Root
GO:0046129	purine ribonucleoside biosynthetic proce...	Root
GO:0046148	pigment biosynthetic process		Nodule
GO:0046165	alcohol biosynthetic process	Root
GO:0046247	terpene catabolic process	Root
GO:0046271	phenylpropanoid catabolic process		Root	Root
GO:0046274	lignin catabolic process		Root	Root
GO:0046283	anthocyanin-containing compound metaboli...		Nodule
GO:0046323	glucose import		Root
GO:0046348	amino sugar catabolic process			Nodule
GO:0046355	mannan catabolic process			Root
GO:0046390	ribose phosphate biosynthetic process	Root
GO:0046394	carboxylic acid biosynthetic process	Root
GO:0046530	photoreceptor cell differentiation	Root
GO:0046578	regulation of Ras protein signal transdu...	Root
GO:0046700	heterocycle catabolic process	Root
GO:0046839	phospholipid dephosphorylation		Root
GO:0046847	filopodium assembly	Root
GO:0046879	hormone secretion	Root
GO:0046887	positive regulation of hormone secretion	Root
GO:0046903	secretion	Root
GO:0046907	intracellular transport	Root
GO:0046916	cellular transition metal ion homeostasi...			Root
GO:0046999	regulation of conjugation	Root
GO:0048002	antigen processing and presentation of p...	Root
GO:0048010	vascular endothelial growth factor recep...	Root
GO:0048011	neurotrophin TRK receptor signaling path...	Root
GO:0048017	inositol lipid-mediated signaling	Root
GO:0048041	focal adhesion assembly	Root
GO:0048193	Golgi vesicle transport	Root
GO:0048236	plant-type spore development		Nodule
GO:0048284	organelle fusion	Root
GO:0048285	organelle fission	Root
GO:0048308	organelle inheritance	Root
GO:0048311	mitochondrion distribution	Root
GO:0048315	conidium formation	Root
GO:0048364	root development			Root
GO:0048439	flower morphogenesis		Nodule	Nodule
GO:0048469	cell maturation		Root	Root
GO:0048477	oogenesis	Root
GO:0048490	anterograde synaptic vesicle transport	Root
GO:0048513	animal organ development	Root
GO:0048518	positive regulation of biological proces...	Root
GO:0048519	negative regulation of biological proces...	Root
GO:0048520	positive regulation of behavior	Root
GO:0048522	positive regulation of cellular process	Root
GO:0048523	negative regulation of cellular process	Root
GO:0048534	hematopoietic or lymphoid organ developm...	Root
GO:0048544	recognition of pollen			Root
GO:0048568	embryonic organ development	Root
GO:0048583	regulation of response to stimulus	Root
GO:0048588	developmental cell growth		Root
GO:0048589	developmental growth		Root
GO:0048592	eye morphogenesis	Root
GO:0048646	anatomical structure formation involved ...	Root	Nodule
GO:0048666	neuron development	Root
GO:0048667	cell morphogenesis involved in neuron di...	Root
GO:0048699	generation of neurons	Root
GO:0048729	tissue morphogenesis	Root
GO:0048732	gland development	Root
GO:0048749	compound eye development	Root
GO:0048764	trichoblast maturation		Root	Root
GO:0048765	root hair cell differentiation		Root	Root
GO:0048767	root hair elongation		Root
GO:0048812	neuron projection morphogenesis	Root
GO:0048813	dendrite morphogenesis	Root
GO:0048834	specification of petal number		Nodule	Nodule
GO:0048839	inner ear development	Root
GO:0048858	cell projection morphogenesis	Root
GO:0048870	cell motility	Root
GO:0048878	chemical homeostasis	Root
GO:0050000	chromosome localization	Root
GO:0050673	epithelial cell proliferation	Root
GO:0050678	regulation of epithelial cell proliferat...	Root
GO:0050767	regulation of neurogenesis	Root
GO:0050773	regulation of dendrite development	Root
GO:0050790	regulation of catalytic activity	Root
GO:0050794	regulation of cellular process			Nodule
GO:0050795	regulation of behavior	Root
GO:0050801	ion homeostasis	Root
GO:0050808	synapse organization	Root
GO:0050832	defense response to fungus			Nodule
GO:0050865	regulation of cell activation	Root
GO:0050866	negative regulation of cell activation	Root
GO:0050867	positive regulation of cell activation	Root
GO:0050870	positive regulation of T cell activation	Root
GO:0050896	response to stimulus			Nodule
GO:0050900	leukocyte migration	Root
GO:0050921	positive regulation of chemotaxis	Root
GO:0051017	actin filament bundle assembly	Root
GO:0051046	regulation of secretion	Root
GO:0051049	regulation of transport	Root
GO:0051050	positive regulation of transport	Root
GO:0051051	negative regulation of transport	Root
GO:0051056	regulation of small GTPase mediated sign...	Root
GO:0051091	positive regulation of sequence-specific...	Root
GO:0051123	RNA polymerase II transcriptional preini...	Root
GO:0051128	regulation of cellular component organiz...	Root
GO:0051129	negative regulation of cellular componen...	Root
GO:0051130	positive regulation of cellular componen...	Root
GO:0051168	nuclear export	Root
GO:0051169	nuclear transport	Root
GO:0051171	regulation of nitrogen compound metaboli...			Nodule
GO:0051173	positive regulation of nitrogen compound...	Root
GO:0051174	regulation of phosphorus metabolic proce...	Root
GO:0051176	positive regulation of sulfur metabolic ...	Root
GO:0051179	localization	Root
GO:0051222	positive regulation of protein transport	Root
GO:0051223	regulation of protein transport	Root
GO:0051231	spindle elongation	Root
GO:0051234	establishment of localization	Root
GO:0051246	regulation of protein metabolic process	Root
GO:0051247	positive regulation of protein metabolic...	Root
GO:0051248	negative regulation of protein metabolic...	Root
GO:0051251	positive regulation of lymphocyte activa...	Root
GO:0051252	regulation of RNA metabolic process			Nodule
GO:0051258	protein polymerization	Root
GO:0051270	regulation of cellular component movemen...	Root
GO:0051272	positive regulation of cellular componen...	Root
GO:0051273	beta-glucan metabolic process			Root
GO:0051274	beta-glucan biosynthetic process			Root
GO:0051275	beta-glucan catabolic process			Root
GO:0051276	chromosome organization	Root
GO:0051297	centrosome organization	Root
GO:0051298	centrosome duplication	Root
GO:0051301	cell division	Root		Root
GO:0051302	regulation of cell division	Root
GO:0051303	establishment of chromosome localization	Root
GO:0051304	chromosome separation	Root		Root
GO:0051306	mitotic sister chromatid separation	Root
GO:0051310	metaphase plate congression	Root
GO:0051321	meiotic cell cycle	Root
GO:0051338	regulation of transferase activity	Root
GO:0051347	positive regulation of transferase activ...	Root
GO:0051348	negative regulation of transferase activ...	Root
GO:0051452	intracellular pH reduction	Root
GO:0051453	regulation of intracellular pH	Root
GO:0051489	regulation of filopodium assembly	Root
GO:0051492	regulation of stress fiber assembly	Root
GO:0051493	regulation of cytoskeleton organization	Root
GO:0051495	positive regulation of cytoskeleton orga...	Root
GO:0051496	positive regulation of stress fiber asse...	Root
GO:0051603	proteolysis involved in cellular protein...	Root
GO:0051640	organelle localization	Root
GO:0051641	cellular localization	Root
GO:0051647	nucleus localization	Root
GO:0051648	vesicle localization	Root
GO:0051649	establishment of localization in cell	Root
GO:0051650	establishment of vesicle localization	Root
GO:0051656	establishment of organelle localization	Root
GO:0051668	localization within membrane	Root
GO:0051674	localization of cell	Root
GO:0051704	multi-organism process			Root and Nodule
GO:0051707	response to other organism			Nodule
GO:0051716	cellular response to stimulus	Root		Nodule
GO:0051726	regulation of cell cycle	Root
GO:0051781	positive regulation of cell division	Root
GO:0051783	regulation of nuclear division	Root
GO:0051785	positive regulation of nuclear division	Root
GO:0051819	induction of tumor, nodule, or growth in...			Nodule
GO:0051896	regulation of protein kinase B signaling	Root
GO:0051898	negative regulation of protein kinase B ...	Root
GO:0051932	synaptic transmission, GABAergic	Root
GO:0051960	regulation of nervous system development	Root
GO:0051973	positive regulation of telomerase activi...		Nodule	Nodule
GO:0051983	regulation of chromosome segregation	Root
GO:0051984	positive regulation of chromosome segreg...	Root
GO:0052547	regulation of peptidase activity	Root
GO:0052548	regulation of endopeptidase activity	Root
GO:0052695	cellular glucuronidation			Root
GO:0052696	flavonoid glucuronidation			Root
GO:0055067	monovalent inorganic cation homeostasis	Root
GO:0055080	cation homeostasis	Root
GO:0055082	cellular chemical homeostasis	Root
GO:0055085	transmembrane transport	Root	Root	Nodule
GO:0055086	nucleobase-containing small molecule met...	Root
GO:0055114	oxidation-reduction process	Root	Root	Root
GO:0060113	inner ear receptor cell differentiation	Root
GO:0060119	inner ear receptor cell development	Root
GO:0060236	regulation of mitotic spindle organizati...			Root
GO:0060237	regulation of fungal-type cell wall orga...	Root
GO:0060255	regulation of macromolecule metabolic pr...			Nodule
GO:0060260	regulation of transcription initiation f...	Root
GO:0060263	regulation of respiratory burst	Root
GO:0060322	head development	Root
GO:0060326	cell chemotaxis	Root
GO:0060341	regulation of cellular localization	Root
GO:0060429	epithelium development	Root
GO:0060491	regulation of cell projection assembly	Root
GO:0060560	developmental growth involved in morphog...		Root
GO:0060627	regulation of vesicle-mediated transport	Root
GO:0061024	membrane organization	Root
GO:0061025	membrane fusion	Root
GO:0061062	regulation of nematode larval developmen...		Root
GO:0061136	regulation of proteasomal protein catabo...	Root
GO:0061245	establishment or maintenance of bipolar ...	Root
GO:0061564	axon development	Root
GO:0061572	actin filament bundle organization	Root
GO:0061640	cytoskeleton-dependent cytokinesis	Root
GO:0061726	mitochondrion disassembly	Root
GO:0065003	macromolecular complex assembly	Root
GO:0065007	biological regulation			Nodule
GO:0065008	regulation of biological quality	Root
GO:0065009	regulation of molecular function	Root
GO:0070201	regulation of establishment of protein l...	Root
GO:0070271	protein complex biogenesis	Root
GO:0070301	cellular response to hydrogen peroxide	Root
GO:0070316	regulation of G0 to G1 transition	Root
GO:0070317	negative regulation of G0 to G1 transiti...	Root
GO:0070482	response to oxygen levels			Nodule
GO:0070483	detection of hypoxia			Nodule
GO:0070589	cellular component macromolecule biosynt...			Root
GO:0070592	cell wall polysaccharide biosynthetic pr...			Root
GO:0070726	cell wall assembly			Root
GO:0070727	cellular macromolecule localization	Root
GO:0070783	growth of unicellular organism as a thre...	Root
GO:0070813	hydrogen sulfide metabolic process	Root
GO:0070814	hydrogen sulfide biosynthetic process	Root
GO:0070848	response to growth factor	Root
GO:0070887	cellular response to chemical stimulus			Nodule
GO:0070897	DNA-templated transcriptional preinitiat...	Root
GO:0070925	organelle assembly	Root
GO:0071219	cellular response to molecule of bacteri...			Root
GO:0071229	cellular response to acid chemical			Nodule
GO:0071310	cellular response to organic substance			Nodule
GO:0071323	cellular response to chitin			Root
GO:0071326	cellular response to monosaccharide stim...	Root
GO:0071331	cellular response to hexose stimulus	Root
GO:0071333	cellular response to glucose stimulus	Root
GO:0071363	cellular response to growth factor stimu...	Root
GO:0071365	cellular response to auxin stimulus		Root	Root
GO:0071368	cellular response to cytokinin stimulus			Nodule
GO:0071369	cellular response to ethylene stimulus			Nodule
GO:0071375	cellular response to peptide hormone sti...	Root
GO:0071395	cellular response to jasmonic acid stimu...			Nodule
GO:0071417	cellular response to organonitrogen comp...	Root
GO:0071444	cellular response to pheromone	Root
GO:0071450	cellular response to oxygen radical	Root
GO:0071451	cellular response to superoxide	Root
GO:0071483	cellular response to blue light			Nodule
GO:0071495	cellular response to endogenous stimulus			Nodule
GO:0071496	cellular response to external stimulus	Root
GO:0071554	cell wall organization or biogenesis		Root	Root
GO:0071555	cell wall organization		Root	Root
GO:0071616	acyl-CoA biosynthetic process	Root
GO:0071621	granulocyte chemotaxis	Root
GO:0071622	regulation of granulocyte chemotaxis	Root
GO:0071624	positive regulation of granulocyte chemo...	Root
GO:0071668	plant-type cell wall assembly			Root
GO:0071669	plant-type cell wall organization or bio...		Root	Root
GO:0071695	anatomical structure maturation		Nodule	Root
GO:0071702	organic substance transport	Root
GO:0071704	organic substance metabolic process	Root
GO:0071705	nitrogen compound transport	Root
GO:0071822	protein complex subunit organization	Root
GO:0071824	protein-DNA complex subunit organization	Root
GO:0071826	ribonucleoprotein complex subunit organi...	Root
GO:0071840	cellular component organization or bioge...	Root
GO:0071850	mitotic cell cycle arrest	Root
GO:0071852	fungal-type cell wall organization or bi...	Root
GO:0071900	regulation of protein serine/threonine k...	Root
GO:0071901	negative regulation of protein serine/th...	Root
GO:0071902	positive regulation of protein serine/th...	Root
GO:0071918	urea transmembrane transport		Root
GO:0071941	nitrogen cycle metabolic process			Nodule
GO:0071963	establishment or maintenance of cell pol...	Root
GO:0072089	stem cell proliferation	Root
GO:0072091	regulation of stem cell proliferation	Root
GO:0072330	monocarboxylic acid biosynthetic process	Root
GO:0072384	organelle transport along microtubule	Root
GO:0072488	ammonium transmembrane transport	Root	Root	Root
GO:0072489	methylammonium transmembrane transport		Root	Root
GO:0072512	trivalent inorganic cation transport		Root
GO:0072521	purine-containing compound metabolic pro...	Root
GO:0072522	purine-containing compound biosynthetic ...	Root
GO:0072593	reactive oxygen species metabolic proces...	Root	Root	Root
GO:0072657	protein localization to membrane	Root
GO:0072659	protein localization to plasma membrane	Root
GO:0072665	protein localization to vacuole	Root
GO:0075259	spore-bearing organ development	Root
GO:0075260	regulation of spore-bearing organ develo...	Root
GO:0075306	regulation of conidium formation	Root
GO:0080029	cellular response to boron-containing su...		Root
GO:0080052	response to histidine			Nodule
GO:0080053	response to phenylalanine			Nodule
GO:0080090	regulation of primary metabolic process			Nodule
GO:0080135	regulation of cellular response to stres...	Root
GO:0080147	root hair cell development		Root
GO:0080167	response to karrikin			Nodule
GO:0080171	lytic vacuole organization	Root
GO:0080175	phragmoplast microtubule organization			Root
GO:0085029	extracellular matrix assembly		Nodule
GO:0090002	establishment of protein localization to...	Root
GO:0090003	regulation of establishment of protein l...	Root
GO:0090004	positive regulation of establishment of ...	Root
GO:0090022	regulation of neutrophil chemotaxis	Root
GO:0090023	positive regulation of neutrophil chemot...	Root
GO:0090066	regulation of anatomical structure size	Root
GO:0090068	positive regulation of cell cycle proces...	Root
GO:0090114	COPII-coated vesicle budding	Root
GO:0090130	tissue migration	Root
GO:0090132	epithelium migration	Root
GO:0090150	establishment of protein localization to...	Root
GO:0090162	establishment of epithelial cell polarit...	Root
GO:0090224	regulation of spindle organization			Root
GO:0090277	positive regulation of peptide hormone s...	Root
GO:0090287	regulation of cellular response to growt...	Root
GO:0090288	negative regulation of cellular response...	Root
GO:0090307	mitotic spindle assembly	Root
GO:0090407	organophosphate biosynthetic process	Root
GO:0090487	secondary metabolite catabolic process	Root
GO:0090529	cell septum assembly	Root
GO:0090558	plant epidermis development			Root
GO:0090596	sensory organ morphogenesis	Root
GO:0090627	plant epidermal cell differentiation		Root	Root
GO:0090662	ATP hydrolysis coupled transmembrane tra...	Root
GO:0090702	non-reproductive fruiting body developme...	Root
GO:0097164	ammonium ion metabolic process			Root
GO:0097178	ruffle assembly	Root
GO:0097190	apoptotic signaling pathway	Root
GO:0097202	activation of cysteine-type endopeptidas...	Root
GO:0097305	response to alcohol		Nodule	Nodule
GO:0097384	cellular lipid biosynthetic process	Root
GO:0097485	neuron projection guidance	Root
GO:0097529	myeloid leukocyte migration	Root
GO:0097530	granulocyte migration	Root
GO:0097576	vacuole fusion	Root
GO:0097581	lamellipodium organization	Root
GO:0097659	nucleic acid-templated transcription			Nodule
GO:0098542	defense response to other organism			Nodule
GO:0098581	detection of external biotic stimulus			Root
GO:0098655	cation transmembrane transport	Root
GO:0098656	anion transmembrane transport	Root
GO:0098660	inorganic ion transmembrane transport	Root
GO:0098661	inorganic anion transmembrane transport	Root	Root
GO:0098662	inorganic cation transmembrane transport	Root
GO:0098754	detoxification	Root		Root
GO:0098771	inorganic ion homeostasis	Root
GO:0098813	nuclear chromosome segregation	Root
GO:0098869	cellular oxidant detoxification	Root		Root
GO:0098930	axonal transport	Root
GO:0099514	synaptic vesicle cytoskeletal transport	Root
GO:0099517	synaptic vesicle transport along microtu...	Root
GO:0198738	cell-cell signaling by wnt	Root
GO:1900180	regulation of protein localization to nu...	Root
GO:1900376	regulation of secondary metabolite biosy...	Root	Nodule
GO:1900378	positive regulation of secondary metabol...	Root
GO:1900542	regulation of purine nucleotide metaboli...	Root
GO:1900544	positive regulation of purine nucleotide...	Root
GO:1901072	glucosamine-containing compound cataboli...			Nodule
GO:1901135	carbohydrate derivative metabolic proces...	Root
GO:1901136	carbohydrate derivative catabolic proces...	Root
GO:1901215	negative regulation of neuron death	Root
GO:1901293	nucleoside phosphate biosynthetic proces...	Root
GO:1901334	lactone metabolic process	Root
GO:1901336	lactone biosynthetic process	Root
GO:1901342	regulation of vasculature development	Root
GO:1901348	positive regulation of secondary cell wa...			Root
GO:1901361	organic cyclic compound catabolic proces...	Root
GO:1901362	organic cyclic compound biosynthetic pro...			Nodule
GO:1901376	organic heteropentacyclic compound metab...	Root
GO:1901378	organic heteropentacyclic compound biosy...	Root
GO:1901564	organonitrogen compound metabolic proces...	Root
GO:1901565	organonitrogen compound catabolic proces...	Root
GO:1901566	organonitrogen compound biosynthetic pro...	Root
GO:1901575	organic substance catabolic process	Root
GO:1901600	strigolactone metabolic process	Root
GO:1901601	strigolactone biosynthetic process	Root
GO:1901605	alpha-amino acid metabolic process	Root
GO:1901607	alpha-amino acid biosynthetic process	Root
GO:1901615	organic hydroxy compound metabolic proce...	Root
GO:1901617	organic hydroxy compound biosynthetic pr...	Root
GO:1901652	response to peptide	Root
GO:1901653	cellular response to peptide	Root
GO:1901657	glycosyl compound metabolic process	Root
GO:1901659	glycosyl compound biosynthetic process	Root
GO:1901679	nucleotide transmembrane transport	Root
GO:1901698	response to nitrogen compound			Nodule
GO:1901700	response to oxygen-containing compound		Nodule	Nodule
GO:1901800	positive regulation of proteasomal prote...	Root
GO:1901970	positive regulation of mitotic sister ch...	Root
GO:1901984	negative regulation of protein acetylati...	Root
GO:1901987	regulation of cell cycle phase transitio...	Root
GO:1901988	negative regulation of cell cycle phase ...	Root
GO:1901989	positive regulation of cell cycle phase ...	Root
GO:1901990	regulation of mitotic cell cycle phase t...	Root
GO:1901991	negative regulation of mitotic cell cycl...	Root
GO:1901992	positive regulation of mitotic cell cycl...	Root
GO:1902099	regulation of metaphase/anaphase transit...	Root		Root
GO:1902101	positive regulation of metaphase/anaphas...	Root
GO:1902395	regulation of 1-deoxy-D-xylulose-5-phosp...			Nodule
GO:1902412	regulation of mitotic cytokinesis	Root
GO:1902531	regulation of intracellular signal trans...	Root
GO:1902532	negative regulation of intracellular sig...	Root
GO:1902533	positive regulation of intracellular sig...	Root
GO:1902563	regulation of neutrophil activation	Root
GO:1902564	negative regulation of neutrophil activa...	Root
GO:1902578	single-organism localization	Root
GO:1902580	single-organism cellular localization	Root
GO:1902582	single-organism intracellular transport	Root
GO:1902589	single-organism organelle organization	Root
GO:1902600	hydrogen ion transmembrane transport	Root
GO:1902622	regulation of neutrophil migration	Root
GO:1902624	positive regulation of neutrophil migrat...	Root
GO:1902652	secondary alcohol metabolic process	Root
GO:1902653	secondary alcohol biosynthetic process	Root
GO:1902743	regulation of lamellipodium organization	Root
GO:1902749	regulation of cell cycle G2/M phase tran...	Root
GO:1902750	negative regulation of cell cycle G2/M p...	Root
GO:1902806	regulation of cell cycle G1/S phase tran...	Root
GO:1902850	microtubule cytoskeleton organization in...	Root
GO:1903008	organelle disassembly	Root
GO:1903039	positive regulation of leukocyte cell-ce...	Root
GO:1903046	meiotic cell cycle process	Root
GO:1903047	mitotic cell cycle process	Root
GO:1903050	regulation of proteolysis involved in ce...	Root
GO:1903052	positive regulation of proteolysis invol...	Root
GO:1903076	regulation of protein localization to pl...	Root
GO:1903078	positive regulation of protein localizat...	Root
GO:1903338	regulation of cell wall organization or ...	Root		Root
GO:1903340	positive regulation of cell wall organiz...			Root
GO:1903362	regulation of cellular protein catabolic...	Root
GO:1903364	positive regulation of cellular protein ...	Root
GO:1903436	regulation of mitotic cytokinetic proces...	Root
GO:1903506	regulation of nucleic acid-templated tra...			Nodule
GO:1903530	regulation of secretion by cell	Root
GO:1903578	regulation of ATP metabolic process	Root
GO:1903649	regulation of cytoplasmic transport	Root
GO:1903650	negative regulation of cytoplasmic trans...	Root
GO:1903664	regulation of asexual reproduction	Root
GO:1903729	regulation of plasma membrane organizati...	Root
GO:1903827	regulation of cellular protein localizat...	Root
GO:1903829	positive regulation of cellular protein ...	Root
GO:1904018	positive regulation of vasculature devel...	Root
GO:1904019	epithelial cell apoptotic process	Root
GO:1904375	regulation of protein localization to ce...	Root
GO:1904377	positive regulation of protein localizat...	Root
GO:1904659	glucose transmembrane transport		Root
GO:1904951	positive regulation of establishment of ...	Root
GO:1905114	cell surface receptor signaling pathway ...	Root
GO:1990141	chromatin silencing at centromere outer ...	Root
GO:1990266	neutrophil migration	Root
GO:1990748	cellular detoxification	Root		Root
GO:1990778	protein localization to cell periphery	Root
GO:2000022	regulation of jasmonic acid mediated sig...			Nodule
GO:2000045	regulation of G1/S transition of mitotic...	Root
GO:2000112	regulation of cellular macromolecule bio...			Nodule
GO:2000116	regulation of cysteine-type endopeptidas...	Root
GO:2000142	regulation of DNA-templated transcriptio...	Root
GO:2000145	regulation of cell motility	Root
GO:2000147	positive regulation of cell motility	Root
GO:2000573	positive regulation of DNA biosynthetic ...		Nodule	Nodule
GO:2000652	regulation of secondary cell wall biogen...			Root
GO:2000769	regulation of establishment or maintenan...	Root
GO:2001056	positive regulation of cysteine-type end...	Root
GO:2001141	regulation of RNA biosynthetic process			Nodule
GO:2001235	positive regulation of apoptotic signali...	Root
GO:2001244	positive regulation of intrinsic apoptot...	Root
GO:2001252	positive regulation of chromosome organi...	Root
