# Supplementary material for: Comparative Transcriptomic Analysis of Two Actinorhizal Plants and the Legume Medicago truncatula Supports the Homology of Root Nodule Symbioses and Is Congruent With a Two-Step Process of Evolution in the Nitrogen-Fixing Clade of Angiosperms
Source: Front Plant Sci. 2018 Oct 8;9:1256. doi: 10.3389/fpls.2018.01256 (PMC6187967; doi:10.3389/fpls.2018.01256)
Supplement: Supplementary file 9 [file Table_9.XLSX]

## Sheet: Table-S09
		Sample ID	RNA concentration (ng/ul)	RQI
C. thyrsiflorus	Nodule	Ct01	29	8.2
		Ct02	224	9.6
		Ct03	217	8.5
	Root	Ct01	76	9.7
		Ct02	122	8.7
		Ct03	36	8.7
D. glomerata	Nodule	Dg01	646.61	9.9
		Dg02	252.53	9.9
		Dg03	231	10
		Dg04	154.26	10
		Dg05	299.8	10
		Dg06	422.51	10
	Root	Dg01	138.19	10
		Dg02	160.73	10
		Dg03	122.25	10
		Dg04	144.81	10
		Dg05	137.81	10
		Dg06	181.87	10
