# Supplementary material for: Comparative Transcriptomic Analysis of Two Actinorhizal Plants and the Legume Medicago truncatula Supports the Homology of Root Nodule Symbioses and Is Congruent With a Two-Step Process of Evolution in the Nitrogen-Fixing Clade of Angiosperms
Source: Front Plant Sci. 2018 Oct 8;9:1256. doi: 10.3389/fpls.2018.01256 (PMC6187967; doi:10.3389/fpls.2018.01256)
Supplement: Supplementary file 11 [file Table_11.XLSX]

## Sheet: Table-S11
Species	Family	Order	Database	Version
Arabidopsis thaliana	Brassicaceae	Brassicales	Phytozome11	TAIR10
Ceanothus thyrsiflorus	Rhamnaceae	Rosales	This study
Chamaecrista fasciculata	Fabaceae	Fabales	Genome Explorer	v1.1
Cucumis sativus	Cucurbitaceae	Cucurbitales	Phytozome11	v1.0
Datisca glomerata	Datiscaceae	Cucurbitales	This study
Fragaria vesca	Rosaceae	Rosales	Phytozome11	v1.1
Glycine max	Fabaceae	Fabales	Phytozome11	Wm82.a2.v1
Lotus japonicus	Fabaceae	Fabales	miyakogusa.jp 3.0	v3.0
Malus domestica	Rosaceae	Rosales	Phytozome11	v1.0
Manihot esculenta	Euphorbiaceae	Malpighiales	Phytozome11	v6.1
Medicago truncatula	Fabaceae	Fabales	Phytozome11	Mt4.0v1
Phaseolus vulgaris	Fabaceae	Fabales	Phytozome11	v1.0
Populus trichocarpa	Salicaceae	Malpighiales	Phytozome11	v3.0
Prunus persica	Rosaceae	Rosales	Phytozome11	v2.1
Vitis vinifera	Vitaceae	Vitales	Phytozome11	Genoscope.12X
